# Supplementary material for: Metabolic shift underlies recovery in reversible infantile respiratory chain deficiency
Source: EMBO J. 2020 Oct 31;39(23):e105364. doi: 10.15252/embj.2020105364 (PMC7705457; doi:10.15252/embj.2020105364)
Supplement: Supplementary file 4 — Dataset EV1 [file EMBJ-39-e105364-s004.xls]

## Sheet: proteomics 
									Normalized abundance						Raw abundance
									cox			ctrl			cox			ctrl
Accession	Peptide count	Unique peptides	Confidence score	Anova (p)	Max fold change	Highest mean condition	Lowest mean condition	Description	Lumos03338	Lumos03342	Lumos03343	Lumos03357	Lumos03359	Lumos03360	Lumos03338	Lumos03342	Lumos03343	Lumos03357	Lumos03359	Lumos03360
P02775	1	1	99.9953	3.41508e-08	Infinity	cox	ctrl	Platelet basic protein (CXCL7_HUMAN)	1.98088e+06	756626	1.20595e+06	0	0	0	1.60444e+06	531225	1.0806e+06	0	0	0
Q96MF2	6	5	699.373	5.08744e-05	2.09486	ctrl	cox	SH3 and cysteine-rich domain-containing protein 3 (STAC3_HUMAN)	1.37847e+06	1.49615e+06	1.30261e+06	2.72015e+06	3.18998e+06	2.72792e+06	1.11651e+06	1.05044e+06	1.16722e+06	2.00265e+06	1.69024e+06	1.47546e+06
P34897	2	1	199.795	0.000116816	829.975	cox	ctrl	Serine hydroxymethyltransferase, mitochondrial (GLYM_HUMAN)	235947	98734.9	1.08056e+06	509.434	534.471	483.519	191108	69321.6	968247	375.059	283.195	261.522
P21980	4	4	399.962	0.000124781	9.38254	cox	ctrl	Protein-glutamine gamma-glutamyltransferase 2 (TGM2_HUMAN)	1.64558e+06	1.69905e+06	891241	165140	162691	166503	1.33286e+06	1.1929e+06	798607	121580	86203.2	90056.8
Q13698	6	5	696.836	0.000137653	2.23806	ctrl	cox	Voltage-dependent L-type calcium channel subunit alpha-1S (CAC1S_HUMAN)	1.13438e+06	977598	944541	1.98656e+06	2.41234e+06	2.22638e+06	918807	686370	846368	1.46256e+06	1.2782e+06	1.20419e+06
Q9H1R3	16	14	1697.46	0.000141875	3.29386	ctrl	cox	Myosin light chain kinase 2, skeletal/cardiac muscle (MYLK2_HUMAN)	9.8544e+06	8.61519e+06	1.20709e+07	2.76472e+07	3.26735e+07	3.69814e+07	7.9817e+06	6.04871e+06	1.08163e+07	2.03546e+07	1.73124e+07	2.00022e+07
O60293	1	1	97.9931	0.000151401	7.53922	cox	ctrl	Zinc finger C3H1 domain-containing protein (ZC3H1_HUMAN)	2.42383e+06	2.98609e+06	2.94153e+06	517526	239460	313161	1.96322e+06	2.09652e+06	2.63579e+06	381016	126880	169380
Q9BRC7	5	5	499.101	0.000164766	3.97532	ctrl	cox	1-phosphatidylinositol 4,5-bisphosphate phosphodiesterase delta-4 (PLCD4_HUMAN)	171902	286333	236910	884946	819625	934869	139234	201034	212286	651520	434286	505645
O14983	102	69	12849.3	0.000165128	2.79113	ctrl	cox	Sarcoplasmic/endoplasmic reticulum calcium ATPase 1 (AT2A1_HUMAN)	1.83298e+08	1.88177e+08	2.38041e+08	5.43382e+08	4.85485e+08	6.564e+08	1.48465e+08	1.32119e+08	2.133e+08	4.00052e+08	2.57239e+08	3.55029e+08
P49411	18	15	2497.83	0.000173953	2.00728	cox	ctrl	Elongation factor Tu, mitochondrial (EFTU_HUMAN)	1.05498e+07	1.18718e+07	1.31888e+07	5.28121e+06	6.08166e+06	6.25773e+06	8.54498e+06	8.33517e+06	1.1818e+07	3.88817e+06	3.22242e+06	3.38464e+06
P00558	40	38	5280.99	0.000187577	3.22678	ctrl	cox	Phosphoglycerate kinase 1 (PGK1_HUMAN)	1.30465e+08	1.43782e+08	1.44457e+08	3.58802e+08	4.07398e+08	5.64421e+08	1.05672e+08	1.00949e+08	1.29442e+08	2.64159e+08	2.15863e+08	3.0528e+08
P09493	43	12	6480.59	0.000191539	1.88829	ctrl	cox	Tropomyosin alpha-1 chain (TPM1_HUMAN)	4.74432e+08	4.56474e+08	4.48449e+08	7.92263e+08	8.45105e+08	1.00863e+09	3.84272e+08	3.20489e+08	4.01838e+08	5.83285e+08	4.47787e+08	5.45539e+08
P02748	4	4	397.845	0.000205176	56.5203	cox	ctrl	Complement component C9 (CO9_HUMAN)	1.4458e+06	837302	1.31497e+06	46473.2	9854.43	11332.9	1.17104e+06	587868	1.17829e+06	34214.8	5221.46	6129.64
P36871	39	39	4589.83	0.000206925	2.85095	ctrl	cox	Phosphoglucomutase-1 (PGM1_HUMAN)	5.62908e+07	7.79622e+07	5.97821e+07	1.57448e+08	1.87441e+08	1.84018e+08	4.55935e+07	5.47371e+07	5.35685e+07	1.15918e+08	9.93174e+07	9.95303e+07
P00738	14	14	1799.86	0.000278116	16.2393	cox	ctrl	Haptoglobin (HPT_HUMAN)	4.41603e+07	8.51245e+07	9.79367e+07	2.90394e+06	5.28198e+06	4.17252e+06	3.57682e+07	5.97657e+07	8.77573e+07	2.13796e+06	2.79871e+06	2.2568e+06
O75891	7	7	699.869	0.000286376	7.11345	ctrl	cox	Cytosolic 10-formyltetrahydrofolate dehydrogenase (AL1L1_HUMAN)	323072	336129	253342	2.4006e+06	2.99103e+06	2.69625e+06	261677	235996	227010	1.76738e+06	1.58482e+06	1.45833e+06
Q9BXW7	3	3	299.603	0.00032157	3.42982	cox	ctrl	Cat eye syndrome critical region protein 5 (CECR5_HUMAN)	1.45004e+06	1.0069e+06	1.30115e+06	428475	401553	370399	1.17448e+06	706940	1.16591e+06	315454	212766	200339
Q9Y265	1	1	100	0.000368516	10.5465	cox	ctrl	RuvB-like 1 (RUVB1_HUMAN)	1.79809e+06	951357	1.33848e+06	208808	100202	82005.3	1.45638e+06	667946	1.19936e+06	153730	53092.8	44354.5
P02763	6	6	697.873	0.00041455	4.2762	cox	ctrl	Alpha-1-acid glycoprotein 1 (A1AG1_HUMAN)	2.60817e+07	2.4097e+07	3.293e+07	9.0356e+06	5.17458e+06	5.00223e+06	2.11252e+07	1.69185e+07	2.95073e+07	6.65224e+06	2.7418e+06	2.70557e+06
Q9Y623	261	2	36842.5	0.000418937	2.67136	ctrl	cox	Myosin-4 (MYH4_HUMAN)	3.2675e+06	3.71194e+06	2.81751e+06	6.80633e+06	9.60454e+06	9.66549e+06	2.64655e+06	2.60615e+06	2.52466e+06	5.01099e+06	5.08906e+06	5.2278e+06
Q96I99	12	10	1198.25	0.000462559	2.94017	cox	ctrl	Succinyl-CoA ligase [GDP-forming] subunit beta, mitochondrial (SUCB2_HUMAN)	4.42377e+06	3.29375e+06	5.46961e+06	1.51442e+06	1.46956e+06	1.62563e+06	3.58309e+06	2.31254e+06	4.90111e+06	1.11495e+06	778661	879262
P45378	38	34	6091.91	0.000467041	2.16055	ctrl	cox	Troponin T, fast skeletal muscle (TNNT3_HUMAN)	3.88607e+08	3.09667e+08	4.1072e+08	7.48052e+08	8.13391e+08	9.14627e+08	3.14757e+08	2.17416e+08	3.6803e+08	5.50736e+08	4.30983e+08	4.94697e+08
P10909	7	6	799.364	0.000481346	5.69216	cox	ctrl	Clusterin (CLUS_HUMAN)	6.90579e+06	6.05248e+06	9.84383e+06	1.83853e+06	1.21971e+06	864418	5.59344e+06	4.24944e+06	8.82068e+06	1.35358e+06	646277	467540
Q16134	14	12	1498.12	0.000491502	2.37478	cox	ctrl	Electron transfer flavoprotein-ubiquinone oxidoreductase, mitochondrial (ETFD_HUMAN)	1.2644e+07	1.04159e+07	1.6097e+07	5.25486e+06	5.54665e+06	5.58016e+06	1.02412e+07	7.31299e+06	1.44239e+07	3.86877e+06	2.93895e+06	3.01816e+06
P48507	1	1	100	0.000517822	5.86481	cox	ctrl	Glutamate--cysteine ligase regulatory subunit (GSH0_HUMAN)	457063	879226	425121	81417.6	90176.5	123577	370204	617303	380935	59941.7	47780.9	66839.4
Q8N4T8	2	1	199.946	0.000553279	3.27234	cox	ctrl	Carbonyl reductase family member 4 (CBR4_HUMAN)	817895	826116	839787	340055	179978	228415	662464	580014	752502	250357	95363.1	123544
Q9UK41	3	2	299.886	0.000575165	37.5011	cox	ctrl	Vacuolar protein sorting-associated protein 28 homolog (VPS28_HUMAN)	639612	572022	1.01244e+06	34328.9	25042.4	5749.57	518062	401615	907210	25273.9	13269	3109.79
Q8NBX0	2	2	199.022	0.000589123	3.93236	cox	ctrl	Saccharopine dehydrogenase-like oxidoreductase (SCPDL_HUMAN)	1.90357e+06	3.72596e+06	2.7837e+06	598915	754595	747551	1.54182e+06	2.61599e+06	2.49437e+06	440937	399830	404330
P31415	35	35	4975.5	0.000673896	1.98409	ctrl	cox	Calsequestrin-1 (CASQ1_HUMAN)	5.92373e+08	5.90423e+08	5.86118e+08	1.43657e+09	1.0229e+09	1.16504e+09	4.798e+08	4.14535e+08	5.25198e+08	1.05764e+09	5.41992e+08	6.30141e+08
P11310	16	15	1897.03	0.000713568	2.70536	cox	ctrl	Medium-chain specific acyl-CoA dehydrogenase, mitochondrial (ACADM_HUMAN)	3.8401e+07	2.4311e+07	3.27367e+07	1.03807e+07	1.32629e+07	1.26264e+07	3.11034e+07	1.70687e+07	2.93341e+07	7.64255e+06	7.02747e+06	6.82929e+06
P82909	4	4	492.683	0.000751566	1.66161	cox	ctrl	28S ribosomal protein S36, mitochondrial (RT36_HUMAN)	1.54526e+06	1.34275e+06	1.71557e+06	920827	1.00202e+06	875629	1.25161e+06	942740	1.53725e+06	677937	530928	473604
Q99497	20	20	2691.57	0.000768938	1.43909	ctrl	cox	Protein deglycase DJ-1 (PARK7_HUMAN)	1.17644e+08	1.23985e+08	1.07432e+08	1.75796e+08	1.53499e+08	1.72805e+08	9.52874e+07	8.70494e+07	9.62653e+07	1.29425e+08	8.13327e+07	9.34653e+07
P42765	22	22	2892.78	0.000777478	3.23996	cox	ctrl	3-ketoacyl-CoA thiolase, mitochondrial (THIM_HUMAN)	5.93819e+07	3.55537e+07	5.76946e+07	1.74058e+07	1.74492e+07	1.3753e+07	4.80971e+07	2.49622e+07	5.1698e+07	1.28146e+07	9.24564e+06	7.43863e+06
P11055	181	15	24100.9	0.000814363	2.5084	ctrl	cox	Myosin-3 (MYH3_HUMAN)	5.43609e+06	5.52814e+06	4.82694e+06	9.58422e+06	1.39533e+07	1.49134e+07	4.40303e+06	3.88129e+06	4.32523e+06	7.05615e+06	7.39327e+06	8.06626e+06
Q9Y5L4	3	3	299.624	0.000863551	2.78774	cox	ctrl	Mitochondrial import inner membrane translocase subunit Tim13 (TIM13_HUMAN)	1.83028e+06	1.92287e+06	2.58339e+06	557787	821567	820703	1.48246e+06	1.35004e+06	2.31487e+06	410658	435315	443896
P48788	33	30	5189.33	0.00086509	3.78333	ctrl	cox	Troponin I, fast skeletal muscle (TNNI2_HUMAN)	2.5386e+08	2.58397e+08	5.01485e+08	1.27162e+09	1.12396e+09	1.32759e+09	2.05617e+08	1.8142e+08	4.49362e+08	9.36197e+08	5.9554e+08	7.18058e+08
P15259	36	24	4478.99	0.000885243	2.16749	ctrl	cox	Phosphoglycerate mutase 2 (PGAM2_HUMAN)	2.49702e+08	2.43813e+08	2.42961e+08	4.16682e+08	5.38984e+08	6.47711e+08	2.02249e+08	1.71181e+08	2.17708e+08	3.06772e+08	2.85586e+08	3.5033e+08
P04004	7	6	695.855	0.000977262	7.17463	cox	ctrl	Vitronectin (VTNC_HUMAN)	4.19827e+06	2.61429e+06	6.01352e+06	902050	468198	405011	3.40044e+06	1.83549e+06	5.38849e+06	664113	248079	219059
O95140	2	2	200	0.000984987	11.7367	cox	ctrl	Mitofusin-2 (MFN2_HUMAN)	1.04927e+06	423767	988226	94489.6	34546	82790.6	849867	297526	885512	69565.7	18304.5	44779.2
P01024	52	48	6271.94	0.00100908	4.65517	cox	ctrl	Complement C3 (CO3_HUMAN)	2.341e+07	2.54882e+07	3.68187e+07	8.62782e+06	4.96308e+06	4.00873e+06	1.89612e+07	1.78952e+07	3.29919e+07	6.35203e+06	2.62973e+06	2.16822e+06
Q9UKX2	437	69	63077	0.00101343	2.41717	ctrl	cox	Myosin-2 (MYH2_HUMAN)	1.28416e+09	9.01011e+08	1.4442e+09	2.98965e+09	2.99879e+09	3.17232e+09	1.04012e+09	6.32598e+08	1.29409e+09	2.20106e+09	1.58894e+09	1.71582e+09
Q99714	6	6	799.461	0.00104575	2.15021	cox	ctrl	3-hydroxyacyl-CoA dehydrogenase type-2 (HCD2_HUMAN)	5.13212e+06	5.0824e+06	7.08843e+06	2.79513e+06	2.30139e+06	2.6726e+06	4.15682e+06	3.56834e+06	6.35168e+06	2.05784e+06	1.21941e+06	1.44554e+06
P12882	448	84	64074.2	0.00113034	5.66912	ctrl	cox	Myosin-1 (MYH1_HUMAN)	4.82296e+08	2.86522e+08	6.76596e+08	1.92249e+09	2.49868e+09	3.65596e+09	3.90642e+08	2.01166e+08	6.06272e+08	1.41539e+09	1.32395e+09	1.97741e+09
C9J6K1	1	1	99.5782	0.00114135	27.5062	cox	ctrl	Putative uncharacterized protein C19orf81 (CS081_HUMAN)	5.0883e+07	2.09747e+08	8.64905e+07	2.05614e+06	5.5282e+06	3.10443e+06	4.12133e+07	1.47263e+08	7.75008e+07	1.51378e+06	2.92917e+06	1.6791e+06
P45974	11	11	1199.59	0.00114164	2.01829	ctrl	cox	Ubiquitin carboxyl-terminal hydrolase 5 (UBP5_HUMAN)	3.01382e+06	4.46092e+06	3.46027e+06	6.87054e+06	7.07762e+06	8.17653e+06	2.44108e+06	3.132e+06	3.10062e+06	5.05827e+06	3.75014e+06	4.42247e+06
Q92947	3	3	299.634	0.00116603	10.7454	cox	ctrl	Glutaryl-CoA dehydrogenase, mitochondrial (GCDH_HUMAN)	480256	871799	350425	61594.5	84018.9	55769.1	388989	612088	314002	45347.5	44518.2	30164
Q8NE86	3	3	400	0.00118211	3.69629	cox	ctrl	Calcium uniporter protein, mitochondrial (MCU_HUMAN)	1.93768e+06	1.94226e+06	1.62516e+06	765888	466584	467410	1.56945e+06	1.36366e+06	1.45624e+06	563867	247224	252809
O75822	4	4	399.952	0.00124696	1.46081	cox	ctrl	Eukaryotic translation initiation factor 3 subunit J (EIF3J_HUMAN)	1.96288e+06	1.83439e+06	1.77457e+06	1.13719e+06	1.33375e+06	1.38799e+06	1.58986e+06	1.28792e+06	1.59012e+06	837229	706699	750728
Q9NR12	4	4	396.051	0.00124771	3.82173	ctrl	cox	PDZ and LIM domain protein 7 (PDLI7_HUMAN)	1.31735e+06	2.05598e+06	2.67775e+06	7.60353e+06	8.42116e+06	5.74957e+06	1.067e+06	1.4435e+06	2.39943e+06	5.59792e+06	4.46203e+06	3.10979e+06
Q07065	1	1	100	0.00126666	8.20744	ctrl	cox	Cytoskeleton-associated protein 4 (CKAP4_HUMAN)	112361	49354.3	28101.2	469174	450318	549904	91008.5	34651.6	25180.4	345418	238605	297428
P51398	1	1	100	0.00127482	12.4523	cox	ctrl	28S ribosomal protein S29, mitochondrial (RT29_HUMAN)	624305	421686	1.46195e+06	38188.4	56009.5	91754.1	505664	296065	1.31e+06	28115.3	29677.2	49627.3
Q6YN16	18	18	2098.47	0.00131004	3.28951	cox	ctrl	Hydroxysteroid dehydrogenase-like protein 2 (HSDL2_HUMAN)	2.21184e+07	1.28841e+07	2.47834e+07	6.55394e+06	6.42396e+06	5.91224e+06	1.79151e+07	9.0459e+06	2.22075e+07	4.82518e+06	3.4038e+06	3.19777e+06
Q10589	1	1	100	0.00131169	3.63294	cox	ctrl	Bone marrow stromal antigen 2 (BST2_HUMAN)	355893	283300	574586	102467	94737.7	117120	288260	198904	514864	75439.1	50197.7	63346.9
Q16836	15	15	1690.25	0.00138454	1.6822	cox	ctrl	Hydroxyacyl-coenzyme A dehydrogenase, mitochondrial (HCDH_HUMAN)	3.40829e+07	2.74885e+07	3.17026e+07	1.93203e+07	2.08641e+07	1.69916e+07	2.76059e+07	1.92996e+07	2.84075e+07	1.42241e+07	1.10551e+07	9.19031e+06
P30084	14	14	1875.69	0.00160225	1.83208	cox	ctrl	Enoyl-CoA hydratase, mitochondrial (ECHM_HUMAN)	3.52485e+07	3.42053e+07	4.18161e+07	1.85267e+07	2.47159e+07	1.94646e+07	2.855e+07	2.40155e+07	3.74698e+07	1.36398e+07	1.3096e+07	1.05279e+07
Q14624	10	9	1092.31	0.00160687	9.82574	cox	ctrl	Inter-alpha-trypsin inhibitor heavy chain H4 (ITIH4_HUMAN)	2.36579e+06	2.54219e+06	7.84811e+06	384447	421400	356899	1.9162e+06	1.78487e+06	7.03239e+06	283040	223283	193037
P08237	48	43	6484.81	0.00176141	2.53305	ctrl	cox	ATP-dependent 6-phosphofructokinase, muscle type (PFKAM_HUMAN)	4.61768e+07	7.80378e+07	5.21891e+07	1.30288e+08	1.31595e+08	1.64281e+08	3.74015e+07	5.47902e+07	4.67647e+07	9.59213e+07	6.97269e+07	8.88552e+07
Q96DG6	10	10	1393.66	0.00176956	3.10139	ctrl	cox	Carboxymethylenebutenolidase homolog (CMBL_HUMAN)	1.01559e+07	6.80935e+06	1.23885e+07	2.33522e+07	3.09916e+07	3.74291e+07	8.22586e+06	4.78083e+06	1.11009e+07	1.71925e+07	1.64212e+07	2.02444e+07
O00442	2	2	279.429	0.00179265	1.9581	ctrl	cox	RNA 3'-terminal phosphate cyclase (RTCA_HUMAN)	803798	754455	681515	1.2662e+06	1.64444e+06	1.73445e+06	651046	529701	610680	932206	871324	938115
P40123	12	9	1394.69	0.00184897	1.93671	ctrl	cox	Adenylyl cyclase-associated protein 2 (CAP2_HUMAN)	1.4827e+08	1.07952e+08	1.65338e+08	2.69936e+08	2.72306e+08	2.90612e+08	1.20093e+08	7.57928e+07	1.48153e+08	1.98734e+08	1.44284e+08	1.57184e+08
P02585	16	15	2299.58	0.0018829	3.44831	ctrl	cox	Troponin C, skeletal muscle (TNNC2_HUMAN)	3.00903e+08	1.75659e+08	3.90518e+08	1.06828e+09	8.74004e+08	1.13391e+09	2.4372e+08	1.2333e+08	3.49928e+08	7.86493e+08	4.63099e+08	6.13302e+08
P49748	35	34	4492.15	0.00193936	2.25186	cox	ctrl	Very long-chain specific acyl-CoA dehydrogenase, mitochondrial (ACADV_HUMAN)	3.48213e+07	4.35129e+07	4.65739e+07	1.36766e+07	1.88374e+07	2.0616e+07	2.82039e+07	3.05503e+07	4.17331e+07	1.00691e+07	9.98118e+06	1.11507e+07
P02042	37	8	5185.66	0.00206316	30.9336	cox	ctrl	Hemoglobin subunit delta (HBD_HUMAN)	1.05027e+08	5.93296e+08	1.50548e+08	4.31995e+06	1.24163e+07	6.3734e+06	8.50678e+07	4.16552e+08	1.349e+08	3.18046e+06	6.57889e+06	3.4472e+06
P11182	5	5	497.132	0.00209973	6.73799	cox	ctrl	Lipoamide acyltransferase component of branched-chain alpha-keto acid dehydrogenase complex, mitochondrial (ODB2_HUMAN)	346907	356930	667623	119347	43434.2	66976.1	280982	250600	598231	87866.4	23014	36225.6
P05546	2	2	300	0.00212256	12.6546	cox	ctrl	Heparin cofactor 2 (HEP2_HUMAN)	1.28519e+06	1.12897e+06	1.77971e+06	259692	51482.5	45076.8	1.04096e+06	792650	1.59473e+06	191192	27278.5	24380.8
Q02127	1	1	100	0.00212715	66.8145	cox	ctrl	Dihydroorotate dehydrogenase (quinone), mitochondrial (PYRD_HUMAN)	273871	2.3211e+06	1.20549e+06	32700.4	9388.99	29275.4	221825	1.62964e+06	1.0802e+06	24074.9	4974.84	15834.3
P16298	5	3	500	0.00216983	2.79412	ctrl	cox	Serine/threonine-protein phosphatase 2B catalytic subunit beta isoform (PP2BB_HUMAN)	698938	437934	852326	1.71229e+06	2.1659e+06	1.87714e+06	566114	307473	763737	1.26063e+06	1.14762e+06	1.01529e+06
Q9UKX3	126	1	16015.8	0.0021798	6.71169	ctrl	cox	Myosin-13 (MYH13_HUMAN)	4.99488e+06	4.5417e+06	5.86393e+06	1.4387e+07	4.07807e+07	4.33552e+07	4.04567e+06	3.18872e+06	5.25445e+06	1.05921e+07	2.1608e+07	2.34496e+07
P02730	15	15	1797.55	0.00230194	20.0826	cox	ctrl	Band 3 anion transport protein (B3AT_HUMAN)	5.57233e+06	2.7052e+07	8.60375e+06	335302	456825	978696	4.51338e+06	1.89932e+07	7.7095e+06	246858	242053	529350
P08603	15	15	1697.58	0.00237159	6.57974	cox	ctrl	Complement factor H (CFAH_HUMAN)	6.69266e+06	3.88013e+06	1.02245e+07	1.67678e+06	817597	637536	5.4208e+06	2.72423e+06	9.16182e+06	1.23449e+06	433211	344826
P07954	19	19	2099.09	0.00239804	1.75105	cox	ctrl	Fumarate hydratase, mitochondrial (FUMH_HUMAN)	3.78513e+07	3.18301e+07	4.14062e+07	1.99935e+07	2.49106e+07	1.83662e+07	3.06581e+07	2.23479e+07	3.71025e+07	1.47197e+07	1.31991e+07	9.93376e+06
Q02641	4	4	499.73	0.00243325	1.85285	ctrl	cox	Voltage-dependent L-type calcium channel subunit beta-1 (CACB1_HUMAN)	2.59989e+06	2.57544e+06	3.24434e+06	5.45549e+06	4.52098e+06	4.70858e+06	2.10581e+06	1.80821e+06	2.90713e+06	4.01647e+06	2.39549e+06	2.54674e+06
P63151	3	3	299.962	0.00243976	2.17587	cox	ctrl	Serine/threonine-protein phosphatase 2A 55 kDa regulatory subunit B alpha isoform (2ABA_HUMAN)	1.65032e+06	1.80997e+06	2.31619e+06	664851	979889	907191	1.3367e+06	1.27077e+06	2.07545e+06	489481	519203	490675
Q659A1	1	1	100	0.0024808	2.03298	ctrl	cox	Little elongation complex subunit 2 (ICE2_HUMAN)	205113	195697	196707	455247	498006	322485	166134	137398	176262	335164	263873	174423
P26640	1	1	100	0.0024829	22.5009	cox	ctrl	Valine--tRNA ligase (SYVC_HUMAN)	725800	237497	193329	34415.9	7517.63	19837.1	587871	166746	173235	25337.9	3983.29	10729.3
P06733	30	19	3687.45	0.0025215	1.81198	ctrl	cox	Alpha-enolase (ENOA_HUMAN)	7.31109e+07	7.83398e+07	6.01426e+07	1.2115e+08	1.12118e+08	1.5443e+08	5.92171e+07	5.50022e+07	5.38915e+07	8.91939e+07	5.94069e+07	8.3527e+07
Q9UQM7	9	4	998.484	0.00258361	1.91088	ctrl	cox	Calcium/calmodulin-dependent protein kinase type II subunit alpha (KCC2A_HUMAN)	1.87636e+06	2.8021e+06	2.06996e+06	4.95463e+06	4.1269e+06	3.95713e+06	1.51978e+06	1.96735e+06	1.85481e+06	3.64773e+06	2.18668e+06	2.1403e+06
P03928	1	1	100	0.00261203	1.79677	cox	ctrl	ATP synthase protein 8 (ATP8_HUMAN)	3.37103e+06	4.09887e+06	4.53218e+06	1.90334e+06	2.5399e+06	2.07457e+06	2.73041e+06	2.87781e+06	4.06111e+06	1.40129e+06	1.34579e+06	1.12208e+06
P00395	2	2	199.504	0.00262187	3.15933	cox	ctrl	Cytochrome c oxidase subunit 1 (COX1_HUMAN)	1.84556e+06	1.09755e+06	2.30349e+06	490261	638532	473100	1.49483e+06	770591	2.06407e+06	360943	338332	255887
P67775	6	6	598.542	0.0026309	2.28434	ctrl	cox	Serine/threonine-protein phosphatase 2A catalytic subunit alpha isoform (PP2AA_HUMAN)	5.60697e+06	4.00088e+06	5.3067e+06	1.15255e+07	1.12094e+07	1.46588e+07	4.54144e+06	2.80901e+06	4.75513e+06	8.48537e+06	5.93943e+06	7.92855e+06
P69905	67	65	9643.75	0.00264379	19.3396	cox	ctrl	Hemoglobin subunit alpha (HBA_HUMAN)	1.5486e+09	7.79791e+09	3.23877e+09	1.0755e+08	2.78158e+08	1.63664e+08	1.25431e+09	5.4749e+09	2.90213e+09	7.91809e+07	1.47385e+08	8.85212e+07
Q13061	10	10	1297.78	0.00270342	2.92521	ctrl	cox	Triadin (TRDN_HUMAN)	1.41821e+06	924548	1.50912e+06	4.10924e+06	3.38611e+06	2.79611e+06	1.1487e+06	649124	1.35226e+06	3.02533e+06	1.79416e+06	1.51234e+06
P68871	61	30	8151.77	0.00271937	23.4522	cox	ctrl	Hemoglobin subunit beta (HBB_HUMAN)	3.28166e+09	1.73474e+10	5.02624e+09	1.60263e+08	4.96976e+08	2.65166e+08	2.65803e+09	1.21796e+10	4.50383e+09	1.1799e+08	2.63328e+08	1.43421e+08
P02724	1	1	100	0.00273492	21.1317	cox	ctrl	Glycophorin-A (GLPA_HUMAN)	1.46178e+06	7.51376e+06	2.12307e+06	88968	140004	212133	1.18399e+06	5.27539e+06	1.9024e+06	65500.5	74182.3	114737
P13798	9	9	899.514	0.0028389	1.76954	ctrl	cox	Acylamino-acid-releasing enzyme (ACPH_HUMAN)	3.22377e+06	3.66231e+06	2.57955e+06	4.96415e+06	5.74912e+06	5.32125e+06	2.61114e+06	2.5713e+06	2.31144e+06	3.65473e+06	3.04623e+06	2.87812e+06
O95202	5	4	500	0.00295441	2.75537	cox	ctrl	LETM1 and EF-hand domain-containing protein 1, mitochondrial (LETM1_HUMAN)	1.81282e+06	1.28625e+06	2.59789e+06	570675	730419	720513	1.46832e+06	903072	2.32787e+06	420146	387019	389706
Q9P032	1	1	100	0.00300483	22.7877	cox	ctrl	NADH dehydrogenase [ubiquinone] 1 alpha subcomplex assembly factor 4 (NDUF4_HUMAN)	185366	389022	775914	28828.1	14420.7	6198.11	150139	273131	695267	21224	7640.92	3352.39
P04921	1	1	100	0.00305103	9.29254	cox	ctrl	Glycophorin-C (GLPC_HUMAN)	1.30779e+06	2.68906e+06	1.79413e+06	299859	150332	84425.8	1.05926e+06	1.88799e+06	1.60765e+06	220764	79654.9	45663.7
Q08211	4	4	397.999	0.00307463	2.98668	cox	ctrl	ATP-dependent RNA helicase A (DHX9_HUMAN)	3.79901e+06	2.19087e+06	4.84882e+06	1.17276e+06	1.2482e+06	1.16444e+06	3.07705e+06	1.53821e+06	4.34484e+06	863418	661372	629817
Q9NS69	4	4	399.112	0.00310721	2.05016	cox	ctrl	Mitochondrial import receptor subunit TOM22 homolog (TOM22_HUMAN)	2.27709e+06	2.66111e+06	3.5996e+06	1.53636e+06	1.31007e+06	1.19032e+06	1.84436e+06	1.86836e+06	3.22547e+06	1.1311e+06	694154	643811
P00568	19	18	2391.45	0.00314681	2.17199	ctrl	cox	Adenylate kinase isoenzyme 1 (KAD1_HUMAN)	7.22089e+07	8.26971e+07	1.02709e+08	2.07799e+08	1.36689e+08	2.01733e+08	5.84865e+07	5.80615e+07	9.20336e+07	1.52987e+08	7.24262e+07	1.09112e+08
P51553	3	3	399.962	0.00319315	2.3502	cox	ctrl	Isocitrate dehydrogenase [NAD] subunit gamma, mitochondrial (IDH3G_HUMAN)	2.67687e+06	2.13393e+06	3.00502e+06	1.22978e+06	1.37943e+06	803221	2.16817e+06	1.49822e+06	2.69268e+06	905399	730906	434441
O94811	1	1	100	0.00320923	8.46821	cox	ctrl	Tubulin polymerization-promoting protein (TPPP_HUMAN)	1.29049e+06	508631	1.05732e+06	58553.5	193299	134834	1.04525e+06	357109	947424	43108.6	102421	72928.3
Q96A32	41	39	5178.19	0.0032201	3.01674	ctrl	cox	Myosin regulatory light chain 2, skeletal muscle isoform (MLRS_HUMAN)	1.47186e+09	7.09168e+08	1.49275e+09	3.79638e+09	3.60882e+09	4.12011e+09	1.19215e+09	4.97906e+08	1.3376e+09	2.795e+09	1.91217e+09	2.22846e+09
P05976	89	73	11735.6	0.00342366	2.43106	ctrl	cox	Myosin light chain 1/3, skeletal muscle isoform (MYL1_HUMAN)	1.56275e+09	8.4644e+08	1.50236e+09	3.26074e+09	3.09494e+09	3.49228e+09	1.26577e+09	5.94283e+08	1.34621e+09	2.40064e+09	1.63988e+09	1.88888e+09
P62263	2	2	199.469	0.00346318	3.6099	cox	ctrl	40S ribosomal protein S14 (RS14_HUMAN)	960051	769145	1.14942e+06	407086	151100	256212	777605	540015	1.02995e+06	299708	80061.8	138578
P52209	7	7	799.665	0.00346355	1.89634	ctrl	cox	6-phosphogluconate dehydrogenase, decarboxylating (6PGD_HUMAN)	2.00657e+07	2.24825e+07	1.64243e+07	4.02069e+07	4.05464e+07	2.897e+07	1.62525e+07	1.57849e+07	1.47172e+07	2.96014e+07	2.14839e+07	1.56691e+07
P02671	24	24	3192.26	0.00348173	2.8479	cox	ctrl	Fibrinogen alpha chain (FIBA_HUMAN)	4.1686e+07	3.1848e+07	6.66919e+07	1.55312e+07	1.39411e+07	1.74319e+07	3.37641e+07	2.23604e+07	5.97601e+07	1.14345e+07	7.38681e+06	9.42843e+06
O75915	4	4	597.035	0.00350967	1.41855	ctrl	cox	PRA1 family protein 3 (PRAF3_HUMAN)	9.78254e+06	1.126e+07	1.22821e+07	1.66545e+07	1.43e+07	1.59576e+07	7.92349e+06	7.90562e+06	1.10055e+07	1.22615e+07	7.577e+06	8.63106e+06
O60784	6	6	599.818	0.0035121	1.86904	ctrl	cox	Target of Myb protein 1 (TOM1_HUMAN)	2.04829e+06	1.77181e+06	2.6217e+06	3.52773e+06	3.79088e+06	4.73148e+06	1.65904e+06	1.24399e+06	2.3492e+06	2.5972e+06	2.00863e+06	2.55913e+06
Q9UHG3	7	6	698.204	0.00353457	1.55473	ctrl	cox	Prenylcysteine oxidase 1 (PCYOX_HUMAN)	2.4093e+06	2.62099e+06	1.93967e+06	3.98166e+06	3.59592e+06	3.47472e+06	1.95144e+06	1.8402e+06	1.73806e+06	2.9314e+06	1.90533e+06	1.87938e+06
P19652	3	3	400	0.00365535	4.38465	cox	ctrl	Alpha-1-acid glycoprotein 2 (A1AG2_HUMAN)	5.07901e+06	3.39497e+06	5.01394e+06	1.85987e+06	707945	644557	4.11381e+06	2.3836e+06	4.4928e+06	1.36929e+06	375112	348623
Q16821	13	13	1397.42	0.00379944	2.82846	ctrl	cox	Protein phosphatase 1 regulatory subunit 3A (PPR3A_HUMAN)	812837	462917	969189	2.2632e+06	1.66439e+06	2.38106e+06	658367	325013	868454	1.66623e+06	881894	1.28785e+06
Q8IWW8	3	2	296.806	0.00382501	10.536	cox	ctrl	Hydroxyacid-oxoacid transhydrogenase, mitochondrial (HOT_HUMAN)	414303	127402	596710	41576	26867.5	48772.3	335570	89448.4	534689	30609.3	14236	26379.6
Q8TCA0	7	7	699.795	0.00390313	3.17149	ctrl	cox	Leucine-rich repeat-containing protein 20 (LRC20_HUMAN)	2.11815e+06	2.48695e+06	1.22679e+06	4.40273e+06	7.21537e+06	7.2723e+06	1.71562e+06	1.74608e+06	1.09928e+06	3.24141e+06	3.82313e+06	3.93339e+06
P13929	62	44	8044.04	0.00392748	2.50703	ctrl	cox	Beta-enolase (ENOB_HUMAN)	6.93032e+08	9.56103e+08	5.26079e+08	1.61167e+09	1.52957e+09	2.33297e+09	5.6133e+08	6.71278e+08	4.714e+08	1.18656e+09	8.10456e+08	1.26184e+09
Q9UIC8	1	1	100	0.00400049	617.71	cox	ctrl	Leucine carboxyl methyltransferase 1 (LCMT1_HUMAN)	130941	31875.1	55263.3	417.532	0	0	106057	22379.5	49519.3	307.398	0	0
Q99627	3	3	300	0.00401259	3.18563	ctrl	cox	COP9 signalosome complex subunit 8 (CSN8_HUMAN)	270002	146487	122740	640167	463945	472645	218692	102848	109983	471308	245826	255641
P09960	11	10	1097.99	0.00410966	1.5427	ctrl	cox	Leukotriene A-4 hydrolase (LKHA4_HUMAN)	2.8539e+06	2.47332e+06	2.36564e+06	4.68703e+06	3.91035e+06	3.67702e+06	2.31155e+06	1.73651e+06	2.11976e+06	3.45071e+06	2.07194e+06	1.9888e+06
O60664	13	11	1296.43	0.00430587	7.97571	cox	ctrl	Perilipin-3 (PLIN3_HUMAN)	8.69899e+07	3.31811e+08	1.20965e+08	1.60091e+07	2.33645e+07	1.94671e+07	7.04586e+07	2.32964e+08	1.08392e+08	1.17863e+07	1.23799e+07	1.05292e+07
Q9H6N6	7	1	894.789	0.00439192	2.2562	cox	ctrl	Putative uncharacterized protein MYH16 (MYH16_HUMAN)	740054	801975	540743	253058	328340	400148	599416	563065	484539	186308	173974	216429
Q2TAL5	5	5	497.608	0.00451333	4.16473	ctrl	cox	Smoothelin-like protein 2 (SMTL2_HUMAN)	481802	1.03515e+06	471184	3.27285e+06	1.59269e+06	3.16427e+06	390242	726774	422210	2.40956e+06	843900	1.71147e+06
P40939	52	51	6689.34	0.0045154	2.00941	cox	ctrl	Trifunctional enzyme subunit alpha, mitochondrial (ECHA_HUMAN)	1.20137e+08	9.0008e+07	1.45903e+08	5.59958e+07	7.02217e+07	5.11395e+07	9.73064e+07	6.31945e+07	1.30738e+08	4.12256e+07	3.72076e+07	2.766e+07
P01857	20	6	2591.73	0.00456135	3.70168	cox	ctrl	Ig gamma-1 chain C region (IGHG1_HUMAN)	1.85955e+08	4.02791e+08	2.71206e+08	9.36585e+07	6.71192e+07	5.10161e+07	1.50616e+08	2.82798e+08	2.43017e+08	6.89539e+07	3.55637e+07	2.75932e+07
P02675	20	19	2194.87	0.00467623	10.5961	cox	ctrl	Fibrinogen beta chain (FIBB_HUMAN)	4.57319e+07	2.82803e+07	6.90085e+07	9.65735e+06	2.2547e+06	1.23181e+06	3.70411e+07	1.98555e+07	6.18359e+07	7.10999e+06	1.19468e+06	666251
Q9HAV7	2	1	200	0.00467841	8.82344	cox	ctrl	GrpE protein homolog 1, mitochondrial (GRPE1_HUMAN)	840585	416351	1.45508e+06	131332	144158	41443.7	680842	292319	1.30384e+06	96689.9	76383.7	22415.8
P04196	5	5	598.152	0.00468671	4.9533	cox	ctrl	Histidine-rich glycoprotein (HRG_HUMAN)	2.21736e+06	1.94141e+06	2.70744e+06	900189	306060	218153	1.79598e+06	1.36306e+06	2.42604e+06	662742	162169	117993
P07384	7	7	698.582	0.0047123	1.89349	ctrl	cox	Calpain-1 catalytic subunit (CAN1_HUMAN)	1.60456e+06	1.97312e+06	1.82755e+06	4.34845e+06	2.71406e+06	3.09048e+06	1.29963e+06	1.38532e+06	1.6376e+06	3.20145e+06	1.43807e+06	1.67156e+06
P01772	2	2	200	0.00494459	5.56516	cox	ctrl	Ig heavy chain V-III region KOL (HV311_HUMAN)	1.02588e+07	1.42424e+07	8.70518e+06	3.78719e+06	1.16287e+06	847633	8.30926e+06	9.99957e+06	7.80038e+06	2.78823e+06	616156	458462
P50395	21	13	2398.56	0.00496907	1.81208	cox	ctrl	Rab GDP dissociation inhibitor beta (GDIB_HUMAN)	8.76872e+06	6.1101e+06	7.52778e+06	5.06801e+06	3.73416e+06	3.98988e+06	7.10233e+06	4.28989e+06	6.74536e+06	3.7312e+06	1.97858e+06	2.15802e+06
Q9Y2Q3	4	4	398.068	0.00508378	1.75469	cox	ctrl	Glutathione S-transferase kappa 1 (GSTK1_HUMAN)	4.79666e+06	3.59795e+06	5.51729e+06	2.64119e+06	2.36642e+06	2.90993e+06	3.88512e+06	2.52611e+06	4.94383e+06	1.94451e+06	1.25387e+06	1.5739e+06
P04075	78	62	10135.5	0.00510645	2.69574	ctrl	cox	Fructose-bisphosphate aldolase A (ALDOA_HUMAN)	8.12359e+08	7.76552e+08	5.03743e+08	1.33595e+09	1.89189e+09	2.55661e+09	6.5798e+08	5.45215e+08	4.51385e+08	9.83561e+08	1.00244e+09	1.3828e+09
P22059	2	2	199.632	0.00512751	2.0389	ctrl	cox	Oxysterol-binding protein 1 (OSBP1_HUMAN)	445996	499002	291973	855720	968901	809633	361240	350348	261626	630004	513381	437909
P30837	9	7	897.066	0.00514148	2.32126	cox	ctrl	Aldehyde dehydrogenase X, mitochondrial (AL1B1_HUMAN)	1.31633e+06	1.69763e+06	2.27158e+06	839660	839377	551166	1.06617e+06	1.1919e+06	2.03548e+06	618179	444752	298111
P07357	2	2	200	0.00516622	10.8975	cox	ctrl	Complement component C8 alpha chain (CO8A_HUMAN)	624100	296137	643956	127651	21942.2	22558	505498	207917	577025	93980.2	11626.3	12201
Q9BW72	1	1	99.8472	0.00516822	3.451	cox	ctrl	HIG1 domain family member 2A, mitochondrial (HIG2A_HUMAN)	2.68746e+06	4.24622e+06	5.44614e+06	717548	1.34127e+06	1.24063e+06	2.17674e+06	2.98126e+06	4.88008e+06	528278	710683	671021
P04040	19	17	1997.51	0.00528142	4.29639	cox	ctrl	Catalase (CATA_HUMAN)	7.0877e+06	1.86463e+07	8.18655e+06	3.33675e+06	2.16495e+06	1.85738e+06	5.74078e+06	1.30915e+07	7.33565e+06	2.45661e+06	1.14712e+06	1.00461e+06
P13804	16	15	1797.3	0.0053757	2.48449	cox	ctrl	Electron transfer flavoprotein subunit alpha, mitochondrial (ETFA_HUMAN)	2.94823e+07	2.07656e+07	3.69594e+07	1.24441e+07	1.43445e+07	8.37007e+06	2.38795e+07	1.45795e+07	3.31179e+07	9.16167e+06	7.60055e+06	4.52715e+06
P33121	27	25	3193.7	0.00552026	2.0727	cox	ctrl	Long-chain-fatty-acid--CoA ligase 1 (ACSL1_HUMAN)	1.6624e+07	1.2563e+07	2.0812e+07	6.70826e+06	9.86775e+06	7.89725e+06	1.34648e+07	8.82049e+06	1.86488e+07	4.93879e+06	5.22852e+06	4.27141e+06
Q9Y3D3	1	1	100	0.00562451	51742.6	cox	ctrl	28S ribosomal protein S16, mitochondrial (RT16_HUMAN)	67037.1	369.054	890785	0	0	15.6732	54297.6	259.112	798198	0	0	8.47721
P43155	14	14	1697.87	0.00564548	1.89791	cox	ctrl	Carnitine O-acetyltransferase (CACP_HUMAN)	1.22245e+07	1.42383e+07	1.88122e+07	6.44279e+06	8.8255e+06	7.7156e+06	9.90138e+06	9.99671e+06	1.68569e+07	4.74335e+06	4.67627e+06	4.17316e+06
Q14324	68	63	7874.13	0.00574132	4.94909	ctrl	cox	Myosin-binding protein C, fast-type (MYPC2_HUMAN)	1.88432e+07	3.19684e+07	3.75072e+07	6.9449e+07	1.24232e+08	2.01501e+08	1.52623e+07	2.2445e+07	3.36088e+07	5.11302e+07	6.58256e+07	1.08987e+08
P22314	33	32	3685.96	0.00587801	1.45254	ctrl	cox	Ubiquitin-like modifier-activating enzyme 1 (UBA1_HUMAN)	1.74409e+07	1.54165e+07	1.52153e+07	2.77073e+07	2.18958e+07	2.15542e+07	1.41265e+07	1.08239e+07	1.36339e+07	2.03989e+07	1.16017e+07	1.16581e+07
Q9NUB1	4	4	399.923	0.00590332	2.75511	cox	ctrl	Acetyl-coenzyme A synthetase 2-like, mitochondrial (ACS2L_HUMAN)	1.63315e+06	2.87983e+06	1.33797e+06	692506	584129	712284	1.32279e+06	2.02192e+06	1.1989e+06	509841	309506	385255
P25788	3	3	400	0.00590869	3.17494	ctrl	cox	Proteasome subunit alpha type-3 (PSA3_HUMAN)	321688	847789	365770	1.83516e+06	1.32776e+06	1.53943e+06	260556	595231	327752	1.35109e+06	703527	832635
P78356	1	1	100	0.00594405	323.041	cox	ctrl	Phosphatidylinositol 5-phosphate 4-kinase type-2 beta (PI42B_HUMAN)	142368	85156.3	69145.8	791.595	0	0	115313	59788.1	61958.9	582.793	0	0
P02679	17	17	2095.44	0.00600351	11.921	cox	ctrl	Fibrinogen gamma chain (FIBG_HUMAN)	2.40638e+07	3.01343e+07	6.78879e+07	6.75124e+06	1.40451e+06	859062	1.94908e+07	2.11572e+07	6.08318e+07	4.97044e+06	744195	464643
P13807	23	22	2696.74	0.00610936	1.92046	ctrl	cox	Glycogen [starch] synthase, muscle (GYS1_HUMAN)	6.25056e+06	8.78238e+06	8.28099e+06	1.41294e+07	1.25048e+07	1.4523e+07	5.06272e+06	6.16609e+06	7.42028e+06	1.04024e+07	6.62577e+06	7.85513e+06
Q9UFN0	1	1	100	0.00611946	19.4279	cox	ctrl	Protein NipSnap homolog 3A (NPS3A_HUMAN)	1.29802e+06	207221	708566	94266.5	22138.1	20313.4	1.05135e+06	145489	634919	69401.5	11730.1	10987
Q9UNZ2	9	9	987.391	0.00612369	1.92976	ctrl	cox	NSFL1 cofactor p47 (NSF1C_HUMAN)	4.33903e+07	2.78948e+07	3.44391e+07	5.65402e+07	7.27005e+07	8.12357e+07	3.51445e+07	1.95849e+07	3.08595e+07	4.16264e+07	3.8521e+07	4.39382e+07
Q8TAE8	1	1	100	0.00619191	9.1944	cox	ctrl	Growth arrest and DNA damage-inducible proteins-interacting protein 1 (G45IP_HUMAN)	215393	282071	1.11986e+06	52358.7	62197.3	43890.5	174460	198042	1.00347e+06	38547.8	32955.8	23739.2
Q9Y235	21	20	2693.24	0.00623966	1.52458	ctrl	cox	Probable C->U-editing enzyme APOBEC-2 (ABEC2_HUMAN)	4.56141e+07	5.59213e+07	4.43603e+07	6.39793e+07	7.17636e+07	8.50379e+07	3.69457e+07	3.92622e+07	3.97496e+07	4.71032e+07	3.80246e+07	4.59947e+07
P01009	24	22	3186.45	0.00627351	4.87804	cox	ctrl	Alpha-1-antitrypsin (A1AT_HUMAN)	1.0058e+08	9.8147e+07	2.01351e+08	4.61706e+07	1.5532e+07	1.51729e+07	8.14658e+07	6.89088e+07	1.80423e+08	3.3992e+07	8.22977e+06	8.20659e+06
P07195	25	19	3278.84	0.00648934	2.79056	cox	ctrl	L-lactate dehydrogenase B chain (LDHB_HUMAN)	1.41886e+08	8.57634e+07	1.08917e+08	6.26497e+07	3.72133e+07	3.07608e+07	1.14922e+08	6.02143e+07	9.75963e+07	4.61243e+07	1.97178e+07	1.66377e+07
P01764	3	3	300	0.00652266	7.12322	cox	ctrl	Ig heavy chain V-III region 23 (HV303_HUMAN)	5.29068e+06	9.48464e+06	1.81613e+07	2.06969e+06	1.32916e+06	675927	4.28525e+06	6.65915e+06	1.62736e+07	1.52376e+06	704267	365591
P37840	3	3	398.258	0.00675542	901.894	cox	ctrl	Alpha-synuclein (SYUA_HUMAN)	211713	1.8616e+06	1.14346e+06	0	0	2900.05	171480	1.30702e+06	1.02461e+06	0	0	1568.56
Q9BQS8	4	4	399.517	0.00681894	2.8496	ctrl	cox	FYVE and coiled-coil domain-containing protein 1 (FYCO1_HUMAN)	264812	287131	162880	978602	493953	553947	214488	201594	145951	720473	261725	299615
Q5T440	2	2	199.962	0.00685779	5.48058	cox	ctrl	Putative transferase CAF17, mitochondrial (CAF17_HUMAN)	1.18067e+06	799145	528492	71867.7	147638	288652	956298	561078	473562	52910.9	78227.1	156124
Q16698	13	13	1699.53	0.00688557	1.84591	cox	ctrl	2,4-dienoyl-CoA reductase, mitochondrial (DECR_HUMAN)	3.20911e+07	3.30241e+07	3.3222e+07	1.27181e+07	2.30529e+07	1.67049e+07	2.59926e+07	2.31861e+07	2.9769e+07	9.36341e+06	1.22148e+07	9.03522e+06
Q15772	8	8	791.863	0.00709358	4.12086	ctrl	cox	Striated muscle preferentially expressed protein kinase (SPEG_HUMAN)	145599	253534	248817	466503	740647	1.38342e+06	117930	178006	222955	343452	392439	748255
Q96PE7	4	4	397.611	0.00716067	13.0295	cox	ctrl	Methylmalonyl-CoA epimerase, mitochondrial (MCEE_HUMAN)	325764	167191	972025	69541.1	13511.6	20296.6	263856	117385	870994	51198	7159.28	10977.9
Q9Y305	4	4	499.995	0.00726744	2.57933	cox	ctrl	Acyl-coenzyme A thioesterase 9, mitochondrial (ACOT9_HUMAN)	1.84996e+06	1.78293e+06	3.18416e+06	1.10823e+06	940692	607254	1.4984e+06	1.25179e+06	2.8532e+06	815908	498435	328447
P27105	2	2	200	0.00729841	75.0784	cox	ctrl	Erythrocyte band 7 integral membrane protein (STOM_HUMAN)	273544	195780	612829	9906.43	6831.82	140.89	221561	137457	549133	7293.37	3619.9	76.2037
Q7Z3D6	15	14	1695.21	0.00743099	3.93181	cox	ctrl	UPF0317 protein C14orf159, mitochondrial (CN159_HUMAN)	9.7549e+06	5.23634e+06	9.8403e+06	2.94564e+06	2.69528e+06	1.0933e+06	7.9011e+06	3.67642e+06	8.81751e+06	2.16866e+06	1.42812e+06	591338
P21695	29	28	3692.49	0.00746347	2.46189	ctrl	cox	Glycerol-3-phosphate dehydrogenase [NAD(+)], cytoplasmic (GPDA_HUMAN)	1.81467e+07	3.3309e+07	2.15309e+07	6.71603e+07	4.0576e+07	6.71844e+07	1.46982e+07	2.33862e+07	1.9293e+07	4.94452e+07	2.14996e+07	3.63382e+07
Q96RQ3	1	1	100	0.00761126	2.67752	cox	ctrl	Methylcrotonoyl-CoA carboxylase subunit alpha, mitochondrial (MCCA_HUMAN)	989958	1.06133e+06	724353	227174	440790	461199	801829	745157	649066	167251	233557	249450
P62942	2	2	199.961	0.0076615	1.78877	ctrl	cox	Peptidyl-prolyl cis-trans isomerase FKBP1A (FKB1A_HUMAN)	1.14454e+07	1.23133e+07	1.71334e+07	2.83919e+07	2.19689e+07	2.06516e+07	9.27032e+06	8.64516e+06	1.53526e+07	2.09029e+07	1.16404e+07	1.11699e+07
P01008	5	5	699.989	0.00770454	4.10395	cox	ctrl	Antithrombin-III (ANT3_HUMAN)	6.52856e+06	4.02699e+06	9.25817e+06	2.80383e+06	1.12371e+06	961596	5.28789e+06	2.82734e+06	8.2959e+06	2.06425e+06	595408	520102
P00751	13	12	1594.55	0.00778597	9.24287	cox	ctrl	Complement factor B (CFAB_HUMAN)	6.41657e+06	2.49219e+06	5.8823e+06	1.24093e+06	351870	145378	5.19718e+06	1.74976e+06	5.27091e+06	913606	186441	78631.3
Q9ULA0	4	4	399.962	0.00791627	2.16873	cox	ctrl	Aspartyl aminopeptidase (DNPEP_HUMAN)	1.79379e+06	1.51488e+06	1.32284e+06	1.02579e+06	636826	719795	1.4529e+06	1.0636e+06	1.18535e+06	755211	337428	389318
Q9UIJ7	10	9	1094.52	0.00800857	1.98237	cox	ctrl	GTP:AMP phosphotransferase AK3, mitochondrial (KAD3_HUMAN)	1.261e+07	9.82839e+06	8.35431e+06	4.3101e+06	5.58911e+06	6.60353e+06	1.02136e+07	6.90049e+06	7.48598e+06	3.17321e+06	2.96144e+06	3.57167e+06
Q9UKP3	1	1	100	0.00801998	31.4751	cox	ctrl	Integrin beta-1-binding protein 2 (ITBP2_HUMAN)	1.68451e+06	551602	488274	86895.8	1350.46	4659.27	1.36439e+06	387279	437524	63975	715.556	2520.07
P05155	5	5	678.553	0.00804778	5.62264	cox	ctrl	Plasma protease C1 inhibitor (IC1_HUMAN)	2.62814e+06	1.52722e+06	5.92462e+06	796424	351388	511440	2.12869e+06	1.07226e+06	5.30882e+06	586348	186186	276624
Q86SX6	3	3	397.709	0.00818458	2.68957	cox	ctrl	Glutaredoxin-related protein 5, mitochondrial (GLRX5_HUMAN)	802711	877348	1.41438e+06	387689	330872	308174	650166	615984	1.26737e+06	285427	175316	166683
Q04837	2	2	199.994	0.00824444	1.90389	cox	ctrl	Single-stranded DNA-binding protein, mitochondrial (SSBP_HUMAN)	616955	639336	815255	257137	394258	374843	499710	448876	730519	189311	208901	202743
Q9H9P8	7	6	799.562	0.00828234	1.82568	cox	ctrl	L-2-hydroxyglutarate dehydrogenase, mitochondrial (L2HDH_HUMAN)	1.37383e+06	2.18138e+06	1.68841e+06	911566	1.1497e+06	805825	1.11275e+06	1.53155e+06	1.51292e+06	671119	609182	435849
P29972	2	2	199.838	0.00841	7.58937	cox	ctrl	Aquaporin-1 (AQP1_HUMAN)	1.96461e+06	2.25561e+06	6.21613e+06	176239	732083	296995	1.59126e+06	1.58366e+06	5.57003e+06	129752	387901	160637
Q8NFW8	1	1	100	0.00856607	5.46251	cox	ctrl	N-acylneuraminate cytidylyltransferase (NEUA_HUMAN)	98104.7	58344.1	143268	36308.3	7771.79	10822.7	79461.2	40963.3	128377	26731.1	4117.96	5853.72
Q9H7C9	5	5	599.924	0.0086452	1.73227	ctrl	cox	Mth938 domain-containing protein (AAMDC_HUMAN)	7.67894e+06	7.62096e+06	1.0578e+07	1.50356e+07	1.6059e+07	1.1739e+07	6.21965e+06	5.35066e+06	9.47857e+06	1.10696e+07	8.50901e+06	6.34932e+06
P54646	4	3	400	0.0086792	1.43898	ctrl	cox	5'-AMP-activated protein kinase catalytic subunit alpha-2 (AAPK2_HUMAN)	1.01491e+06	1.30407e+06	1.05255e+06	1.57478e+06	1.4491e+06	1.83209e+06	822039	915583	943150	1.1594e+06	767817	990930
O43813	3	3	300	0.00870232	1.4691	ctrl	cox	LanC-like protein 1 (LANC1_HUMAN)	3.6535e+06	3.77653e+06	3.35389e+06	5.74383e+06	5.55719e+06	4.22083e+06	2.9592e+06	2.6515e+06	3.00529e+06	4.22876e+06	2.94453e+06	2.28294e+06
O75439	2	2	199.923	0.00879192	2.7824	cox	ctrl	Mitochondrial-processing peptidase subunit beta (MPPB_HUMAN)	499157	348475	481405	258211	139991	166326	404298	244664	431368	190101	74175.8	89961.3
Q06830	10	6	1399.44	0.00879784	1.24689	ctrl	cox	Peroxiredoxin-1 (PRDX1_HUMAN)	4.93642e+07	5.04296e+07	4.50399e+07	6.70136e+07	5.86476e+07	5.87235e+07	3.99832e+07	3.54065e+07	4.03585e+07	4.93371e+07	3.1075e+07	3.17619e+07
P00441	7	7	696.614	0.00887451	1.3058	ctrl	cox	Superoxide dismutase [Cu-Zn] (SODC_HUMAN)	3.95157e+07	4.69718e+07	3.64638e+07	5.19606e+07	5.22021e+07	5.41345e+07	3.20062e+07	3.29788e+07	3.26738e+07	3.82547e+07	2.76598e+07	2.92799e+07
Q9BV79	1	1	200	0.00910521	9.53882	cox	ctrl	Trans-2-enoyl-CoA reductase, mitochondrial (MECR_HUMAN)	302335	102859	508681	14863.2	60047.6	31721.6	244880	72217.2	455810	10942.7	31816.8	17157.4
O75521	10	9	1099.85	0.00911456	1.63401	cox	ctrl	Enoyl-CoA delta isomerase 2, mitochondrial (ECI2_HUMAN)	4.16011e+06	3.4247e+06	4.10285e+06	1.79925e+06	2.57266e+06	2.75443e+06	3.36954e+06	2.40448e+06	3.67641e+06	1.32466e+06	1.36315e+06	1.4898e+06
Q9HDC5	7	6	698.429	0.00932779	1.5863	ctrl	cox	Junctophilin-1 (JPH1_HUMAN)	3.83948e+06	2.9611e+06	4.04581e+06	6.75492e+06	5.086e+06	5.1722e+06	3.10984e+06	2.07898e+06	3.6253e+06	4.97315e+06	2.69487e+06	2.7975e+06
P02790	15	15	1796.93	0.00946629	4.12245	cox	ctrl	Hemopexin (HEMO_HUMAN)	5.72476e+07	2.89122e+07	6.95517e+07	2.23752e+07	9.26663e+06	7.43648e+06	4.63684e+07	2.02992e+07	6.23226e+07	1.64732e+07	4.91001e+06	4.02219e+06
Q13508	3	3	299.85	0.00953564	2.28397	ctrl	cox	Ecto-ADP-ribosyltransferase 3 (NAR3_HUMAN)	2.19054e+06	2.8184e+06	4.7485e+06	7.87191e+06	6.3822e+06	6.52076e+06	1.77425e+06	1.97879e+06	4.25495e+06	5.7955e+06	3.38167e+06	3.52691e+06
Q07021	6	6	787.769	0.00961229	1.69412	cox	ctrl	Complement component 1 Q subcomponent-binding protein, mitochondrial (C1QBP_HUMAN)	1.62477e+07	1.24249e+07	2.06904e+07	9.92291e+06	9.7379e+06	9.89613e+06	1.316e+07	8.72349e+06	1.85399e+07	7.3055e+06	5.15972e+06	5.35255e+06
Q9BX66	2	2	200	0.00965169	11.9056	ctrl	cox	Sorbin and SH3 domain-containing protein 1 (SRBS1_HUMAN)	6316.64	89202	14195.7	276722	342770	404295	5116.24	62628.5	12720.3	203730	181620	218672
Q8TD30	4	2	499.961	0.00974796	3.29788	cox	ctrl	Alanine aminotransferase 2 (ALAT2_HUMAN)	347806	155073	364127	101396	108766	57059.8	281710	108877	326281	74650.6	57630.9	30862.1
Q9BYV2	2	2	198.4	0.00976001	1.6057	cox	ctrl	Tripartite motif-containing protein 54 (TRI54_HUMAN)	2.90348e+06	2.51286e+06	2.01521e+06	1.68777e+06	1.49194e+06	1.70342e+06	2.35171e+06	1.76427e+06	1.80575e+06	1.24258e+06	790520	921332
Q7Z4W1	7	7	698.945	0.00979462	2.54094	cox	ctrl	L-xylulose reductase (DCXR_HUMAN)	3.95203e+06	2.82802e+06	5.01412e+06	2.16689e+06	1.67989e+06	1.05415e+06	3.201e+06	1.98554e+06	4.49296e+06	1.59532e+06	890105	570161
Q13033	3	3	300	0.00989303	3.89887	cox	ctrl	Striatin-3 (STRN3_HUMAN)	389471	155910	420042	101429	73666	104054	315457	109464	376384	74674.8	39032.6	56280.1
P13861	14	14	1590.44	0.00998984	1.96101	ctrl	cox	cAMP-dependent protein kinase type II-alpha regulatory subunit (KAP2_HUMAN)	8.14257e+06	4.65767e+06	4.69818e+06	1.13199e+07	9.77118e+06	1.11374e+07	6.59518e+06	3.27014e+06	4.20986e+06	8.33399e+06	5.17735e+06	6.02392e+06
P82650	2	2	199.924	0.0100025	27.2949	cox	ctrl	28S ribosomal protein S22, mitochondrial (RT22_HUMAN)	406491	69570.7	1.11666e+06	22776.4	19703.2	8050.98	329242	48845.4	1.0006e+06	16768.6	10439.9	4354.56
P15814	2	1	199.061	0.0102182	5.12717	cox	ctrl	Immunoglobulin lambda-like polypeptide 1 (IGLL1_HUMAN)	489194	1.29996e+06	1.47986e+06	275266	153395	128729	396229	912701	1.32604e+06	202658	81277.9	69626
Q13724	1	1	100	0.0103327	10.2739	cox	ctrl	Mannosyl-oligosaccharide glucosidase (MOGS_HUMAN)	106832	74473.3	166580	29000.5	1737.07	6465.98	86529.9	52287.6	149266	21350.9	920.401	3497.28
Q14249	3	3	300	0.010363	2.62655	cox	ctrl	Endonuclease G, mitochondrial (NUCG_HUMAN)	827460	728054	1.32556e+06	367583	217481	469835	670212	511165	1.18779e+06	270624	115234	254121
P09972	18	3	2189.6	0.0106401	2.27814	ctrl	cox	Fructose-bisphosphate aldolase C (ALDOC_HUMAN)	2.34834e+07	2.60727e+07	1.71445e+07	3.40149e+07	5.1777e+07	6.82123e+07	1.90206e+07	1.83056e+07	1.53625e+07	2.50427e+07	2.74345e+07	3.68942e+07
P30405	3	3	299.784	0.0108973	2.90473	cox	ctrl	Peptidyl-prolyl cis-trans isomerase F, mitochondrial (PPIF_HUMAN)	2.66427e+06	4.53609e+06	4.98241e+06	749693	1.69103e+06	1.50469e+06	2.15796e+06	3.18478e+06	4.46454e+06	551943	896008	813844
Q96FW1	4	4	398.492	0.0110881	1.8889	cox	ctrl	Ubiquitin thioesterase OTUB1 (OTUB1_HUMAN)	1.95525e+06	1.57901e+06	1.89719e+06	1.30125e+06	986353	687055	1.58368e+06	1.10862e+06	1.7e+06	958016	522628	371610
P02743	1	1	100	0.0115099	5.9838	cox	ctrl	Serum amyloid P-component (SAMP_HUMAN)	1.16154e+06	2.06346e+06	1.86224e+06	63989.3	357665	353989	940800	1.44875e+06	1.66868e+06	47110.6	189512	191463
Q92665	1	1	100	0.0115153	318.802	cox	ctrl	28S ribosomal protein S31, mitochondrial (RT31_HUMAN)	162578	79485.9	1.20025e+06	3828.37	0	0	131682	55806.9	1.0755e+06	2818.54	0	0
O76003	2	2	199.708	0.0116892	2.70223	cox	ctrl	Glutaredoxin-3 (GLRX3_HUMAN)	462949	617190	366675	287666	107582	145858	374971	433328	328564	211787	57003.2	78890.8
Q7KZF4	1	1	100	0.0116973	8.17083	cox	ctrl	Staphylococcal nuclease domain-containing protein 1 (SND1_HUMAN)	778108	662810	163159	106380	62856.6	69829.8	630238	465358	146201	78319.5	33305.2	37769
Q12797	1	1	100	0.011855	2.28081	ctrl	cox	Aspartyl/asparaginyl beta-hydroxylase (ASPH_HUMAN)	1.00226e+07	4.90324e+06	1.11333e+07	2.2084e+07	1.84786e+07	2.04008e+07	8.11796e+06	3.44255e+06	9.97614e+06	1.62588e+07	9.79107e+06	1.10343e+07
P10809	33	31	4069.47	0.0120083	1.93654	cox	ctrl	60 kDa heat shock protein, mitochondrial (CH60_HUMAN)	2.24499e+07	1.57544e+07	2.88534e+07	1.15721e+07	1.33916e+07	9.54362e+06	1.81836e+07	1.10611e+07	2.58544e+07	8.51965e+06	7.09565e+06	5.16189e+06
A8MZF0	3	3	299.994	0.0121608	1.7833	ctrl	cox	Proline-rich protein 33 (PRR33_HUMAN)	701728	803212	788571	1.76393e+06	994679	1.2782e+06	568373	563933	706609	1.29865e+06	527040	691342
P51148	2	2	200	0.0121694	11.2358	cox	ctrl	Ras-related protein Rab-5C (RAB5C_HUMAN)	1.69587e+06	1.0737e+06	5.53452e+06	527351	65225.8	72808.3	1.37359e+06	753839	4.95927e+06	388249	34560.5	39380.1
P01011	9	9	995.904	0.0121764	7.42161	cox	ctrl	Alpha-1-antichymotrypsin (AACT_HUMAN)	1.49489e+07	5.65717e+06	1.86347e+07	4.09572e+06	567754	715489	1.2108e+07	3.97189e+06	1.66978e+07	3.01538e+06	300830	386989
P23458	1	1	99.7412	0.0123795	1.59923	ctrl	cox	Tyrosine-protein kinase JAK1 (JAK1_HUMAN)	7.39238e+06	9.44148e+06	6.32192e+06	1.04657e+07	1.16254e+07	1.401e+07	5.98755e+06	6.62884e+06	5.66483e+06	7.7051e+06	6.15982e+06	7.57763e+06
P55786	32	31	3596.89	0.0126865	1.56699	ctrl	cox	Puromycin-sensitive aminopeptidase (PSA_HUMAN)	1.27312e+07	1.30667e+07	1.07083e+07	1.53411e+07	1.7348e+07	2.21198e+07	1.03118e+07	9.17407e+06	9.59531e+06	1.12945e+07	9.19203e+06	1.1964e+07
Q08380	2	2	199.913	0.0131018	4.1141	cox	ctrl	Galectin-3-binding protein (LG3BP_HUMAN)	1.9035e+06	769560	621113	307352	335705	289640	1.54177e+06	540306	556556	226281	177876	156658
P01023	66	62	7956.34	0.013141	7.31766	cox	ctrl	Alpha-2-macroglobulin (A2MG_HUMAN)	2.73518e+07	3.39274e+07	1.00916e+08	1.34674e+07	2.94986e+06	3.07014e+06	2.21539e+07	2.38204e+07	9.04272e+07	9.91504e+06	1.56301e+06	1.66056e+06
Q96H20	1	1	100	0.013457	177.012	cox	ctrl	Vacuolar-sorting protein SNF8 (SNF8_HUMAN)	63340.1	16669.3	18997.8	1486.06	0	0	51303.1	11703.5	17023.2	1094.08	0	0
P05090	5	3	499.849	0.0134604	3.51153	cox	ctrl	Apolipoprotein D (APOD_HUMAN)	2.28419e+06	964675	1.74444e+06	808880	272753	429160	1.85011e+06	677297	1.56313e+06	595518	144521	232121
Q00688	8	8	898.04	0.0137078	1.43709	ctrl	cox	Peptidyl-prolyl cis-trans isomerase FKBP3 (FKBP3_HUMAN)	1.18754e+07	8.31471e+06	1.09007e+07	1.637e+07	1.48187e+07	1.45373e+07	9.61862e+06	5.83774e+06	9.76767e+06	1.2052e+07	7.85182e+06	7.86282e+06
P61626	1	1	100	0.0138799	147.645	cox	ctrl	Lysozyme C (LYSC_HUMAN)	278425	435082	919141	0	9263.77	0	225514	305470	823607	0	4908.5	0
Q93100	13	11	1398.41	0.0140992	3.98382	ctrl	cox	Phosphorylase b kinase regulatory subunit beta (KPBB_HUMAN)	842345	2.94106e+06	1.29545e+06	4.13355e+06	4.85688e+06	8.60259e+06	682268	2.06492e+06	1.16081e+06	3.04323e+06	2.57346e+06	4.65291e+06
P19823	10	10	998.957	0.0141414	9.25516	cox	ctrl	Inter-alpha-trypsin inhibitor heavy chain H2 (ITIH2_HUMAN)	1.24602e+06	1.68437e+06	5.45096e+06	576674	92356.2	109004	1.00923e+06	1.18259e+06	4.8844e+06	424563	48935.8	58957.4
P10636	11	11	1171.56	0.0142875	2.46558	ctrl	cox	Microtubule-associated protein tau (TAU_HUMAN)	998199	1.70996e+06	1.11077e+06	1.88037e+06	3.09767e+06	3.62158e+06	808504	1.20056e+06	995319	1.38438e+06	1.64133e+06	1.95881e+06
P43652	4	4	399.73	0.0143081	10.9856	cox	ctrl	Afamin (AFAM_HUMAN)	1.21882e+06	457632	1.81693e+06	283919	30891.8	13430.3	987197	321302	1.62808e+06	209029	16368.3	7264.08
Q04760	9	8	1098.01	0.0147981	1.19393	ctrl	cox	Lactoylglutathione lyase (LGUL_HUMAN)	1.25857e+07	1.32539e+07	1.3959e+07	1.62967e+07	1.67476e+07	1.42933e+07	1.01939e+07	9.30553e+06	1.25081e+07	1.1998e+07	8.8739e+06	7.73084e+06
Q9BRX8	2	2	199.995	0.0149349	1.30564	ctrl	cox	Redox-regulatory protein FAM213A (F213A_HUMAN)	571089	531058	711895	805995	774741	770940	462561	372854	637902	593394	410504	416981
Q99832	7	7	699.73	0.0151422	1.4422	cox	ctrl	T-complex protein 1 subunit eta (TCPH_HUMAN)	3.71451e+06	3.91065e+06	3.03959e+06	2.75495e+06	2.74145e+06	2.20205e+06	3.00862e+06	2.74566e+06	2.72367e+06	2.02827e+06	1.45258e+06	1.19103e+06
P54819	8	7	793.702	0.0151535	1.6204	cox	ctrl	Adenylate kinase 2, mitochondrial (KAD2_HUMAN)	2.73211e+06	3.6639e+06	3.85172e+06	1.64974e+06	2.47684e+06	2.08311e+06	2.21291e+06	2.57242e+06	3.45138e+06	1.21458e+06	1.31237e+06	1.1267e+06
Q9Y285	2	2	198.978	0.0152793	1.57488	cox	ctrl	Phenylalanine--tRNA ligase alpha subunit (SYFA_HUMAN)	2.36327e+06	2.2099e+06	1.60798e+06	1.51403e+06	1.11621e+06	1.24186e+06	1.91416e+06	1.55157e+06	1.44085e+06	1.11467e+06	591437	671689
Q15582	10	10	1199.18	0.0156309	1.94138	cox	ctrl	Transforming growth factor-beta-induced protein ig-h3 (BGH3_HUMAN)	1.52434e+07	1.55085e+07	8.97543e+06	5.64629e+06	7.48312e+06	8.02025e+06	1.23466e+07	1.08885e+07	8.04254e+06	4.15695e+06	3.965e+06	4.33794e+06
Q9H987	17	16	1970.93	0.0156713	2.01726	ctrl	cox	Synaptopodin 2-like protein (SYP2L_HUMAN)	9.35227e+06	1.37436e+07	7.68669e+06	2.09597e+07	1.56126e+07	1.98818e+07	7.57499e+06	9.64937e+06	6.88775e+06	1.54311e+07	8.27246e+06	1.07535e+07
Q00610	13	13	1699.75	0.0157075	2.34996	cox	ctrl	Clathrin heavy chain 1 (CLH1_HUMAN)	4.60853e+06	3.80726e+06	3.65407e+06	2.91319e+06	1.5656e+06	1.15551e+06	3.73273e+06	2.67307e+06	3.27427e+06	2.14476e+06	829549	624983
P57105	1	1	100	0.015854	1.59809	cox	ctrl	Synaptojanin-2-binding protein (SYJ2B_HUMAN)	1.66816e+06	2.48612e+06	2.32699e+06	1.16021e+06	1.24966e+06	1.48898e+06	1.35115e+06	1.7455e+06	2.08513e+06	854174	662143	805349
P05198	5	5	498.503	0.0158818	1.65892	ctrl	cox	Eukaryotic translation initiation factor 2 subunit 1 (IF2A_HUMAN)	1.40121e+06	1.51423e+06	1.98952e+06	3.33798e+06	2.16543e+06	2.5114e+06	1.13493e+06	1.06313e+06	1.78273e+06	2.4575e+06	1.14737e+06	1.35835e+06
P23083	2	2	197.098	0.0162048	3.72926	cox	ctrl	Ig heavy chain V-I region V35 (HV103_HUMAN)	3.37843e+06	6.80364e+06	7.42985e+06	2.25757e+06	978022	899566	2.7364e+06	4.77682e+06	6.65761e+06	1.66208e+06	518214	486551
P30042	11	9	1495.84	0.0162773	2.10441	cox	ctrl	ES1 protein homolog, mitochondrial (ES1_HUMAN)	1.00383e+07	9.41119e+06	5.48635e+06	3.79368e+06	5.22798e+06	3.66218e+06	8.13068e+06	6.60758e+06	4.91611e+06	2.79301e+06	2.7701e+06	1.98078e+06
P02747	2	2	200	0.0162982	11.3104	cox	ctrl	Complement C1q subcomponent subunit C (C1QC_HUMAN)	1.14158e+06	831203	1.42969e+06	286915	12202.6	3941.16	924640	583586	1.28109e+06	211234	6465.66	2131.67
P25311	7	6	792.174	0.0163123	3.11161	cox	ctrl	Zinc-alpha-2-glycoprotein (ZA2G_HUMAN)	2.58349e+06	1.89702e+06	4.73396e+06	1.55878e+06	687622	641215	2.09253e+06	1.3319e+06	4.24192e+06	1.14761e+06	364343	346816
Q9NPL8	1	1	100	0.0164898	12.9358	cox	ctrl	Complex I assembly factor TIMMDC1, mitochondrial (TIDC1_HUMAN)	109553	170506	937422	27917.6	25055.7	24452.1	88734.2	119712	839988	20553.7	13276	13225.5
Q9BR39	7	7	700	0.0167044	1.63087	ctrl	cox	Junctophilin-2 (JPH2_HUMAN)	2.78411e+06	2.3275e+06	3.4576e+06	3.68069e+06	5.18079e+06	5.2611e+06	2.25502e+06	1.63413e+06	3.09822e+06	2.70982e+06	2.74509e+06	2.84559e+06
P16219	6	6	698.448	0.0167866	4.97094	cox	ctrl	Short-chain specific acyl-CoA dehydrogenase, mitochondrial (ACADS_HUMAN)	1.46595e+07	8.82405e+06	1.14301e+07	3.94093e+06	2.73905e+06	525309	1.18737e+07	6.19535e+06	1.02421e+07	2.90141e+06	1.45131e+06	284125
Q8IYU8	2	2	200	0.0168385	2.86222	cox	ctrl	Calcium uptake protein 2, mitochondrial (MICU2_HUMAN)	784713	455705	398856	316389	194608	151281	635588	319949	357400	232934	103115	81824
Q9Y2R9	2	2	199.961	0.0168678	149.088	cox	ctrl	28S ribosomal protein S7, mitochondrial (RT07_HUMAN)	41012.6	59099.5	577348	0	3628.35	0	33218.7	41493.7	517339	0	1922.52	0
A6NNF4	1	1	100	0.0169164	1.78767	ctrl	cox	Zinc finger protein 726 (ZN726_HUMAN)	1.42821e+06	1.73223e+06	1.16927e+06	1.84885e+06	2.96824e+06	2.93024e+06	1.15679e+06	1.21619e+06	1.04774e+06	1.36117e+06	1.57275e+06	1.58489e+06
P02652	6	6	698.313	0.0169913	4.48348	cox	ctrl	Apolipoprotein A-II (APOA2_HUMAN)	9.78228e+06	8.98897e+06	1.97996e+07	5.13789e+06	2.05593e+06	872484	7.92328e+06	6.31113e+06	1.77417e+07	3.78265e+06	1.08935e+06	471903
P38117	16	16	2096.99	0.0169938	2.34873	cox	ctrl	Electron transfer flavoprotein subunit beta (ETFB_HUMAN)	1.91573e+07	1.13053e+07	2.58689e+07	8.5609e+06	9.50744e+06	5.88258e+06	1.55167e+07	7.9374e+06	2.31801e+07	6.30276e+06	5.03761e+06	3.18173e+06
Q15819	5	2	499.913	0.017055	1.47407	ctrl	cox	Ubiquitin-conjugating enzyme E2 variant 2 (UB2V2_HUMAN)	3.69083e+06	3.56602e+06	4.90291e+06	7.06707e+06	5.37287e+06	5.7438e+06	2.98944e+06	2.50369e+06	4.39331e+06	5.20296e+06	2.84687e+06	3.10667e+06
P19827	3	3	299.212	0.0171101	15.1719	cox	ctrl	Inter-alpha-trypsin inhibitor heavy chain H1 (ITIH1_HUMAN)	608697	1.34683e+06	4.2739e+06	262363	31978.6	38606.2	493022	945609	3.82968e+06	193159	16944.2	20881.1
P00156	1	1	100	0.0171372	1.90004	cox	ctrl	Cytochrome b (CYB_HUMAN)	7.18287e+06	1.22775e+07	7.97633e+06	3.5886e+06	5.69935e+06	4.61607e+06	5.81785e+06	8.61999e+06	7.14729e+06	2.64202e+06	3.01985e+06	2.49671e+06
Q9UMY4	1	1	100	0.0171828	97.4481	cox	ctrl	Sorting nexin-12 (SNX12_HUMAN)	343562	131048	793914	13357.7	0	0	278272	92008.8	711396	9834.25	0	0
P02765	10	10	1095.82	0.017283	3.45201	cox	ctrl	Alpha-2-HS-glycoprotein (FETUA_HUMAN)	9.2475e+06	7.99425e+06	1.38605e+07	5.80711e+06	1.5911e+06	1.32604e+06	7.49013e+06	5.61275e+06	1.24199e+07	4.27535e+06	843060	717219
Q8IY51	2	1	195.252	0.0173811	1.70166	ctrl	cox	Tigger transposable element-derived protein 4 (TIGD4_HUMAN)	1.17674e+07	1.6277e+07	8.70508e+06	1.86477e+07	2.02688e+07	2.25147e+07	9.53113e+06	1.14281e+07	7.80029e+06	1.37289e+07	1.07396e+07	1.21776e+07
P49773	12	11	1593.06	0.0174588	1.37205	ctrl	cox	Histidine triad nucleotide-binding protein 1 (HINT1_HUMAN)	2.24941e+07	1.8287e+07	2.60114e+07	3.01216e+07	2.85695e+07	3.29299e+07	1.82193e+07	1.28393e+07	2.33078e+07	2.21763e+07	1.51378e+07	1.78109e+07
Q9NVV0	1	1	100	0.0174828	2.08608	ctrl	cox	Trimeric intracellular cation channel type B (TM38B_HUMAN)	681300	503018	1.07376e+06	1.35879e+06	1.2699e+06	1.95034e+06	551827	353168	962154	1.00038e+06	672867	1.05489e+06
P01781	1	1	100	0.0178727	6.23778	cox	ctrl	Ig heavy chain V-III region GAL (HV320_HUMAN)	190135	537290	875431	122548	58379.7	39781.5	154002	377230	784440	90223.2	30933	21516.7
Q92530	1	1	100	0.0184898	68.9867	cox	ctrl	Proteasome inhibitor PI31 subunit (PSMF1_HUMAN)	222215	426008	564068	0	0	16096.7	179986	299099	505439	0	0	8706.29
Q92522	2	2	199.989	0.0186435	1.53036	ctrl	cox	Histone H1x (H1X_HUMAN)	9.28442e+06	5.67245e+06	8.10425e+06	1.12882e+07	1.27987e+07	1.13139e+07	7.52003e+06	3.98261e+06	7.26191e+06	8.31069e+06	6.78152e+06	6.1194e+06
P00491	2	1	200	0.0186981	96.3036	cox	ctrl	Purine nucleoside phosphorylase (PNPH_HUMAN)	143142	1.02574e+06	435633	13699.4	0	0	115940	720170	390354	10085.9	0	0
Q9UMS0	2	2	200	0.0187003	2.08168	cox	ctrl	NFU1 iron-sulfur cluster scaffold homolog, mitochondrial (NFU1_HUMAN)	297350	186424	363256	137941	149196	96997.9	240843	130888	325500	101556	79053.1	52463.6
P47756	16	15	1694.42	0.0188463	1.46199	ctrl	cox	F-actin-capping protein subunit beta (CAPZB_HUMAN)	1.46426e+07	1.83261e+07	1.3394e+07	1.84316e+07	2.32443e+07	2.49345e+07	1.18599e+07	1.28667e+07	1.20018e+07	1.35698e+07	1.23162e+07	1.34864e+07
Q86TC9	19	18	1896.96	0.0190929	1.89457	ctrl	cox	Myopalladin (MYPN_HUMAN)	3.9485e+06	4.48547e+06	2.62298e+06	5.31844e+06	6.79072e+06	8.99194e+06	3.19814e+06	3.14924e+06	2.35035e+06	3.91557e+06	3.59813e+06	4.8635e+06
Q13404	5	2	499.449	0.0193028	1.33728	ctrl	cox	Ubiquitin-conjugating enzyme E2 variant 1 (UB2V1_HUMAN)	2.91054e+06	2.90115e+06	3.51218e+06	4.72894e+06	3.60927e+06	4.03274e+06	2.35743e+06	2.03689e+06	3.14713e+06	3.48157e+06	1.91241e+06	2.1812e+06
P00747	9	9	999.341	0.0193577	2.39105	cox	ctrl	Plasminogen (PLMN_HUMAN)	4.80435e+06	2.81232e+06	4.4654e+06	2.77285e+06	1.39116e+06	1.13991e+06	3.89134e+06	1.97452e+06	4.00128e+06	2.04144e+06	737119	616549
P09104	16	2	1989.8	0.0196137	2.28609	ctrl	cox	Gamma-enolase (ENOG_HUMAN)	1.15763e+08	2.39536e+08	8.77336e+07	3.35024e+08	2.89001e+08	3.91508e+08	9.37634e+07	1.68177e+08	7.86147e+07	2.46654e+08	1.5313e+08	2.11756e+08
Q13011	19	16	2294.56	0.0198755	2.58822	cox	ctrl	Delta(3,5)-Delta(2,4)-dienoyl-CoA isomerase, mitochondrial (ECH1_HUMAN)	6.94163e+07	3.39874e+07	7.55255e+07	3.26487e+07	2.39933e+07	1.68336e+07	5.62246e+07	2.38625e+07	6.76755e+07	2.40368e+07	1.27131e+07	9.10485e+06
P07919	6	6	799.267	0.0200933	3.63509	cox	ctrl	Cytochrome b-c1 complex subunit 6, mitochondrial (QCR6_HUMAN)	1.36916e+07	3.36552e+07	4.38872e+07	4.61674e+06	8.07551e+06	1.00446e+07	1.10897e+07	2.36293e+07	3.93257e+07	3.39897e+06	4.27889e+06	5.43287e+06
P30048	10	10	1176.45	0.020097	1.69936	cox	ctrl	Thioredoxin-dependent peroxide reductase, mitochondrial (PRDX3_HUMAN)	1.54667e+07	1.40202e+07	1.4365e+07	9.37845e+06	5.92897e+06	1.13669e+07	1.25275e+07	9.84358e+06	1.28719e+07	6.90466e+06	3.14152e+06	6.14805e+06
Q12931	6	4	599.994	0.0202024	2.06039	cox	ctrl	Heat shock protein 75 kDa, mitochondrial (TRAP1_HUMAN)	2.37828e+06	1.97174e+06	4.03408e+06	1.59764e+06	1.39875e+06	1.0311e+06	1.92632e+06	1.38436e+06	3.61479e+06	1.17623e+06	741140	557692
Q93034	2	2	200	0.0202582	1.81172	ctrl	cox	Cullin-5 (CUL5_HUMAN)	6.74946e+06	8.81478e+06	6.51365e+06	8.88876e+06	1.55869e+07	1.46905e+07	5.46681e+06	6.18884e+06	5.83663e+06	6.54413e+06	8.25886e+06	7.94568e+06
Q8N3K9	15	14	1498.81	0.0203085	1.87964	ctrl	cox	Cardiomyopathy-associated protein 5 (CMYA5_HUMAN)	659862	960523	551716	1.20279e+06	1.02636e+06	1.57657e+06	534463	674381	494372	885528	543829	852724
Q9H8H3	4	4	400	0.0205757	1.99116	ctrl	cox	Methyltransferase-like protein 7A (MET7A_HUMAN)	3.92402e+06	7.36985e+06	4.79883e+06	1.20036e+07	9.425e+06	7.96267e+06	3.17831e+06	5.17436e+06	4.30005e+06	8.83735e+06	4.99393e+06	4.30679e+06
Q9Y2D5	1	1	100	0.0206844	3.49781	ctrl	cox	A-kinase anchor protein 2 (AKAP2_HUMAN)	47726	13866.5	60207.1	163846	164506	103612	38656.2	9735.68	53949.3	120627	87165.1	56041
Q96AB3	1	1	100	0.0206875	326.656	cox	ctrl	Isochorismatase domain-containing protein 2, mitochondrial (ISOC2_HUMAN)	146416	1.5135e+06	398327	958.149	0	5623.52	118591	1.06262e+06	356925	705.414	0	3041.61
P02774	16	16	1997.79	0.0207831	1.89082	cox	ctrl	Vitamin D-binding protein (VTDB_HUMAN)	3.94842e+07	2.15731e+07	3.76343e+07	2.07252e+07	1.62546e+07	1.77711e+07	3.19807e+07	1.51464e+07	3.37226e+07	1.52584e+07	8.61266e+06	9.61189e+06
O00571	4	3	399.924	0.0208043	1.59357	cox	ctrl	ATP-dependent RNA helicase DDX3X (DDX3X_HUMAN)	835160	690321	809964	670662	400911	452369	676448	484673	725778	493759	212426	244674
Q9BSH4	4	4	398.511	0.0208151	1.75403	cox	ctrl	Translational activator of cytochrome c oxidase 1 (TACO1_HUMAN)	992487	760207	997973	369220	690412	452707	803877	533740	894245	271829	365821	244857
P11277	50	46	5193.35	0.0208526	1.78958	cox	ctrl	Spectrin beta chain, erythrocytic (SPTB1_HUMAN)	5.37882e+06	7.05656e+06	6.22464e+06	4.75807e+06	2.862e+06	2.44281e+06	4.35664e+06	4.9544e+06	5.57766e+06	3.50302e+06	1.51646e+06	1.32125e+06
P04217	8	8	797.245	0.0210527	2.07537	cox	ctrl	Alpha-1B-glycoprotein (A1BG_HUMAN)	3.02299e+06	1.91383e+06	3.38326e+06	1.91802e+06	1.192e+06	957672	2.44851e+06	1.34369e+06	3.03161e+06	1.4121e+06	631592	517979
P60842	6	1	696.419	0.0210781	1.88303	cox	ctrl	Eukaryotic initiation factor 4A-I (IF4A1_HUMAN)	2.05382e+06	1.72136e+06	1.90358e+06	1.50246e+06	805217	1.06952e+06	1.66351e+06	1.20857e+06	1.70572e+06	1.10615e+06	426652	578473
Q14240	6	1	696.419	0.0210781	1.88303	cox	ctrl	Eukaryotic initiation factor 4A-II (IF4A2_HUMAN)	2.92509e+06	2.4516e+06	2.71112e+06	2.13984e+06	1.14681e+06	1.52323e+06	2.36921e+06	1.72127e+06	2.42933e+06	1.57541e+06	607647	823874
P52815	3	3	298.464	0.0211326	1.86013	cox	ctrl	39S ribosomal protein L12, mitochondrial (RM12_HUMAN)	1.56881e+06	1.01801e+06	1.87728e+06	608241	857137	908628	1.27068e+06	714740	1.68216e+06	447803	454162	491452
Q15370	1	1	100	0.021445	1.49734	ctrl	cox	Transcription elongation factor B polypeptide 2 (ELOB_HUMAN)	1.92113e+06	1.23891e+06	1.73653e+06	2.73387e+06	2.24719e+06	2.53694e+06	1.55604e+06	869833	1.55604e+06	2.01275e+06	1.1907e+06	1.37216e+06
Q9GZT3	2	2	197.794	0.0214973	1.39053	cox	ctrl	SRA stem-loop-interacting RNA-binding protein, mitochondrial (SLIRP_HUMAN)	6.85533e+06	8.02544e+06	6.63118e+06	4.31712e+06	5.88267e+06	4.72923e+06	5.55256e+06	5.63465e+06	5.94194e+06	3.17838e+06	3.11699e+06	2.55791e+06
P00450	22	21	2587.57	0.0217249	2.49808	cox	ctrl	Ceruloplasmin (CERU_HUMAN)	8.75998e+06	5.12818e+06	1.27074e+07	4.50478e+06	3.62808e+06	2.32501e+06	7.09525e+06	3.60049e+06	1.13866e+07	3.31653e+06	1.92237e+06	1.25753e+06
O60237	5	5	499.322	0.0218916	2.12468	cox	ctrl	Protein phosphatase 1 regulatory subunit 12B (MYPT2_HUMAN)	1.11963e+06	858397	776267	644330	249219	426749	906859	602679	695583	474372	132051	230817
Q9UKU7	2	2	199.614	0.0221627	2.34084	cox	ctrl	Isobutyryl-CoA dehydrogenase, mitochondrial (ACAD8_HUMAN)	1.74834e+06	1.3583e+06	1.35042e+06	858911	302849	776370	1.41609e+06	953663	1.21006e+06	632353	160467	419918
P05106	1	1	100	0.0223285	67.6898	cox	ctrl	Integrin beta-3 (ITB3_HUMAN)	915968	32363.9	209574	11585	10182.1	346.08	741900	22722.6	187791	8529.19	5395.1	187.186
Q9NQE9	3	3	299.946	0.0225074	3.25008	ctrl	cox	Histidine triad nucleotide-binding protein 3 (HINT3_HUMAN)	599684	269685	187788	738018	1.79767e+06	1.0724e+06	485721	189345	168270	543348	952515	580033
Q9BQE3	24	1	3268.22	0.0227513	11.2639	cox	ctrl	Tubulin alpha-1C chain (TBA1C_HUMAN)	882825	417589	124424	122005	19001.4	7346.86	715056	293188	111492	89823.3	10068.1	3973.72
P35241	16	6	1693.03	0.022961	1.25905	ctrl	cox	Radixin (RADI_HUMAN)	2.01073e+06	2.39037e+06	1.95058e+06	2.78404e+06	2.81152e+06	2.75839e+06	1.62861e+06	1.67828e+06	1.74784e+06	2.04968e+06	1.48971e+06	1.49194e+06
P02787	43	40	5391.99	0.0230981	3.20442	cox	ctrl	Serotransferrin (TRFE_HUMAN)	1.11547e+08	5.23018e+07	1.31266e+08	5.54494e+07	2.12888e+07	1.72523e+07	9.03488e+07	3.6721e+07	1.17622e+08	4.08233e+07	1.12801e+07	9.33131e+06
P35573	74	72	8681.56	0.0232777	2.11025	ctrl	cox	Glycogen debranching enzyme (GDE_HUMAN)	1.77185e+07	3.88091e+07	1.96843e+07	4.05385e+07	4.67276e+07	6.42309e+07	1.43513e+07	2.72478e+07	1.76384e+07	2.98455e+07	2.47591e+07	3.47408e+07
O60869	1	1	200	0.023332	1.69193	ctrl	cox	Endothelial differentiation-related factor 1 (EDF1_HUMAN)	1.13207e+06	889853	1.20448e+06	2.3146e+06	1.73644e+06	1.32031e+06	916933	624764	1.07929e+06	1.70407e+06	920071	714118
P58546	1	1	100	0.0234196	1.19924	ctrl	cox	Myotrophin (MTPN_HUMAN)	5.33135e+06	5.82429e+06	5.20636e+06	6.89674e+06	5.78189e+06	6.7007e+06	4.3182e+06	4.08922e+06	4.66522e+06	5.07756e+06	3.06359e+06	3.62423e+06
P01042	11	11	1097.5	0.0238601	5.85445	cox	ctrl	Kininogen-1 (KNG1_HUMAN)	1.0944e+07	3.14775e+06	1.36056e+07	3.43584e+06	940114	519500	8.86424e+06	2.21003e+06	1.21915e+07	2.52955e+06	498128	280984
P22061	13	12	1590.19	0.0238849	1.28552	ctrl	cox	Protein-L-isoaspartate(D-aspartate) O-methyltransferase (PIMT_HUMAN)	9.93622e+06	1.04841e+07	8.49282e+06	1.0886e+07	1.28317e+07	1.36634e+07	8.04797e+06	7.36088e+06	7.61009e+06	8.01454e+06	6.79898e+06	7.39019e+06
O43583	3	3	299.622	0.0241967	2.05722	ctrl	cox	Density-regulated protein (DENR_HUMAN)	1.17178e+06	612137	640937	2.30385e+06	1.42821e+06	1.6749e+06	949098	429780	574320	1.69616e+06	756751	905910
Q9H0R4	2	2	200	0.0242757	1.5835	ctrl	cox	Haloacid dehalogenase-like hydrolase domain-containing protein 2 (HDHD2_HUMAN)	1.61263e+06	1.96571e+06	1.68066e+06	3.6253e+06	2.14718e+06	2.64661e+06	1.30617e+06	1.38012e+06	1.50597e+06	2.66904e+06	1.1377e+06	1.43148e+06
P30041	20	20	2295.88	0.0249793	1.16861	ctrl	cox	Peroxiredoxin-6 (PRDX6_HUMAN)	7.78608e+07	6.92687e+07	7.34759e+07	8.9866e+07	9.04011e+07	7.81862e+07	6.30644e+07	4.86334e+07	6.5839e+07	6.61617e+07	4.78999e+07	4.22888e+07
P61026	4	2	400	0.025	1.38736	cox	ctrl	Ras-related protein Rab-10 (RAB10_HUMAN)	3.71316e+06	3.46525e+06	3.37955e+06	3.25196e+06	2.31198e+06	2.19697e+06	3.00752e+06	2.43295e+06	3.02829e+06	2.39418e+06	1.22503e+06	1.18828e+06
P36776	7	7	697.819	0.0251746	1.81487	cox	ctrl	Lon protease homolog, mitochondrial (LONM_HUMAN)	1.82406e+06	1.83762e+06	3.34787e+06	1.29698e+06	1.43189e+06	1.09682e+06	1.47742e+06	1.29019e+06	2.9999e+06	954873	758700	593238
Q9Y5M8	1	1	99.9623	0.0253192	84.2663	cox	ctrl	Signal recognition particle receptor subunit beta (SRPRB_HUMAN)	284429	6832.55	84442.4	0	6031.88	0	230377	4797.12	75665.7	0	3196.05	0
P30711	3	3	300	0.0256056	3.14062	ctrl	cox	Glutathione S-transferase theta-1 (GSTT1_HUMAN)	514276	625568	618951	3.4145e+06	1.23895e+06	1.02823e+06	416545	439210	554618	2.51384e+06	656470	556139
Q06828	3	3	299.676	0.0258058	1.25355	ctrl	cox	Fibromodulin (FMOD_HUMAN)	2.74541e+06	2.69088e+06	2.4166e+06	2.83776e+06	3.34332e+06	3.66243e+06	2.22368e+06	1.88926e+06	2.16542e+06	2.08923e+06	1.77149e+06	1.98091e+06
P13535	289	25	40254.2	0.0262414	2.13798	ctrl	cox	Myosin-8 (MYH8_HUMAN)	1.85249e+07	7.67184e+06	1.9137e+07	3.68782e+07	3.08041e+07	3.2783e+07	1.50045e+07	5.38639e+06	1.71479e+07	2.71507e+07	1.63219e+07	1.77314e+07
P12111	66	61	7282.83	0.026323	2.41323	cox	ctrl	Collagen alpha-3(VI) chain (CO6A3_HUMAN)	4.28757e+07	3.32963e+07	3.45129e+07	2.95089e+07	9.86518e+06	9.22092e+06	3.47277e+07	2.33772e+07	3.09257e+07	2.17252e+07	5.22716e+06	4.98735e+06
Q9Y2Z9	2	2	200	0.0263476	1.69766	cox	ctrl	Ubiquinone biosynthesis monooxygenase COQ6, mitochondrial (COQ6_HUMAN)	663687	469109	455135	234990	420667	289040	537562	329360	407829	173006	222894	156334
Q00G26	8	6	798.445	0.0264169	9.8477	cox	ctrl	Perilipin-5 (PLIN5_HUMAN)	2.58657e+06	344067	751991	174875	242243	67504.8	2.09503e+06	241569	673830	128748	128355	36511.5
P46459	5	5	499.72	0.0267715	6.58664	cox	ctrl	Vesicle-fusing ATPase (NSF_HUMAN)	668501	4.17808e+06	1.19522e+06	309822	248650	210049	541461	2.93342e+06	1.07099e+06	228099	131750	113610
O15143	1	1	100	0.026922	10.2269	cox	ctrl	Actin-related protein 2/3 complex subunit 1B (ARC1B_HUMAN)	363129	104428	188228	70306.4	367.845	515.789	294121	73318.5	168664	51761.4	194.906	278.976
Q5TDH0	1	1	100	0.0270651	5.32142	cox	ctrl	Protein DDI1 homolog 2 (DDI2_HUMAN)	232843	854967	550855	192013	23066.7	61517.7	188594	600271	493600	141365	12222.1	33273.3
P04406	86	85	11946.7	0.0272446	2.32361	ctrl	cox	Glyceraldehyde-3-phosphate dehydrogenase (G3P_HUMAN)	1.4187e+09	2.30432e+09	8.69665e+08	2.56312e+09	3.19918e+09	4.78971e+09	1.14909e+09	1.61786e+09	7.79274e+08	1.88704e+09	1.69512e+09	2.59062e+09
Q15046	3	2	300	0.0275519	4.25772	ctrl	cox	Lysine--tRNA ligase (SYK_HUMAN)	32642.6	89642	195524	631346	351427	224187	26439.3	62937.5	175201	464813	186207	121257
Q15119	1	1	100	0.0276789	5.30434	cox	ctrl	[Pyruvate dehydrogenase (acetyl-transferring)] kinase isozyme 2, mitochondrial (PDK2_HUMAN)	124663	122720	598242	77976	39564.5	32763.3	100972	86161.4	536062	57407.9	20963.6	17720.8
P61604	5	5	599.955	0.027683	1.5319	cox	ctrl	10 kDa heat shock protein, mitochondrial (CH10_HUMAN)	1.21437e+07	9.46255e+06	9.04241e+06	7.75767e+06	7.82055e+06	5.30991e+06	9.83598e+06	6.64364e+06	8.10256e+06	5.7114e+06	4.14379e+06	2.87199e+06
P01834	6	6	996.965	0.028098	3.05607	cox	ctrl	Ig kappa chain C region (IGKC_HUMAN)	8.77668e+07	2.60325e+08	1.67072e+08	4.77826e+07	5.78967e+07	4.14102e+07	7.10879e+07	1.82773e+08	1.49707e+08	3.51788e+07	3.06771e+07	2.23976e+07
P10253	3	3	300	0.0281632	2.21515	cox	ctrl	Lysosomal alpha-glucosidase (LYAG_HUMAN)	306024	356163	498741	301330	114180	129169	247868	250061	446903	221847	60499.3	69864.1
P21281	3	3	300	0.0282478	1.7032	cox	ctrl	V-type proton ATPase subunit B, brain isoform (VATB2_HUMAN)	907988	791700	723550	691613	375481	475207	735436	555851	648345	509183	198952	257027
P24752	21	20	2892.91	0.0282737	1.51589	cox	ctrl	Acetyl-CoA acetyltransferase, mitochondrial (THIL_HUMAN)	9.33241e+07	7.18102e+07	6.64754e+07	4.22205e+07	5.52756e+07	6.17352e+07	7.5589e+07	5.04178e+07	5.95661e+07	3.10838e+07	2.92883e+07	3.33909e+07
P00915	17	17	2097.61	0.0283543	10.2984	cox	ctrl	Carbonic anhydrase 1 (CAH1_HUMAN)	1.78731e+07	1.41349e+08	4.06257e+07	1.83097e+06	8.37257e+06	5.64004e+06	1.44766e+07	9.9241e+07	3.64032e+07	1.34801e+06	4.43629e+06	3.05054e+06
Q03169	1	1	100	0.0285018	8.85843	cox	ctrl	Tumor necrosis factor alpha-induced protein 2 (TNAP2_HUMAN)	5.95863e+06	4.22701e+07	1.17338e+07	993147	2.64803e+06	1.87436e+06	4.82627e+06	2.96777e+07	1.05142e+07	731181	1.40308e+06	1.01379e+06
Q86WU2	2	2	199.989	0.0293403	8.15414	cox	ctrl	Probable D-lactate dehydrogenase, mitochondrial (LDHD_HUMAN)	1.00343e+06	184398	675268	144227	15219.2	102868	812741	129466	605082	106184	8064.02	55638.8
Q3ZCQ8	2	2	295.314	0.0299348	2.85928	cox	ctrl	Mitochondrial import inner membrane translocase subunit TIM50 (TIM50_HUMAN)	869119	431592	1.06665e+06	150059	416690	190001	703954	303020	955788	110478	220787	102766
Q9BQ69	6	4	699.951	0.0301939	1.43054	ctrl	cox	O-acetyl-ADP-ribose deacetylase MACROD1 (MACD1_HUMAN)	1.71975e+07	2.34973e+07	1.69315e+07	2.23451e+07	2.83488e+07	3.04175e+07	1.39293e+07	1.64974e+07	1.51717e+07	1.6451e+07	1.50209e+07	1.6452e+07
O00232	4	3	399.962	0.0302425	3.15308	cox	ctrl	26S proteasome non-ATPase regulatory subunit 12 (PSD12_HUMAN)	757158	299882	409440	232126	111943	223641	613270	210547	366884	170897	59314.2	120962
Q8N5M1	2	2	200	0.0304858	3.68171	cox	ctrl	ATP synthase mitochondrial F1 complex assembly factor 2 (ATPF2_HUMAN)	72689.9	206303	277198	81240.8	37631.5	26743.8	58876.1	144845	248387	59811.6	19939.4	14465
P31949	1	1	100	0.0306956	3.64581	ctrl	cox	Protein S100-A11 (S10AB_HUMAN)	1.65689e+06	390125	1.24533e+06	2.82971e+06	4.00729e+06	6.73245e+06	1.34201e+06	273906	1.1159e+06	2.08331e+06	2.1233e+06	3.6414e+06
Q969X1	1	1	100	0.0308578	2.40866	cox	ctrl	Protein lifeguard 3 (LFG3_HUMAN)	492265	290094	545104	261152	89801.4	206881	398717	203674	488447	192267	47582.1	111896
Q9UPY8	3	2	299.847	0.0313047	3.45327	ctrl	cox	Microtubule-associated protein RP/EB family member 3 (MARE3_HUMAN)	47586.2	17852.4	13478.4	119323	105461	169483	38543	12534.1	12077.4	87848.9	55879.5	91668.6
Q7Z406	18	11	1798.51	0.0315394	1.39543	ctrl	cox	Myosin-14 (MYH14_HUMAN)	1.49144e+06	1.11143e+06	1.2071e+06	1.71996e+06	1.44877e+06	1.92593e+06	1.20801e+06	780330	1.08163e+06	1.26628e+06	767643	1.04169e+06
P61081	1	1	100	0.0315648	1.73653	ctrl	cox	NEDD8-conjugating enzyme Ubc12 (UBC12_HUMAN)	1.9834e+06	4.34181e+06	3.46056e+06	5.67112e+06	5.91423e+06	5.82557e+06	1.60648e+06	3.04838e+06	3.10088e+06	4.17522e+06	3.13371e+06	3.15089e+06
Q5T653	1	1	100	0.0322254	13.2039	cox	ctrl	39S ribosomal protein L2, mitochondrial (RM02_HUMAN)	196733	350459	2.21859e+06	69843.1	28650.7	70769.5	159346	246056	1.98799e+06	51420.3	15180.8	38277.3
P62304	1	1	100	0.0330406	26.8058	cox	ctrl	Small nuclear ribonucleoprotein E (RUXE_HUMAN)	627177	42037.3	944604	51465	11020.1	20571.9	507990	29514.3	846424	37889.8	5839.08	11126.8
Q9UL46	2	2	200	0.0330619	4.04378	cox	ctrl	Proteasome activator complex subunit 2 (PSME2_HUMAN)	687634	1.21645e+06	1.59736e+06	742120	141986	73826	556958	854065	1.43133e+06	546368	75232.7	39930.5
P30086	21	21	2484.48	0.0331005	1.33204	ctrl	cox	Phosphatidylethanolamine-binding protein 1 (PEBP1_HUMAN)	1.19497e+08	1.48867e+08	9.75991e+07	1.60811e+08	1.62244e+08	1.63317e+08	9.67881e+07	1.04519e+08	8.74548e+07	1.18393e+08	8.59667e+07	8.83339e+07
P46109	2	2	200	0.0331012	1.77599	cox	ctrl	Crk-like protein (CRKL_HUMAN)	1.05098e+06	928292	1.41252e+06	897047	488915	463792	851255	651752	1.2657e+06	660430	259056	250853
Q9H2H8	1	1	100	0.0331057	1.77761	cox	ctrl	Peptidyl-prolyl cis-trans isomerase-like 3 (PPIL3_HUMAN)	1.72923e+06	2.05068e+06	1.55037e+06	1.50521e+06	653638	855853	1.40061e+06	1.43978e+06	1.38923e+06	1.10818e+06	346336	462908
P02745	2	2	199.549	0.0332833	5.43445	cox	ctrl	Complement C1q subcomponent subunit A (C1QA_HUMAN)	322345	117468	463200	147387	10900.3	9772.48	261087	82474	415056	108510	5775.64	5285.67
P02750	3	3	299.941	0.0333577	5.95026	cox	ctrl	Leucine-rich alpha-2-glycoprotein (A2GL_HUMAN)	792588	868737	816926	353302	43031.6	5951.58	641967	609939	732016	260110	22800.7	3219.05
P48735	35	32	4193.09	0.0337064	1.47644	cox	ctrl	Isocitrate dehydrogenase [NADP], mitochondrial (IDHP_HUMAN)	9.53367e+07	1.01947e+08	1.1648e+08	5.12953e+07	8.54018e+07	6.83074e+07	7.72192e+07	7.15766e+07	1.04373e+08	3.7765e+07	4.5251e+07	3.69456e+07
Q99623	7	7	799.784	0.0337159	1.95512	cox	ctrl	Prohibitin-2 (PHB2_HUMAN)	3.41992e+06	5.57715e+06	6.97049e+06	1.86305e+06	2.9994e+06	2.84142e+06	2.77001e+06	3.91571e+06	6.24599e+06	1.37163e+06	1.58926e+06	1.53685e+06
P25705	35	34	4290.31	0.0339528	1.74472	cox	ctrl	ATP synthase subunit alpha, mitochondrial (ATPA_HUMAN)	1.84013e+08	2.8015e+08	2.52592e+08	8.88394e+07	1.60127e+08	1.37941e+08	1.49044e+08	1.96693e+08	2.26338e+08	6.54059e+07	8.48447e+07	7.46084e+07
O75964	3	3	499.846	0.0339586	1.69456	cox	ctrl	ATP synthase subunit g, mitochondrial (ATP5L_HUMAN)	1.52869e+07	2.33099e+07	2.02583e+07	7.93368e+06	1.34605e+07	1.12072e+07	1.23818e+07	1.63658e+07	1.81527e+07	5.84098e+06	7.13219e+06	6.06166e+06
O43852	9	9	1097.67	0.0340208	2.00906	cox	ctrl	Calumenin (CALU_HUMAN)	5.25939e+06	4.12935e+06	3.23156e+06	3.48967e+06	1.52177e+06	1.58122e+06	4.25991e+06	2.89921e+06	2.89568e+06	2.56919e+06	806326	855239
Q14203	4	4	399.997	0.0343848	4.32646	cox	ctrl	Dynactin subunit 1 (DCTN1_HUMAN)	373891	724885	747273	308438	30837.6	32916.7	302838	508940	669603	227080	16339.6	17803.7
Q14011	3	3	400	0.0344501	2.08918	cox	ctrl	Cold-inducible RNA-binding protein (CIRBP_HUMAN)	3.0317e+06	1.8578e+06	2.54784e+06	1.8609e+06	700679	1.22475e+06	2.45556e+06	1.30436e+06	2.28303e+06	1.37005e+06	371262	662433
Q8NE71	2	2	197.978	0.0350289	4.33921	cox	ctrl	ATP-binding cassette sub-family F member 1 (ABCF1_HUMAN)	3.31424e+06	1.06759e+06	4.47491e+06	1.44475e+06	299330	301251	2.68441e+06	749555	4.0098e+06	1.06366e+06	158603	162939
O94826	5	5	499.611	0.0351708	1.56942	cox	ctrl	Mitochondrial import receptor subunit TOM70 (TOM70_HUMAN)	1.20644e+06	852176	959014	737354	614240	780308	977170	598311	859336	542859	325461	422048
P12268	6	6	599.184	0.0352147	1.72677	cox	ctrl	Inosine-5'-monophosphate dehydrogenase 2 (IMDH2_HUMAN)	719098	490493	894598	534372	344104	364640	582443	344374	801615	393419	182327	197224
P02655	1	1	100	0.0358329	22.1751	cox	ctrl	Apolipoprotein C-II (APOC2_HUMAN)	146179	425928	1.95592e+06	53461.6	23865.4	11010.5	118400	299043	1.75263e+06	39359.9	12645.3	5955.3
Q9UHX1	2	2	200	0.0359221	9.74209	cox	ctrl	Poly(U)-binding-splicing factor PUF60 (PUF60_HUMAN)	413111	94067.2	543433	123212	2646.93	582.693	334604	66044.4	486949	90711.6	1402.5	315.163
P04179	8	7	994.324	0.035948	5.03353	cox	ctrl	Superoxide dismutase [Mn], mitochondrial (SODM_HUMAN)	2.8453e+07	7.10145e+06	7.58344e+06	2.14452e+06	4.54774e+06	4.1167e+06	2.30459e+07	4.98591e+06	6.79523e+06	1.57885e+06	2.40966e+06	2.22661e+06
P48047	12	11	1595.4	0.0361182	1.7194	cox	ctrl	ATP synthase subunit O, mitochondrial (ATPO_HUMAN)	4.45555e+07	6.95615e+07	6.46069e+07	2.29816e+07	3.94677e+07	3.57911e+07	3.60883e+07	4.8839e+07	5.78918e+07	1.69197e+07	2.09123e+07	1.93584e+07
Q4VC31	2	2	200	0.0363617	2.23246	cox	ctrl	Coiled-coil domain-containing protein 58 (CCD58_HUMAN)	243995	185377	434612	134215	176851	83503.6	197627	130153	389439	98812.3	93706.2	45164.8
Q9NZJ6	3	3	298.534	0.036439	1.63432	cox	ctrl	Ubiquinone biosynthesis O-methyltransferase, mitochondrial (COQ3_HUMAN)	3.64823e+06	3.33919e+06	2.70724e+06	1.38321e+06	2.68935e+06	2.08138e+06	2.95493e+06	2.34444e+06	2.42585e+06	1.01835e+06	1.42498e+06	1.12576e+06
O00231	8	8	799.923	0.0371558	1.85907	cox	ctrl	26S proteasome non-ATPase regulatory subunit 11 (PSD11_HUMAN)	1.78588e+06	1.51276e+06	1.09732e+06	1.07215e+06	515422	905256	1.4465e+06	1.06211e+06	983265	789343	273101	489629
O43615	4	3	399.997	0.037527	5.64256	cox	ctrl	Mitochondrial import inner membrane translocase subunit TIM44 (TIM44_HUMAN)	179548	341640	1.15595e+06	94961.5	113786	45564.2	145427	239865	1.0358e+06	69913.1	60290.5	24644.4
Q9NRX4	7	7	997.766	0.0375855	2.30197	ctrl	cox	14 kDa phosphohistidine phosphatase (PHP14_HUMAN)	2.53173e+06	4.98946e+06	3.46655e+06	5.71086e+06	6.03588e+06	1.01537e+07	2.0506e+06	3.50309e+06	3.10624e+06	4.20448e+06	3.19817e+06	5.49185e+06
Q9H2U2	5	4	599.772	0.0376045	5.25865	cox	ctrl	Inorganic pyrophosphatase 2, mitochondrial (IPYR2_HUMAN)	2.05091e+06	1.06291e+06	4.30522e+06	982594	682475	306914	1.66116e+06	746265	3.85774e+06	723411	361616	166002
P02647	28	27	3290.14	0.0377377	3.92266	cox	ctrl	Apolipoprotein A-I (APOA1_HUMAN)	6.11093e+07	5.47663e+07	1.77841e+08	4.41186e+07	1.58636e+07	8.08366e+06	4.94962e+07	3.84513e+07	1.59357e+08	3.24813e+07	8.40546e+06	4.37224e+06
P12109	31	31	3992.62	0.0377465	2.27741	cox	ctrl	Collagen alpha-1(VI) chain (CO6A1_HUMAN)	3.97206e+07	3.5489e+07	3.63717e+07	3.2834e+07	9.15248e+06	8.91398e+06	3.21722e+07	2.49168e+07	3.25913e+07	2.41732e+07	4.84953e+06	4.82133e+06
Q15008	2	1	199.924	0.0387802	1.45786	cox	ctrl	26S proteasome non-ATPase regulatory subunit 6 (PSMD6_HUMAN)	5.76942e+06	5.41291e+06	7.7451e+06	3.49876e+06	4.24623e+06	4.53139e+06	4.67301e+06	3.80039e+06	6.94009e+06	2.57588e+06	2.2499e+06	2.45091e+06
P53041	3	3	300	0.038813	1.59407	cox	ctrl	Serine/threonine-protein phosphatase 5 (PPP5_HUMAN)	1.36387e+06	1.40088e+06	1.43338e+06	1.33126e+06	688860	758543	1.10469e+06	983558	1.2844e+06	980107	364999	410275
Q9Y490	35	31	3799.19	0.0392765	2.83986	cox	ctrl	Talin-1 (TLN1_HUMAN)	3.78242e+06	1.3184e+06	2.62826e+06	1.65806e+06	685117	661961	3.06362e+06	925645	2.35508e+06	1.22071e+06	363016	358037
P02649	4	4	399.693	0.0393685	3.85412	cox	ctrl	Apolipoprotein E (APOE_HUMAN)	872612	572238	1.3155e+06	590388	56227.6	40927.9	706783	401767	1.17877e+06	434659	29792.8	22136.8
Q9NX63	7	6	798.368	0.039625	1.94581	cox	ctrl	MICOS complex subunit MIC19 (MIC19_HUMAN)	4.98256e+06	5.50799e+06	7.34018e+06	1.5549e+06	3.7075e+06	3.4084e+06	4.03569e+06	3.86715e+06	6.57725e+06	1.14476e+06	1.96446e+06	1.84351e+06
P39019	3	3	299.801	0.0401781	2.30163	cox	ctrl	40S ribosomal protein S19 (RS19_HUMAN)	1.67187e+06	837669	2.02855e+06	977426	458820	649033	1.35415e+06	588126	1.8177e+06	719607	243110	351045
P06732	86	56	11322.1	0.0402707	1.52289	ctrl	cox	Creatine kinase M-type (KCRM_HUMAN)	3.95839e+09	6.07809e+09	3.43718e+09	6.13642e+09	6.09162e+09	7.69662e+09	3.20615e+09	4.26742e+09	3.07993e+09	4.51779e+09	3.2277e+09	4.16289e+09
Q92614	5	5	499.839	0.0404312	1.77891	cox	ctrl	Unconventional myosin-XVIIIa (MY18A_HUMAN)	943198	1.4108e+06	1.81163e+06	732107	582222	879652	763955	990521	1.62333e+06	538996	308496	475780
Q9NZQ9	21	19	2794.09	0.0406014	1.56371	ctrl	cox	Tropomodulin-4 (TMOD4_HUMAN)	1.09022e+07	1.83789e+07	1.21935e+07	1.68968e+07	2.07212e+07	2.42753e+07	8.83038e+06	1.29038e+07	1.09262e+07	1.24399e+07	1.09793e+07	1.31298e+07
P60174	35	35	4880.38	0.0418069	1.78441	ctrl	cox	Triosephosphate isomerase (TPIS_HUMAN)	4.47449e+08	7.16054e+08	3.87191e+08	6.95426e+08	8.18917e+08	1.23873e+09	3.62417e+08	5.0274e+08	3.46947e+08	5.11991e+08	4.33911e+08	6.69995e+08
P99999	10	10	1396.27	0.041919	1.79628	cox	ctrl	Cytochrome c (CYC_HUMAN)	3.41064e+07	4.77058e+07	5.81802e+07	1.7279e+07	3.64504e+07	2.61235e+07	2.76249e+07	3.34941e+07	5.2133e+07	1.27213e+07	1.93136e+07	1.41295e+07
Q15149	182	171	21266.3	0.0423483	1.37108	ctrl	cox	Plectin (PLEC_HUMAN)	3.02297e+07	3.82496e+07	3.17e+07	3.58582e+07	4.58804e+07	5.22453e+07	2.44849e+07	2.6855e+07	2.84052e+07	2.63998e+07	2.43101e+07	2.82581e+07
O00159	6	6	597.625	0.0426526	2.30993	cox	ctrl	Unconventional myosin-Ic (MYO1C_HUMAN)	2.10982e+06	1.29879e+06	2.50006e+06	1.52063e+06	730196	454770	1.70887e+06	911880	2.24021e+06	1.11953e+06	386901	245973
Q9NQC3	11	11	1297.74	0.0428212	1.24191	ctrl	cox	Reticulon-4 (RTN4_HUMAN)	4.06892e+07	3.54712e+07	4.07902e+07	5.62224e+07	4.97101e+07	4.40553e+07	3.29567e+07	2.49042e+07	3.65506e+07	4.13924e+07	2.63394e+07	2.38283e+07
P09417	8	7	898.459	0.0429915	1.823	ctrl	cox	Dihydropteridine reductase (DHPR_HUMAN)	5.51106e+06	5.63383e+06	8.56481e+06	1.63343e+07	9.90903e+06	8.24561e+06	4.46375e+06	3.9555e+06	7.6746e+06	1.20258e+07	5.25039e+06	4.45983e+06
P15121	18	16	2183.34	0.0431793	1.44965	ctrl	cox	Aldose reductase (ALDR_HUMAN)	2.51192e+07	1.99645e+07	1.70537e+07	2.70506e+07	3.67317e+07	3.22885e+07	2.03456e+07	1.4017e+07	1.52812e+07	1.99153e+07	1.94626e+07	1.7464e+07
Q16762	4	3	400	0.0433768	1.84976	cox	ctrl	Thiosulfate sulfurtransferase (THTR_HUMAN)	6.25736e+06	3.13943e+06	4.55924e+06	3.19664e+06	2.88865e+06	2.09901e+06	5.06823e+06	2.20419e+06	4.08536e+06	2.35345e+06	1.53058e+06	1.1353e+06
P30043	11	11	1597.21	0.0436476	1.67429	cox	ctrl	Flavin reductase (NADPH) (BLVRB_HUMAN)	3.28575e+07	5.86784e+07	4.61185e+07	2.7123e+07	2.8453e+07	2.09349e+07	2.66133e+07	4.1198e+07	4.1325e+07	1.99687e+07	1.50761e+07	1.13231e+07
Q13643	18	18	2195.66	0.0440067	1.97976	ctrl	cox	Four and a half LIM domains protein 3 (FHL3_HUMAN)	1.91689e+07	2.79613e+07	1.56736e+07	2.47866e+07	4.10793e+07	5.56481e+07	1.55261e+07	1.96316e+07	1.40445e+07	1.82485e+07	2.17662e+07	3.00986e+07
P46020	19	17	1895.79	0.0440544	2.47567	ctrl	cox	Phosphorylase b kinase regulatory subunit alpha, skeletal muscle isoform (KPB1_HUMAN)	1.12254e+06	3.50359e+06	1.14908e+06	3.6333e+06	3.2568e+06	6.58058e+06	909214	2.45986e+06	1.02965e+06	2.67493e+06	1.72565e+06	3.55926e+06
P54296	102	94	13225.6	0.0441057	1.63664	ctrl	cox	Myomesin-2 (MYOM2_HUMAN)	2.4067e+08	1.95805e+08	1.24937e+08	2.89776e+08	3.51954e+08	3.53195e+08	1.94934e+08	1.37474e+08	1.11951e+08	2.13341e+08	1.86486e+08	1.91034e+08
P27169	2	2	199.036	0.0443733	1.82715	cox	ctrl	Serum paraoxonase/arylesterase 1 (PON1_HUMAN)	3.29316e+06	3.03009e+06	2.2573e+06	898380	2.19196e+06	1.74743e+06	2.66734e+06	2.12742e+06	2.02268e+06	661411	1.16143e+06	945136
P01717	1	1	200	0.0449542	10.4471	cox	ctrl	Ig lambda chain V-IV region Hil (LV403_HUMAN)	4.64184e+06	6.88132e+06	1.48162e+07	1.79222e+06	423034	9816.96	3.75972e+06	4.83136e+06	1.32762e+07	1.31948e+06	224148	5309.73
P52907	4	3	400	0.0453905	1.19017	ctrl	cox	F-actin-capping protein subunit alpha-1 (CAZA1_HUMAN)	1.42074e+07	1.59668e+07	1.35069e+07	1.528e+07	1.83276e+07	1.82436e+07	1.15074e+07	1.12103e+07	1.2103e+07	1.12495e+07	9.71107e+06	9.86748e+06
Q9GZS3	1	1	100	0.0455815	5.09465	cox	ctrl	WD repeat-containing protein 61 (WDR61_HUMAN)	132718	167422	51876.3	61634.3	30090.7	13302.7	107497	117547	46484.4	45376.8	15943.8	7195.05
P78371	8	6	997.489	0.0458671	1.40957	cox	ctrl	T-complex protein 1 subunit beta (TCPB_HUMAN)	3.26782e+06	3.36287e+06	3.20046e+06	3.19299e+06	1.9328e+06	1.94029e+06	2.64681e+06	2.36106e+06	2.86781e+06	2.35077e+06	1.02411e+06	1.04945e+06
P14550	4	3	399.994	0.046373	2.1991	ctrl	cox	Alcohol dehydrogenase [NADP(+)] (AK1A1_HUMAN)	1.53348e+06	3.50435e+06	5.25157e+06	7.75725e+06	5.79598e+06	9.22453e+06	1.24206e+06	2.4604e+06	4.70574e+06	5.71109e+06	3.07105e+06	4.9893e+06
P50570	3	2	300	0.0466021	7.2875	cox	ctrl	Dynamin-2 (DYN2_HUMAN)	260195	39929.2	279780	54467.5	14343.1	33234.4	210748	28034.2	250700	40100.4	7599.81	17975.6
Q15843	3	3	297.896	0.0468715	2.15903	cox	ctrl	NEDD8 (NEDD8_HUMAN)	1.03498e+06	1.51305e+06	1.10085e+06	1.07869e+06	284857	396570	838294	1.06231e+06	986431	794157	150934	214494
P52566	2	1	198.876	0.0469706	3.64126	cox	ctrl	Rho GDP-dissociation inhibitor 2 (GDIR2_HUMAN)	944755	335373	835462	494567	45514.2	72050.4	765216	235465	748625	364113	24116.2	38970.1
P54289	18	16	1899.6	0.0476604	2.45568	ctrl	cox	Voltage-dependent calcium channel subunit alpha-2/delta-1 (CA2D1_HUMAN)	2.6661e+06	1.26088e+06	3.42533e+06	9.31037e+06	4.11761e+06	4.15322e+06	2.15944e+06	885261	3.06931e+06	6.85453e+06	2.18176e+06	2.24636e+06
P07996	5	5	500	0.0481584	16.3907	cox	ctrl	Thrombospondin-1 (TSP1_HUMAN)	1.30698e+06	58550.3	351990	83707.8	32773.4	19512.7	1.0586e+06	41108	315405	61627.9	17365.3	10553.9
Q9BXK5	6	6	899.548	0.0483909	1.57551	cox	ctrl	Bcl-2-like protein 13 (B2L13_HUMAN)	7.21581e+06	6.56486e+06	4.72494e+06	3.64374e+06	3.86249e+06	5.27729e+06	5.84454e+06	4.60918e+06	4.23384e+06	2.68261e+06	2.04658e+06	2.85434e+06
P02760	4	4	399.995	0.0484464	3.14553	cox	ctrl	Protein AMBP (AMBP_HUMAN)	4.88098e+06	2.32425e+06	7.36263e+06	2.34682e+06	895276	790971	3.95341e+06	1.63185e+06	6.59737e+06	1.72779e+06	474371	427815
O00151	12	12	1293.41	0.0486262	2.26688	cox	ctrl	PDZ and LIM domain protein 1 (PDLI1_HUMAN)	1.94452e+07	1.035e+07	1.03908e+07	3.86581e+06	1.0548e+07	5.51402e+06	1.57499e+07	7.26674e+06	9.31082e+06	2.84611e+06	5.58896e+06	2.98238e+06
P13716	1	1	100	0.0487222	1.71239	cox	ctrl	Delta-aminolevulinic acid dehydratase (HEM2_HUMAN)	2.76546e+06	5.00558e+06	4.56305e+06	2.60784e+06	2.29582e+06	1.79832e+06	2.23992e+06	3.51441e+06	4.08878e+06	1.91996e+06	1.21646e+06	972664
P60981	5	5	598.916	0.0491109	2.67896	cox	ctrl	Destrin (DEST_HUMAN)	3.33752e+06	1.49973e+06	2.19953e+06	1.84806e+06	652262	708304	2.70327e+06	1.05296e+06	1.97091e+06	1.36059e+06	345607	383103
Q9NYL2	2	2	198.534	0.0491543	7.45825	ctrl	cox	Mitogen-activated protein kinase kinase kinase MLT (MLTK_HUMAN)	17724.7	141932	66065.2	438877	449008	385553	14356.4	99650	59198.6	323112	237911	208535
P62820	7	1	699.39	0.0495729	1.36801	cox	ctrl	Ras-related protein Rab-1A (RAB1A_HUMAN)	531926	426390	475042	459186	309940	308167	430840	299368	425667	338064	164225	166679
Q9H0U4	6	1	699.989	0.0495729	1.36801	cox	ctrl	Ras-related protein Rab-1B (RAB1B_HUMAN)	4.58776e+06	3.67753e+06	4.09714e+06	3.96038e+06	2.67317e+06	2.65788e+06	3.71591e+06	2.58198e+06	3.67129e+06	2.91574e+06	1.41641e+06	1.43758e+06
Q5VYK3	6	6	599.995	0.0500676	1.96628	ctrl	cox	Proteasome-associated protein ECM29 homolog (ECM29_HUMAN)	526470	716032	482141	967915	801135	1.12442e+06	426421	502725	432028	712604	424489	608168
P60953	8	6	998.248	0.0509485	1.44982	cox	ctrl	Cell division control protein 42 homolog (CDC42_HUMAN)	5.5837e+06	5.27404e+06	6.44654e+06	5.5843e+06	3.61778e+06	3.296e+06	4.52258e+06	3.70289e+06	5.7765e+06	4.11131e+06	1.91692e+06	1.78272e+06
Q16740	1	1	100	0.051017	1.52971	cox	ctrl	ATP-dependent Clp protease proteolytic subunit, mitochondrial (CLPP_HUMAN)	1.16936e+06	867866	949489	934123	601656	562918	947138	609327	850801	687726	318793	304467
P61088	8	8	892.31	0.0510439	1.30214	ctrl	cox	Ubiquitin-conjugating enzyme E2 N (UBE2N_HUMAN)	6.77134e+06	6.62986e+06	8.33904e+06	1.11338e+07	8.40914e+06	8.34898e+06	5.48453e+06	4.65481e+06	7.47229e+06	8.19701e+06	4.45566e+06	4.51574e+06
P02768	147	142	19823.4	0.0512583	2.72874	cox	ctrl	Serum albumin (ALBU_HUMAN)	2.34097e+09	3.01927e+09	6.38185e+09	2.87758e+09	8.4425e+08	8.59697e+08	1.89609e+09	2.11982e+09	5.71853e+09	2.11855e+09	4.47334e+08	4.64987e+08
P12110	15	15	1979.36	0.051364	2.40655	cox	ctrl	Collagen alpha-2(VI) chain (CO6A2_HUMAN)	2.28579e+07	1.91677e+07	2.12382e+07	1.98989e+07	3.51213e+06	3.64177e+06	1.8514e+07	1.34576e+07	1.90307e+07	1.46501e+07	1.86094e+06	1.96974e+06
P31150	18	10	1892.72	0.0517277	1.39206	ctrl	cox	Rab GDP dissociation inhibitor alpha (GDIA_HUMAN)	4.87684e+06	3.07362e+06	4.18682e+06	6.50485e+06	4.94861e+06	5.31459e+06	3.95006e+06	2.15798e+06	3.75165e+06	4.78904e+06	2.62207e+06	2.87452e+06
O14618	1	1	100	0.0519971	2.26696	cox	ctrl	Copper chaperone for superoxide dismutase (CCS_HUMAN)	784793	1.26401e+06	569700	174398	555570	408118	635653	887455	510486	128396	294374	220740
Q13505	2	2	199.962	0.0520242	2.70867	cox	ctrl	Metaxin-1 (MTX1_HUMAN)	117502	128973	197972	22141.1	49759.6	68185	95172.3	90551.6	177395	16300.9	26365.6	36879.5
P50213	8	8	898.087	0.0526718	1.36444	cox	ctrl	Isocitrate dehydrogenase [NAD] subunit alpha, mitochondrial (IDH3A_HUMAN)	9.27585e+06	1.04094e+07	1.28888e+07	7.90316e+06	9.24622e+06	6.29704e+06	7.51309e+06	7.30839e+06	1.15492e+07	5.81851e+06	4.8992e+06	3.4059e+06
Q9Y6E2	3	2	399.408	0.0528635	1.3042	cox	ctrl	Basic leucine zipper and W2 domain-containing protein 2 (BZW2_HUMAN)	1.43141e+06	1.37272e+06	1.26124e+06	1.31514e+06	1.01709e+06	867682	1.15939e+06	963782	1.13015e+06	968243	538917	469306
Q04637	6	6	599.698	0.0529273	1.586	ctrl	cox	Eukaryotic translation initiation factor 4 gamma 1 (IF4G1_HUMAN)	918108	928625	817881	1.60207e+06	1.61537e+06	1.94257e+06	743633	651986	732872	1.17949e+06	855920	1.05068e+06
O95292	5	5	797.152	0.0530205	1.29483	ctrl	cox	Vesicle-associated membrane protein-associated protein B/C (VAPB_HUMAN)	2.49302e+06	1.86857e+06	2.23561e+06	3.3597e+06	2.55784e+06	2.87151e+06	2.01925e+06	1.31192e+06	2.00325e+06	2.4735e+06	1.3553e+06	1.55312e+06
P16157	7	7	699.839	0.0532825	6.6286	cox	ctrl	Ankyrin-1 (ANK1_HUMAN)	1.32104e+06	8.28482e+06	1.73284e+06	538947	108489	785458	1.06999e+06	5.81675e+06	1.55273e+06	396786	57483.9	424833
O94874	1	1	100	0.05334	Infinity	cox	ctrl	E3 UFM1-protein ligase 1 (UFL1_HUMAN)	60899.1	0	106173	0	0	0	49326	0	95137.3	0	0	0
P23434	3	3	399.806	0.0533991	1.22303	cox	ctrl	Glycine cleavage system H protein, mitochondrial (GCSH_HUMAN)	5.23302e+06	6.68382e+06	7.05775e+06	5.23672e+06	5.23302e+06	5.08356e+06	4.23855e+06	4.69269e+06	6.32418e+06	3.85541e+06	2.77277e+06	2.74956e+06
O00330	14	13	1596.16	0.0535136	1.64227	cox	ctrl	Pyruvate dehydrogenase protein X component, mitochondrial (ODPX_HUMAN)	5.38547e+06	7.69079e+06	6.75451e+06	2.5436e+06	4.78897e+06	3.87175e+06	4.36203e+06	5.39969e+06	6.05246e+06	1.87266e+06	2.53748e+06	2.09412e+06
Q9Y4X5	1	1	100	0.0536297	Infinity	cox	ctrl	E3 ubiquitin-protein ligase ARIH1 (ARI1_HUMAN)	13148.2	0	13144	0	0	0	10649.5	0	11777.8	0	0	0
P17152	1	1	100	0.0536801	Infinity	cox	ctrl	Transmembrane protein 11, mitochondrial (TMM11_HUMAN)	88819.6	799793	256377	0	0	0	71940.6	561533	229730	0	0	0
Q96HJ9	1	1	100	0.0537407	2.95871	cox	ctrl	UPF0562 protein C7orf55 (CG055_HUMAN)	404816	292645	1.1381e+06	232087	161816	160201	327886	205465	1.01981e+06	170868	85739.9	86648.4
P09110	3	3	299.923	0.0539625	2.12855	cox	ctrl	3-ketoacyl-CoA thiolase, peroxisomal (THIK_HUMAN)	266629	151954	391149	150533	126047	151575	215960	106687	350494	110826	66787.3	81982.6
Q5JRX3	1	1	100	0.0542979	2.62234	cox	ctrl	Presequence protease, mitochondrial (PREP_HUMAN)	277715	610581	963513	158135	369770	187488	224939	428687	863367	116423	195926	101407
P07686	1	1	100	0.0545421	Infinity	cox	ctrl	Beta-hexosaminidase subunit beta (HEXB_HUMAN)	15000.4	6512.23	0	0	0	0	12149.8	4572.23	0	0	0	0
Q96C23	2	2	200	0.054594	2.28178	ctrl	cox	Aldose 1-epimerase (GALM_HUMAN)	767638	437159	454518	2.15307e+06	1.38689e+06	807345	621758	306928	407277	1.58515e+06	734858	436671
Q9H4A4	2	2	199.785	0.0546185	3.02292	ctrl	cox	Aminopeptidase B (AMPB_HUMAN)	570798	86811.1	107108	921772	993451	661436	462325	60949.9	95975.7	678633	526389	357753
P35579	52	39	6092.78	0.0547251	1.7324	cox	ctrl	Myosin-9 (MYH9_HUMAN)	1.047e+07	6.07877e+06	9.13896e+06	7.45119e+06	4.37103e+06	3.97935e+06	8.48027e+06	4.26789e+06	8.18908e+06	5.48576e+06	2.31603e+06	2.15232e+06
P11216	21	2	2685.99	0.0547939	1.9631	ctrl	cox	Glycogen phosphorylase, brain form (PYGB_HUMAN)	1.3765e+07	2.61291e+07	1.74331e+07	2.08436e+07	4.06797e+07	4.4005e+07	1.11491e+07	1.83452e+07	1.56212e+07	1.53456e+07	2.15545e+07	2.38011e+07
P30566	12	10	1276.44	0.0548619	1.72335	ctrl	cox	Adenylosuccinate lyase (PUR8_HUMAN)	2.20539e+06	2.62028e+06	2.60354e+06	6.29204e+06	3.27537e+06	3.08591e+06	1.78629e+06	1.83969e+06	2.33293e+06	4.63237e+06	1.73549e+06	1.66909e+06
P28838	8	8	1000	0.054939	1.7153	cox	ctrl	Cytosol aminopeptidase (AMPL_HUMAN)	3.3658e+06	1.83276e+06	2.52903e+06	2.08435e+06	1.2783e+06	1.52602e+06	2.72617e+06	1.28678e+06	2.26617e+06	1.53456e+06	677321	825385
Q9NP98	25	24	3391.16	0.055162	1.35353	ctrl	cox	Myozenin-1 (MYOZ1_HUMAN)	1.63247e+08	2.09917e+08	1.33549e+08	1.97066e+08	2.32332e+08	2.51059e+08	1.32224e+08	1.47383e+08	1.19668e+08	1.45085e+08	1.23103e+08	1.35791e+08
O00757	15	12	1675.38	0.0552337	2.76305	ctrl	cox	Fructose-1,6-bisphosphatase isozyme 2 (F16P2_HUMAN)	1.67571e+07	5.09309e+07	1.55857e+07	3.47574e+07	7.19751e+07	1.02439e+08	1.35726e+07	3.57584e+07	1.39658e+07	2.55893e+07	3.81367e+07	5.54063e+07
P11279	1	1	100	0.0553084	3.82562	cox	ctrl	Lysosome-associated membrane glycoprotein 1 (LAMP1_HUMAN)	300008	148994	58506	33108.9	76456.1	44446.9	242995	104608	52425	24375.6	40511	24040.1
P16452	2	2	200	0.0553298	Infinity	cox	ctrl	Erythrocyte membrane protein band 4.2 (EPB42_HUMAN)	122447	1.73943e+06	0	0	0	0	99177.4	1.22125e+06	0	0	0	0
Q08945	1	1	100	0.0553842	Infinity	cox	ctrl	FACT complex subunit SSRP1 (SSRP1_HUMAN)	15449.1	261007	0	0	0	0	12513.2	183252	0	0	0	0
P15170	1	1	100	0.0553962	2.30939	ctrl	cox	Eukaryotic peptide chain release factor GTP-binding subunit ERF3A (ERF3A_HUMAN)	455677	880769	978597	1.64132e+06	1.23746e+06	1.55057e+06	369082	618386	876884	1.20838e+06	655679	838659
P15088	4	4	399.921	0.0555244	3.3354	cox	ctrl	Mast cell carboxypeptidase A (CBPA3_HUMAN)	1.48218e+06	1.16101e+06	450135	164843	489361	471533	1.20051e+06	815146	403349	121362	259293	255040
P14618	51	47	7379.26	0.0557007	1.80101	ctrl	cox	Pyruvate kinase PKM (KPYM_HUMAN)	1.93507e+08	3.15097e+08	1.32014e+08	2.87744e+08	3.92303e+08	4.83809e+08	1.56733e+08	2.21229e+08	1.18293e+08	2.11844e+08	2.07866e+08	2.61679e+08
P68133	189	34	25084.2	0.0560973	1.52675	ctrl	cox	Actin, alpha skeletal muscle (ACTS_HUMAN)	4.1565e+09	5.41545e+09	4.26609e+09	4.73968e+09	8.10571e+09	7.43962e+09	3.36661e+09	3.80218e+09	3.82268e+09	3.48948e+09	4.29489e+09	4.02389e+09
Q9Y6B6	3	1	299.849	0.0562721	1.47332	ctrl	cox	GTP-binding protein SAR1b (SAR1B_HUMAN)	2.76033e+06	2.022e+06	1.71232e+06	3.20137e+06	2.8387e+06	4.05248e+06	2.23577e+06	1.41964e+06	1.53434e+06	2.35693e+06	1.50411e+06	2.19188e+06
P36542	9	8	1096.67	0.0563705	1.76327	cox	ctrl	ATP synthase subunit gamma, mitochondrial (ATPG_HUMAN)	1.13472e+07	1.98527e+07	1.8977e+07	6.24076e+06	1.06237e+07	9.38763e+06	9.19077e+06	1.39385e+07	1.70045e+07	4.59461e+06	5.62904e+06	5.07752e+06
O75340	1	1	100	0.0564221	Infinity	cox	ctrl	Programmed cell death protein 6 (PDCD6_HUMAN)	15088.7	0	331267	0	0	0	12221.3	0	296836	0	0	0
Q12874	1	1	100	0.0566977	Infinity	cox	ctrl	Splicing factor 3A subunit 3 (SF3A3_HUMAN)	0	14078.5	374276	0	0	0	0	9884.48	335374	0	0	0
P52564	6	4	599.604	0.0571507	1.33291	ctrl	cox	Dual specificity mitogen-activated protein kinase kinase 6 (MP2K6_HUMAN)	3.04919e+06	2.762e+06	2.19366e+06	3.77446e+06	4.14168e+06	3.0412e+06	2.46973e+06	1.9392e+06	1.96566e+06	2.77885e+06	2.19451e+06	1.6449e+06
P10606	11	9	1394.6	0.0576247	1.45475	ctrl	cox	Cytochrome c oxidase subunit 5B, mitochondrial (COX5B_HUMAN)	2.03499e+07	2.1829e+07	1.69649e+07	2.07017e+07	3.16361e+07	3.41915e+07	1.64826e+07	1.53261e+07	1.52016e+07	1.52411e+07	1.67627e+07	1.84933e+07
P61106	3	2	300	0.0580386	1.3736	cox	ctrl	Ras-related protein Rab-14 (RAB14_HUMAN)	1.77139e+06	1.89885e+06	1.9164e+06	1.81175e+06	1.11682e+06	1.08767e+06	1.43476e+06	1.33318e+06	1.71721e+06	1.33386e+06	591755	588290
Q9HCP6	2	2	200	0.0586303	1.6887	ctrl	cox	Protein-cysteine N-palmitoyltransferase HHAT-like protein (HHATL_HUMAN)	431071	857936	952790	1.2514e+06	1.54529e+06	1.13367e+06	349152	602355	853758	921312	818784	613173
Q9C0A0	1	1	99.6657	0.0587483	1.88113	ctrl	cox	Contactin-associated protein-like 4 (CNTP4_HUMAN)	7.87192e+06	7.97912e+06	3.56849e+06	8.6945e+06	1.49148e+07	1.38645e+07	6.37596e+06	5.60212e+06	3.19759e+06	6.40111e+06	7.90274e+06	7.49892e+06
P47755	14	13	1695.93	0.058952	1.7256	ctrl	cox	F-actin-capping protein subunit alpha-2 (CAZA2_HUMAN)	1.2312e+07	2.38351e+07	1.5859e+07	1.94703e+07	3.28572e+07	3.1405e+07	9.97227e+06	1.67346e+07	1.42107e+07	1.43346e+07	1.74097e+07	1.69861e+07
P16070	3	3	300	0.0590178	9.24256	cox	ctrl	CD44 antigen (CD44_HUMAN)	1.22869e+06	127292	192569	185813	9798.77	28752.5	995190	89371.8	172554	136800	5191.97	15551.5
Q9P2R7	18	18	1992.82	0.0593019	1.59518	cox	ctrl	Succinyl-CoA ligase [ADP-forming] subunit beta, mitochondrial (SUCB1_HUMAN)	1.31428e+07	1.5682e+07	1.7654e+07	5.84779e+06	1.27006e+07	9.35282e+06	1.06452e+07	1.10103e+07	1.5819e+07	4.3053e+06	6.72954e+06	5.05869e+06
P49257	2	2	200	0.0608593	1.306	cox	ctrl	Protein ERGIC-53 (LMAN1_HUMAN)	1.93901e+06	1.72381e+06	1.41996e+06	1.57888e+06	1.18773e+06	1.21561e+06	1.57053e+06	1.21028e+06	1.27238e+06	1.16241e+06	629329	657491
P62158	8	7	1099.69	0.061012	1.51595	ctrl	cox	Calmodulin (CALM_HUMAN)	3.45783e+07	2.19921e+07	3.28564e+07	5.62858e+07	3.4942e+07	4.79668e+07	2.80071e+07	1.54406e+07	2.94413e+07	4.14391e+07	1.85143e+07	2.5944e+07
P37802	7	7	799.524	0.0611633	2.14744	cox	ctrl	Transgelin-2 (TAGL2_HUMAN)	2.0291e+07	1.04853e+07	1.15661e+07	1.23931e+07	4.8792e+06	5.06355e+06	1.6435e+07	7.36169e+06	1.03639e+07	9.1241e+06	2.58529e+06	2.73874e+06
P41250	2	2	197.32	0.0612127	1.40117	ctrl	cox	Glycine--tRNA ligase (SYG_HUMAN)	1.16013e+07	1.3003e+07	9.17117e+06	1.20562e+07	1.84975e+07	1.57115e+07	9.3966e+06	9.12937e+06	8.21793e+06	8.8761e+06	9.80109e+06	8.49791e+06
P35232	9	9	1099.5	0.061862	1.71872	cox	ctrl	Prohibitin (PHB_HUMAN)	8.3452e+06	1.08861e+07	1.63592e+07	4.79624e+06	7.92662e+06	6.63336e+06	6.7593e+06	7.6431e+06	1.46589e+07	3.53112e+06	4.2e+06	3.58781e+06
P22105	30	29	3279.05	0.0618804	4.15973	cox	ctrl	Tenascin-X (TENX_HUMAN)	8.10761e+06	1.6892e+06	2.58567e+06	2.30162e+06	641085	704221	6.56686e+06	1.18599e+06	2.31692e+06	1.69451e+06	339685	380894
P35270	1	1	100	0.0624785	Infinity	ctrl	cox	Sepiapterin reductase (SPRE_HUMAN)	0	0	0	0	39229	64144	0	0	0	0	20785.9	34693.8
Q9NZN4	14	13	1699.46	0.0627492	1.82853	cox	ctrl	EH domain-containing protein 2 (EHD2_HUMAN)	8.15814e+06	4.96975e+06	1.0178e+07	6.4298e+06	3.62963e+06	3.15917e+06	6.60779e+06	3.48925e+06	9.12011e+06	4.73378e+06	1.9232e+06	1.70871e+06
P15311	10	2	1094.95	0.0627735	4.30524	cox	ctrl	Ezrin (EZRI_HUMAN)	103367	14261.2	34750.2	13202.7	11027.5	13905.2	83723.4	10012.8	31138.3	9720.14	5843.02	7520.95
P02751	12	12	1298.36	0.0629615	2.40799	cox	ctrl	Fibronectin (FINC_HUMAN)	3.79046e+06	2.43906e+06	3.81333e+06	3.12081e+06	645191	417150	3.07013e+06	1.71246e+06	3.41698e+06	2.29762e+06	341860	225625
P00488	5	5	499.567	0.0629705	3.55774	cox	ctrl	Coagulation factor XIII A chain (F13A_HUMAN)	3.33668e+06	1.02258e+06	1.12623e+06	1.18015e+06	473056	295514	2.70259e+06	717948	1.00917e+06	868861	250653	159836
P54920	4	4	399.667	0.063038	1.57917	ctrl	cox	Alpha-soluble NSF attachment protein (SNAA_HUMAN)	1.24196e+06	915746	1.78027e+06	2.6767e+06	1.86017e+06	2.09224e+06	1.00594e+06	642943	1.59523e+06	1.97066e+06	985628	1.13164e+06
Q96MG2	6	6	799.614	0.0637472	1.37654	ctrl	cox	Junctional sarcoplasmic reticulum protein 1 (JSPR1_HUMAN)	1.18581e+07	7.74108e+06	1.03062e+07	1.57965e+07	1.14323e+07	1.4715e+07	9.60465e+06	5.435e+06	9.23497e+06	1.16298e+07	6.05753e+06	7.95895e+06
P46976	8	8	1098.39	0.0637607	1.54158	ctrl	cox	Glycogenin-1 (GLYG_HUMAN)	1.54968e+07	1.47107e+07	9.6348e+06	1.52286e+07	2.15324e+07	2.54771e+07	1.25518e+07	1.03284e+07	8.63337e+06	1.12117e+07	1.14092e+07	1.37799e+07
P56385	2	2	200	0.0646284	1.6514	cox	ctrl	ATP synthase subunit e, mitochondrial (ATP5I_HUMAN)	8.15445e+06	1.36676e+07	1.19129e+07	4.54075e+06	7.09741e+06	7.18277e+06	6.6048e+06	9.59598e+06	1.06747e+07	3.34302e+06	3.76063e+06	3.88497e+06
P09543	1	1	100	0.0646628	2.33	cox	ctrl	2',3'-cyclic-nucleotide 3'-phosphodiesterase (CN37_HUMAN)	711037	395718	562556	538944	127177	167155	575914	277833	504085	396784	67386	90409.8
Q14BN4	5	5	498.769	0.0647489	1.51	ctrl	cox	Sarcolemmal membrane-associated protein (SLMAP_HUMAN)	1.32898e+06	641019	968813	1.62668e+06	1.47993e+06	1.54153e+06	1.07642e+06	450058	868116	1.19761e+06	784156	833775
Q96CN7	1	1	100	0.0648996	1.81586	cox	ctrl	Isochorismatase domain-containing protein 1 (ISOC1_HUMAN)	3.18073e+06	2.55151e+06	2.2993e+06	2.6948e+06	929932	1.09058e+06	2.57627e+06	1.79141e+06	2.06032e+06	1.98398e+06	492733	589864
P49368	5	5	600	0.0656542	1.41303	cox	ctrl	T-complex protein 1 subunit gamma (TCPG_HUMAN)	2.57926e+06	2.61412e+06	2.95908e+06	2.75193e+06	1.58685e+06	1.57372e+06	2.08911e+06	1.83537e+06	2.65152e+06	2.02605e+06	840806	851182
Q9BSL1	4	4	397.197	0.0660112	1.37631	cox	ctrl	Ubiquitin-associated domain-containing protein 1 (UBAC1_HUMAN)	1.35648e+06	1.84184e+06	1.14133e+06	910475	1.13893e+06	1.02724e+06	1.0987e+06	1.29315e+06	1.02271e+06	670315	603473	555604
Q9UHY7	2	2	199.997	0.0660442	2.27309	cox	ctrl	Enolase-phosphatase E1 (ENOPH_HUMAN)	391617	203463	280401	275360	86911.4	59810	317195	142851	251257	202727	46050.8	32349.6
P48681	19	19	1999.78	0.0662353	2.87177	cox	ctrl	Nestin (NEST_HUMAN)	5.34573e+06	1.66449e+06	3.8197e+06	2.58386e+06	551457	1.059e+06	4.32984e+06	1.16864e+06	3.42269e+06	1.90231e+06	292195	572787
P00966	7	7	794.633	0.0666072	3.08774	cox	ctrl	Argininosuccinate synthase (ASSY_HUMAN)	5.14429e+06	1.87498e+06	6.15321e+06	3.22858e+06	851443	419467	4.16668e+06	1.31642e+06	5.51365e+06	2.37696e+06	451145	226879
Q92523	7	7	795.543	0.067857	2.23201	cox	ctrl	Carnitine O-palmitoyltransferase 1, muscle isoform (CPT1B_HUMAN)	4.18735e+06	2.58857e+06	8.18358e+06	1.46125e+06	2.81922e+06	2.0861e+06	3.39159e+06	1.81743e+06	7.333e+06	1.07581e+06	1.49379e+06	1.12832e+06
P10916	42	35	5577.72	0.0679609	1.76611	cox	ctrl	Myosin regulatory light chain 2, ventricular/cardiac muscle isoform (MLRV_HUMAN)	3.42773e+09	3.55633e+09	1.72791e+09	1.26679e+09	2.10455e+09	1.71952e+09	2.77633e+09	2.49689e+09	1.54831e+09	9.32642e+08	1.11512e+09	9.3004e+08
P17931	2	2	200	0.0681596	2.87036	cox	ctrl	Galectin-3 (LEG3_HUMAN)	288980	75360.7	174722	238853	0	0	234063	52910.6	156562	175850	0	0
Q13976	3	2	295.723	0.068272	1.55025	ctrl	cox	cGMP-dependent protein kinase 1 (KGP1_HUMAN)	6.99141e+07	7.17215e+07	4.90597e+07	6.74258e+07	1.14708e+08	1.15249e+08	5.66278e+07	5.03555e+07	4.39606e+07	4.96406e+07	6.07791e+07	6.23349e+07
Q14195	20	15	2196.61	0.0696269	2.13751	cox	ctrl	Dihydropyrimidinase-related protein 3 (DPYL3_HUMAN)	2.6424e+07	2.0174e+07	1.44001e+07	2.00963e+07	5.54986e+06	4.97794e+06	2.14025e+07	1.41641e+07	1.29034e+07	1.47954e+07	2.94065e+06	2.69244e+06
Q96QK1	3	2	299.271	0.0701528	1.2914	cox	ctrl	Vacuolar protein sorting-associated protein 35 (VPS35_HUMAN)	1.03935e+06	927526	961866	985340	643714	657298	841838	651214	861892	725433	341078	355515
Q06323	7	6	699.995	0.0711933	2.09429	cox	ctrl	Proteasome activator complex subunit 1 (PSME1_HUMAN)	2.24396e+06	1.22247e+06	2.19345e+06	1.78758e+06	485084	491978	1.81753e+06	858291	1.96546e+06	1.31606e+06	257026	266098
Q9C0E8	2	2	200	0.0721738	2.85624	ctrl	cox	Protein lunapark (LNP_HUMAN)	79371.4	16085	80627.1	133343	91575.2	239137	64287.9	11293.2	72246.9	98170.5	48522	129343
P04003	3	3	297.785	0.0723687	2.70332	cox	ctrl	C4b-binding protein alpha chain (C4BPA_HUMAN)	1.05243e+06	681685	2.45405e+06	469236	223219	735399	852432	478610	2.19898e+06	345464	118275	397758
O00505	8	7	794.304	0.0725813	1.38156	ctrl	cox	Importin subunit alpha-4 (IMA4_HUMAN)	1.81904e+06	1.63645e+06	1.12785e+06	2.3709e+06	2.10327e+06	2.34405e+06	1.47336e+06	1.14895e+06	1.01063e+06	1.74552e+06	1.11444e+06	1.26783e+06
P07741	6	6	599.359	0.0726088	1.69849	cox	ctrl	Adenine phosphoribosyltransferase (APT_HUMAN)	2.69148e+06	1.53986e+06	2.55714e+06	2.02127e+06	1.20787e+06	1.09702e+06	2.18e+06	1.08113e+06	2.29136e+06	1.48811e+06	640000	593348
P01703	3	2	294.524	0.0731614	3.71593	cox	ctrl	Ig lambda chain V-I region NEWM (LV105_HUMAN)	2.0608e+06	2.56691e+06	1.05208e+07	1.43385e+06	769940	1.31892e+06	1.66917e+06	1.80222e+06	9.42725e+06	1.05564e+06	407960	713366
P33176	5	5	499.625	0.0742442	2.18503	cox	ctrl	Kinesin-1 heavy chain (KINH_HUMAN)	2.05496e+06	933075	2.13906e+06	1.47368e+06	538885	519574	1.66444e+06	655110	1.91673e+06	1.08496e+06	285533	281024
P00338	34	25	4382.36	0.0744758	2.65078	ctrl	cox	L-lactate dehydrogenase A chain (LDHA_HUMAN)	8.94423e+07	1.19422e+08	2.80855e+07	1.64598e+08	1.44013e+08	3.56593e+08	7.24449e+07	8.38461e+07	2.51663e+07	1.21182e+08	7.63065e+07	1.92872e+08
P50990	8	7	799.424	0.0745793	1.42148	cox	ctrl	T-complex protein 1 subunit theta (TCPQ_HUMAN)	3.47039e+06	2.56948e+06	3.3881e+06	3.08985e+06	1.90626e+06	1.82071e+06	2.81089e+06	1.80402e+06	3.03595e+06	2.27483e+06	1.01005e+06	984775
O75874	10	7	1085.74	0.074786	1.38687	ctrl	cox	Isocitrate dehydrogenase [NADP] cytoplasmic (IDHC_HUMAN)	2.70545e+06	2.25017e+06	1.98682e+06	4.11974e+06	2.56896e+06	2.94198e+06	2.19131e+06	1.57984e+06	1.78031e+06	3.03306e+06	1.36119e+06	1.59124e+06
O75369	16	6	1696.52	0.0751532	2.86977	cox	ctrl	Filamin-B (FLNB_HUMAN)	4.25605e+06	3.75666e+06	1.0424e+06	1.2226e+06	1.07875e+06	1.20419e+06	3.44724e+06	2.63755e+06	934054	900109	571588	651312
Q99798	44	41	5383.02	0.0752949	1.4639	cox	ctrl	Aconitate hydratase, mitochondrial (ACON_HUMAN)	6.32409e+07	5.97661e+07	9.81069e+07	3.85687e+07	5.74127e+07	5.02193e+07	5.12227e+07	4.19616e+07	8.79098e+07	2.83952e+07	3.04207e+07	2.71623e+07
P98095	1	1	100	0.0753694	3.38944	cox	ctrl	Fibulin-2 (FBLN2_HUMAN)	141305	19222.5	41258.8	107014	0	0	114452	13496.1	36970.5	78786.7	0	0
Q96DC8	3	3	297.213	0.0756758	3.48129	cox	ctrl	Enoyl-CoA hydratase domain-containing protein 3, mitochondrial (ECHD3_HUMAN)	1.91669e+06	488212	2.69755e+06	779095	494553	250637	1.55244e+06	342773	2.41717e+06	573590	262043	135563
P83916	2	2	200	0.0758059	3.33486	cox	ctrl	Chromobox protein homolog 1 (CBX1_HUMAN)	173428	58179	425369	214355	238.614	362.751	140470	40847.3	381157	157814	126.432	196.202
Q8NCW5	4	4	400	0.0759054	1.20873	cox	ctrl	NAD(P)H-hydrate epimerase (NNRE_HUMAN)	2.80682e+06	3.29022e+06	2.639e+06	2.6356e+06	2.58671e+06	2.06794e+06	2.27342e+06	2.31006e+06	2.3647e+06	1.9404e+06	1.37059e+06	1.1185e+06
P42704	28	24	2899.28	0.0759496	1.9377	cox	ctrl	Leucine-rich PPR motif-containing protein, mitochondrial (LPPRC_HUMAN)	2.86073e+06	1.21489e+06	2.95654e+06	1.15162e+06	1.41625e+06	1.34553e+06	2.31709e+06	852970	2.64925e+06	847849	750412	727764
O43837	8	8	897.892	0.0765612	2.19526	cox	ctrl	Isocitrate dehydrogenase [NAD] subunit beta, mitochondrial (IDH3B_HUMAN)	1.22174e+06	1.18125e+06	2.52567e+06	968742	964108	295260	989564	829354	2.26316e+06	713213	510842	159698
Q96A26	3	3	300	0.0771502	1.56453	cox	ctrl	Protein FAM162A (F162A_HUMAN)	3.59321e+06	4.9622e+06	5.78911e+06	1.95149e+06	3.39624e+06	3.25416e+06	2.91036e+06	3.48395e+06	5.18741e+06	1.43674e+06	1.79953e+06	1.76009e+06
P00746	2	1	199.008	0.0776265	148.776	cox	ctrl	Complement factor D (CFAD_HUMAN)	726660	3746.39	193381	4535.45	4330.61	0	588567	2630.34	173281	3339.12	2294.61	0
P62277	2	2	199.958	0.0780418	2.0293	cox	ctrl	40S ribosomal protein S13 (RS13_HUMAN)	528157	286744	499135	390543	120850	216019	427787	201323	447256	287528	64033.4	116839
P39060	3	3	300	0.0784534	2.15855	cox	ctrl	Collagen alpha-1(XVIII) chain (COIA1_HUMAN)	1.94741e+06	979436	1.92948e+06	1.53701e+06	337581	454012	1.57733e+06	687660	1.72894e+06	1.13159e+06	178871	245563
P24534	4	4	500	0.078455	1.19357	cox	ctrl	Elongation factor 1-beta (EF1B_HUMAN)	5.92874e+06	5.61027e+06	6.67663e+06	5.96143e+06	4.65027e+06	4.61041e+06	4.80206e+06	3.93896e+06	5.98267e+06	4.38896e+06	2.46399e+06	2.49365e+06
P61970	5	5	598.549	0.0785385	1.75601	cox	ctrl	Nuclear transport factor 2 (NTF2_HUMAN)	1.17627e+07	7.94181e+06	1.64687e+07	1.02375e+07	6.33164e+06	4.70823e+06	9.52735e+06	5.57593e+06	1.4757e+07	7.53709e+06	3.35488e+06	2.54656e+06
O95822	1	1	100	0.0793888	2.5388	cox	ctrl	Malonyl-CoA decarboxylase, mitochondrial (DCMC_HUMAN)	946916	707431	2.64588e+06	583961	561734	385518	766967	496686	2.37087e+06	429928	297640	208516
Q9UPQ0	9	7	899.529	0.0803493	3.67351	ctrl	cox	LIM and calponin homology domains-containing protein 1 (LIMC1_HUMAN)	259245	53577.6	252259	1.14821e+06	247039	424716	209979	37616.7	226040	845341	130896	229717
O15061	43	40	4895.18	0.0809837	1.39571	ctrl	cox	Synemin (SYNEM_HUMAN)	9.07978e+06	1.46233e+07	1.23653e+07	1.76666e+07	1.34847e+07	1.57462e+07	7.35428e+06	1.0267e+07	1.10801e+07	1.30066e+07	7.14501e+06	8.51669e+06
Q96C90	2	2	199.923	0.0812463	1.71762	cox	ctrl	Protein phosphatase 1 regulatory subunit 14B (PP14B_HUMAN)	725719	489435	824391	607728	431733	301888	587805	343632	738706	447425	228758	163283
Q6ZMU5	27	24	3591.93	0.0813248	1.14209	cox	ctrl	Tripartite motif-containing protein 72 (TRI72_HUMAN)	4.70216e+07	5.06567e+07	4.84496e+07	4.8779e+07	3.84092e+07	4.26001e+07	3.80857e+07	3.5566e+07	4.34138e+07	3.59124e+07	2.03515e+07	2.30412e+07
Q02952	9	9	900	0.0822445	2.50944	cox	ctrl	A-kinase anchor protein 12 (AKA12_HUMAN)	2.68253e+06	1.07325e+06	2.17586e+06	2.56249e+06	16732	28482	2.17275e+06	753524	1.9497e+06	1.88657e+06	8865.58	15405.1
P39059	9	9	999.807	0.082343	2.25407	cox	ctrl	Collagen alpha-1(XV) chain (COFA1_HUMAN)	6.29094e+06	1.28333e+07	1.04481e+07	7.75377e+06	1.90116e+06	2.0175e+06	5.09542e+06	9.0102e+06	9.36217e+06	5.70853e+06	1.00735e+06	1.09121e+06
O14744	4	4	399.406	0.0824452	1.69312	cox	ctrl	Protein arginine N-methyltransferase 5 (ANM5_HUMAN)	534283	549403	319781	428521	264459	206520	432749	385735	286543	315488	140126	111701
Q86VF2	6	5	599.619	0.0826759	33.9917	ctrl	cox	Immunoglobulin-like and fibronectin type III domain-containing protein 1 (IGFN1_HUMAN)	92905.8	38208.3	57651.4	57093.2	1.71489e+06	5.21773e+06	75250.2	26826	51659.2	42033.5	908649	2.82213e+06
P35268	3	3	296.35	0.0831281	1.87056	cox	ctrl	60S ribosomal protein L22 (RL22_HUMAN)	3.02277e+06	1.68192e+06	2.67382e+06	2.4715e+06	900662	884296	2.44833e+06	1.18087e+06	2.39591e+06	1.81958e+06	477224	478292
P23327	9	9	1096.34	0.0836209	1.32404	ctrl	cox	Sarcoplasmic reticulum histidine-rich calcium-binding protein (SRCH_HUMAN)	8.64998e+06	7.36398e+06	7.19969e+06	1.32198e+07	8.53866e+06	9.26535e+06	7.00616e+06	5.17024e+06	6.45137e+06	9.73275e+06	4.52429e+06	5.01138e+06
P63302	1	1	200	0.0836686	3.68154	ctrl	cox	Selenoprotein W (SELW_HUMAN)	74201.5	903916	577041	2.60149e+06	1.17161e+06	833150	60100.4	634637	517064	1.91529e+06	620790	450628
P40926	20	19	2588.68	0.0847966	1.25502	cox	ctrl	Malate dehydrogenase, mitochondrial (MDHM_HUMAN)	1.52611e+08	1.3771e+08	1.50196e+08	8.90452e+07	1.38135e+08	1.23391e+08	1.23609e+08	9.66857e+07	1.34585e+08	6.55574e+07	7.31921e+07	6.67391e+07
P36269	2	1	200	0.0848996	2.05575	cox	ctrl	Gamma-glutamyltransferase 5 (GGT5_HUMAN)	540675	34455.2	522999	564858	0	0	437927	24190.9	468639	415863	0	0
A2RTX5	2	2	199.386	0.0858417	1.68287	ctrl	cox	Probable threonine--tRNA ligase 2, cytoplasmic (SYTC2_HUMAN)	3.75518e+06	1.44861e+06	3.62993e+06	4.57215e+06	4.88193e+06	5.74804e+06	3.04156e+06	1.01707e+06	3.25264e+06	3.36614e+06	2.58673e+06	3.10896e+06
Q8NBJ5	1	1	98.0462	0.0862895	3.73443	cox	ctrl	Procollagen galactosyltransferase 1 (GT251_HUMAN)	760258	158258	296908	362823	28066.8	6670.57	615781	111113	266048	267120	14871.4	3607.93
P11177	14	12	1690.9	0.0863923	1.50836	cox	ctrl	Pyruvate dehydrogenase E1 component subunit beta, mitochondrial (ODPB_HUMAN)	1.99405e+07	2.76835e+07	2.84098e+07	1.02571e+07	2.10365e+07	1.72166e+07	1.6151e+07	1.94365e+07	2.54569e+07	7.55157e+06	1.11464e+07	9.31199e+06
Q13203	8	7	799.512	0.0867635	4.50232	cox	ctrl	Myosin-binding protein H (MYBPH_HUMAN)	3.84432e+06	1.20079e+07	3.5655e+06	1.33369e+06	63439.3	2.54045e+06	3.11376e+06	8.43074e+06	3.19491e+06	981901	33613.9	1.37406e+06
P12814	31	8	3994.44	0.0870943	1.4404	ctrl	cox	Alpha-actinin-1 (ACTN1_HUMAN)	3.27719e+06	4.14054e+06	2.45541e+06	3.70626e+06	5.95229e+06	4.53948e+06	2.6544e+06	2.90707e+06	2.2002e+06	2.72864e+06	3.15388e+06	2.45528e+06
Q9NVI7	2	2	200	0.0876568	2.11996	cox	ctrl	ATPase family AAA domain-containing protein 3A (ATD3A_HUMAN)	321595	594338	758917	101756	319030	353500	260480	417283	680036	74915.7	169041	191199
Q6P587	2	2	200	0.087735	1.51519	cox	ctrl	Acylpyruvase FAHD1, mitochondrial (FAHD1_HUMAN)	2.48525e+06	2.68179e+06	3.74437e+06	1.20415e+06	2.13077e+06	2.2822e+06	2.01296e+06	1.88288e+06	3.35518e+06	886526	1.12901e+06	1.23438e+06
P28070	7	7	697.118	0.0883217	1.45778	ctrl	cox	Proteasome subunit beta type-4 (PSB4_HUMAN)	1.90597e+06	2.94036e+06	1.60913e+06	3.75513e+06	2.73381e+06	2.55414e+06	1.54377e+06	2.06442e+06	1.44188e+06	2.76463e+06	1.44854e+06	1.38147e+06
P21266	9	8	995.235	0.0884307	2.07011	ctrl	cox	Glutathione S-transferase Mu 3 (GSTM3_HUMAN)	1.07048e+06	3.94638e+06	2.47871e+06	5.77678e+06	4.32294e+06	3.23513e+06	867049	2.77074e+06	2.22107e+06	4.25302e+06	2.29055e+06	1.7498e+06
Q96Q06	28	26	2999.69	0.0888439	1.83772	cox	ctrl	Perilipin-4 (PLIN4_HUMAN)	9.06899e+06	6.0982e+06	9.29802e+06	7.47579e+06	1.91551e+06	4.22107e+06	7.34554e+06	4.28154e+06	8.3316e+06	5.50387e+06	1.01495e+06	2.28306e+06
P51687	1	1	100	0.0890904	21.0617	cox	ctrl	Sulfite oxidase, mitochondrial (SUOX_HUMAN)	935993	1.01767e+06	403487	0	15956.2	98574.7	758119	714502	361549	0	8454.56	53316.4
Q16816	7	7	799.764	0.0895697	2.04951	ctrl	cox	Phosphorylase b kinase gamma catalytic chain, skeletal muscle/heart isoform (PHKG1_HUMAN)	1.49881e+06	3.96212e+06	1.4736e+06	3.40984e+06	2.91832e+06	6.66207e+06	1.21398e+06	2.7818e+06	1.32043e+06	2.51041e+06	1.5463e+06	3.60333e+06
P48147	17	17	1993.09	0.0904177	1.36332	ctrl	cox	Prolyl endopeptidase (PPCE_HUMAN)	8.31097e+06	9.73119e+06	5.71651e+06	1.26599e+07	9.28639e+06	1.07417e+07	6.73158e+06	6.83225e+06	5.12235e+06	9.32058e+06	4.92048e+06	5.80991e+06
Q05682	6	6	699.962	0.0907746	3.02838	cox	ctrl	Caldesmon (CALD1_HUMAN)	4.11088e+06	996755	2.00062e+06	1.99218e+06	317590	456825	3.32966e+06	699820	1.79268e+06	1.4667e+06	168278	247085
P01714	1	1	100	0.0909254	27.2981	cox	ctrl	Ig lambda chain V-III region SH (LV301_HUMAN)	1.84386e+06	1.56674e+06	6.36296e+06	283043	36532	0	1.49346e+06	1.10001e+06	5.7016e+06	208384	19356.8	0
O95255	1	1	99.6171	0.091007	1.26743	ctrl	cox	Multidrug resistance-associated protein 6 (MRP6_HUMAN)	717384	943491	741725	883948	967527	987026	581054	662423	664631	650786	512653	533856
P18669	16	4	1889.34	0.0914168	1.24853	ctrl	cox	Phosphoglycerate mutase 1 (PGAM1_HUMAN)	2.07134e+07	1.47888e+07	1.67515e+07	2.42252e+07	2.01832e+07	2.38737e+07	1.67771e+07	1.03832e+07	1.50104e+07	1.78352e+07	1.06943e+07	1.29126e+07
P60709	72	2	9252.82	0.0914318	1.49209	cox	ctrl	Actin, cytoplasmic 1 (ACTB_HUMAN)	7.98912e+07	5.54256e+07	6.63889e+07	6.93108e+07	3.82615e+07	3.62572e+07	6.47089e+07	3.89142e+07	5.94885e+07	5.10284e+07	2.02732e+07	1.96105e+07
P63261	72	2	9251.88	0.0914318	1.49209	cox	ctrl	Actin, cytoplasmic 2 (ACTG_HUMAN)	5.60258e+07	3.88687e+07	4.65569e+07	4.8606e+07	2.68319e+07	2.54263e+07	4.53788e+07	2.72896e+07	4.17179e+07	3.5785e+07	1.42171e+07	1.37524e+07
P00492	1	1	100	0.091446	2.36066	cox	ctrl	Hypoxanthine-guanine phosphoribosyltransferase (HPRT_HUMAN)	291947	193643	164446	326062	2199.19	6498.23	236466	135956	147354	240056	1165.26	3514.72
O14639	2	2	200	0.0931215	1.50433	cox	ctrl	Actin-binding LIM protein 1 (ABLM1_HUMAN)	1.19927e+06	1.002e+06	905385	404531	949823	738726	971360	703503	811281	297827	503273	399557
P55087	2	2	200	0.0936464	25.8477	ctrl	cox	Aquaporin-4 (AQP4_HUMAN)	0	120594	38625.7	1.73811e+06	689673	664690	0	84668.5	34611	1.27964e+06	365430	359513
P23368	1	1	100	0.0937986	11.2027	cox	ctrl	NAD-dependent malic enzyme, mitochondrial (MAOM_HUMAN)	317635	561080	19394.6	50434.5	16827.3	23044.3	257273	393933	17378.7	37131.2	8916.08	12464.1
P20073	8	8	999.311	0.0949781	1.17118	ctrl	cox	Annexin A7 (ANXA7_HUMAN)	6.76041e+06	7.73124e+06	7.74596e+06	7.97572e+06	7.76362e+06	9.33901e+06	5.47568e+06	5.42809e+06	6.94086e+06	5.87193e+06	4.11363e+06	5.05122e+06
O75947	15	14	1997.35	0.0953702	1.62626	cox	ctrl	ATP synthase subunit d, mitochondrial (ATP5H_HUMAN)	3.80672e+07	7.35099e+07	5.10361e+07	2.09363e+07	4.10736e+07	3.2195e+07	3.0833e+07	5.16112e+07	4.57315e+07	1.54138e+07	2.17632e+07	1.74134e+07
P52272	7	7	699.968	0.0956958	1.70347	cox	ctrl	Heterogeneous nuclear ribonucleoprotein M (HNRPM_HUMAN)	5.0678e+06	3.75168e+06	5.93214e+06	5.15466e+06	2.05311e+06	2.47697e+06	4.10473e+06	2.63405e+06	5.31556e+06	3.79499e+06	1.08786e+06	1.33973e+06
O15273	11	11	1295.57	0.0960471	2.47382	ctrl	cox	Telethonin (TELT_HUMAN)	9.14847e+06	1.27419e+07	8.6274e+06	9.28226e+06	3.21936e+07	3.49523e+07	7.40992e+06	8.94608e+06	7.73068e+06	6.83384e+06	1.70581e+07	1.89048e+07
Q9Y450	1	1	100	0.0962945	2.16874	ctrl	cox	HBS1-like protein (HBS1L_HUMAN)	97525.4	135336	273687	642326	348913	614897	78991.9	95019.2	245240	472897	184875	332581
O15144	1	1	100	0.0969536	1.7755	cox	ctrl	Actin-related protein 2/3 complex subunit 2 (ARPC2_HUMAN)	49730.5	9876.08	8382.7	68008	0	0	40279.9	6933.98	7511.42	50069.2	0	0
P32119	16	14	2369.82	0.0973931	1.51807	cox	ctrl	Peroxiredoxin-2 (PRDX2_HUMAN)	8.80367e+07	1.70504e+08	1.04156e+08	8.89372e+07	6.96245e+07	6.73667e+07	7.13064e+07	1.19711e+08	9.33304e+07	6.54779e+07	3.68912e+07	3.64368e+07
Q13510	1	1	100	0.0974932	1.40339	cox	ctrl	Acid ceramidase (ASAH1_HUMAN)	1.51628e+06	1.61669e+06	1.43335e+06	1.51731e+06	714373	1.1172e+06	1.22813e+06	1.13507e+06	1.28437e+06	1.11709e+06	378517	604262
Q13057	1	1	100	0.0976036	115.225	cox	ctrl	Bifunctional coenzyme A synthase (COASY_HUMAN)	5250.36	10738	1.04534e+06	6817.27	112.8	0	4252.6	7539.14	936691	5019.05	59.7682	0
P59998	2	2	199.997	0.0977798	2.25887	cox	ctrl	Actin-related protein 2/3 complex subunit 4 (ARPC4_HUMAN)	1.06324e+06	480565	643365	824850	157640	142766	861186	337404	576495	607276	83527.1	77218
O14732	1	1	100	0.0979871	1.44657	ctrl	cox	Inositol monophosphatase 2 (IMPA2_HUMAN)	1.43853e+06	727204	1.08199e+06	1.5389e+06	1.92902e+06	1.57166e+06	1.16516e+06	510569	969534	1.13298e+06	1.02211e+06	850069
Q8N3V7	10	9	1097.26	0.0980855	1.20711	ctrl	cox	Synaptopodin (SYNPO_HUMAN)	9.9318e+06	8.64016e+06	9.22197e+06	1.01599e+07	1.03965e+07	1.36458e+07	8.04438e+06	6.06624e+06	8.26345e+06	7.48e+06	5.50868e+06	7.38064e+06
Q9H074	1	1	100	0.0996358	5.26696	cox	ctrl	Polyadenylate-binding protein-interacting protein 1 (PAIP1_HUMAN)	267536	34433.3	184438	93261.5	23027	18908.3	216694	24175.6	165268	68661.5	12201.1	10227
Q9NSD9	7	6	699.417	0.0998397	1.58237	cox	ctrl	Phenylalanine--tRNA ligase beta subunit (SYFB_HUMAN)	1.16255e+06	1.12785e+06	854830	964582	355335	723667	941624	791862	765981	710151	188278	391412
P13797	8	8	799.946	0.0998799	3.32226	cox	ctrl	Plastin-3 (PLST_HUMAN)	2.23898e+06	417305	2.07108e+06	1.13203e+06	205022	198840	1.81349e+06	292989	1.85581e+06	833429	108633	107547
P20929	380	357	46882.5	0.100573	1.41524	ctrl	cox	Nebulin (NEBU_HUMAN)	9.13001e+07	1.56232e+08	9.40723e+07	1.21575e+08	1.66974e+08	1.74716e+08	7.39497e+07	1.0969e+08	8.42946e+07	8.95066e+07	8.84727e+07	9.44991e+07
Q04323	2	2	200	0.100654	1.40517	ctrl	cox	UBX domain-containing protein 1 (UBXN1_HUMAN)	491555	381762	705204	878844	628769	789902	398141	268034	631907	647028	333159	427237
Q9Y508	2	2	200	0.1009	3.78639	ctrl	cox	E3 ubiquitin-protein ligase RNF114 (RN114_HUMAN)	239750	6336.7	59180.5	534621	472620	366632	194188	4448.99	53029.4	393602	250422	198302
Q5VTT5	57	51	6985.5	0.100948	1.48911	cox	ctrl	Myomesin-3 (MYOM3_HUMAN)	5.75349e+07	9.01558e+07	4.57737e+07	4.08734e+07	3.60119e+07	5.17406e+07	4.66011e+07	6.32982e+07	4.10161e+07	3.00921e+07	1.90812e+07	2.79851e+07
Q13423	35	34	4093.45	0.101106	1.75833	cox	ctrl	NAD(P) transhydrogenase, mitochondrial (NNTM_HUMAN)	2.30381e+07	4.71308e+07	4.0566e+07	1.31627e+07	2.24304e+07	2.1178e+07	1.866e+07	3.30905e+07	3.63497e+07	9.69072e+06	1.1885e+07	1.14546e+07
O94919	4	4	396.701	0.101717	1.42824	ctrl	cox	Endonuclease domain-containing 1 protein (ENDD1_HUMAN)	2.05152e+06	2.21104e+06	1.06523e+06	2.34533e+06	2.46833e+06	2.62311e+06	1.66165e+06	1.55237e+06	954508	1.72669e+06	1.30787e+06	1.41877e+06
Q9BRJ2	1	1	100	0.101915	8.79475	cox	ctrl	39S ribosomal protein L45, mitochondrial (RM45_HUMAN)	142587	555009	2.89045e+06	21080.2	185534	126127	115490	389670	2.59002e+06	15519.8	98307.2	68218.7
Q9NUQ9	3	2	300	0.102008	1.51066	ctrl	cox	Protein FAM49B (FA49B_HUMAN)	1.04431e+06	962897	1.60128e+06	2.52863e+06	1.47682e+06	1.49164e+06	845856	676048	1.43484e+06	1.86164e+06	782505	806789
P62834	5	4	499.989	0.102033	1.71859	cox	ctrl	Ras-related protein Rap-1A (RAP1A_HUMAN)	4.04683e+06	2.24265e+06	3.72639e+06	3.40031e+06	1.2385e+06	1.44678e+06	3.27778e+06	1.57456e+06	3.33908e+06	2.5034e+06	656229	782523
P05165	2	2	200	0.102872	2.28575	cox	ctrl	Propionyl-CoA carboxylase alpha chain, mitochondrial (PCCA_HUMAN)	430938	188263	780352	157243	252543	195016	349043	132179	699244	115767	133813	105479
P35914	1	1	100	0.103322	2.38765	cox	ctrl	Hydroxymethylglutaryl-CoA lyase, mitochondrial (HMGCL_HUMAN)	1.6415e+06	1.00571e+06	2.00174e+06	1.19347e+06	580911	106982	1.32955e+06	706104	1.79369e+06	878661	307801	57863.9
P32969	2	2	200	0.103403	1.46126	ctrl	cox	60S ribosomal protein L9 (RL9_HUMAN)	319583	451124	380138	621479	362419	609510	258850	316733	340627	457549	192031	329668
P08311	2	2	199.366	0.103787	3.62613	cox	ctrl	Cathepsin G (CATG_HUMAN)	1.10654e+06	175797	655824	468021	103073	76198.2	896259	123427	587659	344569	54614.3	41213.6
Q16531	9	9	896.403	0.104211	1.28832	ctrl	cox	DNA damage-binding protein 1 (DDB1_HUMAN)	4.20714e+06	3.70242e+06	3.87613e+06	6.04337e+06	3.94857e+06	5.66888e+06	3.40763e+06	2.59946e+06	3.47325e+06	4.44929e+06	2.09219e+06	3.06614e+06
P22307	1	1	100	0.104907	1.38303	ctrl	cox	Non-specific lipid-transfer protein (NLTP_HUMAN)	1.06991e+06	1.74361e+06	892505	1.79823e+06	1.46322e+06	1.81392e+06	866591	1.22419e+06	799740	1.3239e+06	775303	981099
O00410	9	7	899.592	0.105228	1.44946	cox	ctrl	Importin-5 (IPO5_HUMAN)	2.04037e+06	1.68224e+06	1.84451e+06	2.03414e+06	901444	980431	1.65262e+06	1.1811e+06	1.6528e+06	1.49759e+06	477639	530289
Q15369	3	3	400	0.105853	1.1692	ctrl	cox	Transcription elongation factor B polypeptide 1 (ELOC_HUMAN)	4.64875e+06	4.18868e+06	4.51872e+06	5.38333e+06	4.85518e+06	6.09509e+06	3.76531e+06	2.94087e+06	4.04905e+06	3.96335e+06	2.57256e+06	3.29667e+06
P56134	3	3	300	0.105966	2.01473	cox	ctrl	ATP synthase subunit f, mitochondrial (ATPK_HUMAN)	3.58395e+06	9.42784e+06	7.21596e+06	2.09635e+06	4.28041e+06	2.54982e+06	2.90286e+06	6.61927e+06	6.46595e+06	1.54339e+06	2.26801e+06	1.37913e+06
Q9Y2J8	22	21	2598.35	0.106368	1.46604	cox	ctrl	Protein-arginine deiminase type-2 (PADI2_HUMAN)	3.56038e+07	2.96891e+07	3.37153e+07	3.66816e+07	1.79727e+07	1.57075e+07	2.88378e+07	2.08446e+07	3.0211e+07	2.7006e+07	9.523e+06	8.49576e+06
P55084	36	35	4275.16	0.107304	1.49689	cox	ctrl	Trifunctional enzyme subunit beta, mitochondrial (ECHB_HUMAN)	4.53891e+07	4.76656e+07	8.60856e+07	3.67246e+07	4.8028e+07	3.87346e+07	3.67635e+07	3.34659e+07	7.7138e+07	2.70376e+07	2.54481e+07	2.09505e+07
Q96AQ6	15	14	1597.52	0.108792	1.59798	ctrl	cox	Pre-B-cell leukemia transcription factor-interacting protein 1 (PBIP1_HUMAN)	2.38436e+06	3.16529e+06	3.52407e+06	7.2137e+06	3.30134e+06	4.21109e+06	1.93124e+06	2.22235e+06	3.15778e+06	5.31091e+06	1.74925e+06	2.27766e+06
P09497	3	3	298.201	0.108925	2.47054	cox	ctrl	Clathrin light chain B (CLCB_HUMAN)	926839	243964	858865	479148	162796	207401	750705	171287	769597	352761	86258.9	112178
P50991	6	6	597.703	0.109088	1.33894	cox	ctrl	T-complex protein 1 subunit delta (TCPD_HUMAN)	2.25234e+06	2.26973e+06	2.9647e+06	2.55912e+06	1.61202e+06	1.47525e+06	1.82431e+06	1.59357e+06	2.65656e+06	1.88409e+06	854144	797925
O75298	9	9	1199.67	0.110325	1.26487	ctrl	cox	Reticulon-2 (RTN2_HUMAN)	1.7841e+07	2.41228e+07	1.83247e+07	2.28491e+07	2.14812e+07	2.96302e+07	1.44506e+07	1.69366e+07	1.64201e+07	1.68221e+07	1.1382e+07	1.60262e+07
P62913	1	1	100	0.110359	3.14457	cox	ctrl	60S ribosomal protein L11 (RL11_HUMAN)	218057	98420.5	299393	112355	14596.9	33560.7	176618	69100.8	268274	82718.7	7734.32	18152.1
Q9NY65	19	5	2366.89	0.110379	1.41865	ctrl	cox	Tubulin alpha-8 chain (TBA8_HUMAN)	1.99242e+06	2.1946e+06	4.24555e+06	3.92389e+06	3.64479e+06	3.78513e+06	1.61379e+06	1.54083e+06	3.80427e+06	2.88887e+06	1.93122e+06	2.04727e+06
Q7Z434	2	2	199.816	0.111329	1.46648	cox	ctrl	Mitochondrial antiviral-signaling protein (MAVS_HUMAN)	430811	271228	328849	326161	251025	195125	348940	190428	294669	240128	133008	105538
Q8N465	2	2	200	0.111336	3.08212	cox	ctrl	D-2-hydroxyglutarate dehydrogenase, mitochondrial (D2HDH_HUMAN)	729955	435552	487542	236895	9957.91	340944	591236	305800	436867	174408	5276.3	184407
O95810	4	4	399.917	0.111681	2.16631	cox	ctrl	Serum deprivation-response protein (SDPR_HUMAN)	1.05237e+06	495517	1.77012e+06	813634	373361	426508	852381	347901	1.58614e+06	599019	197829	230686
P67870	1	1	100	0.111711	1.60479	cox	ctrl	Casein kinase II subunit beta (CSK2B_HUMAN)	2.20233e+06	1.91765e+06	3.34848e+06	2.57278e+06	1.21065e+06	1.16521e+06	1.7838e+06	1.34638e+06	3.00044e+06	1.89415e+06	641473	630230
Q02218	30	29	3894.67	0.112166	1.34412	cox	ctrl	2-oxoglutarate dehydrogenase, mitochondrial (ODO1_HUMAN)	1.8136e+07	1.45186e+07	1.63511e+07	8.3037e+06	1.5073e+07	1.40054e+07	1.46895e+07	1.01934e+07	1.46516e+07	6.1134e+06	7.98655e+06	7.57513e+06
Q9P0K7	1	1	97.5586	0.113647	1.58387	cox	ctrl	Ankycorbin (RAI14_HUMAN)	7.92103e+06	8.10369e+06	4.17642e+06	3.0912e+06	5.56741e+06	4.52345e+06	6.41574e+06	5.68958e+06	3.74233e+06	2.27582e+06	2.94995e+06	2.44661e+06
Q9NRV9	2	1	200	0.113833	4.34546	cox	ctrl	Heme-binding protein 1 (HEBP1_HUMAN)	100287	96585.7	11039	20909.5	15795.4	8414.02	81228.9	67812.6	9891.66	15394.1	8369.35	4550.92
Q16775	7	6	896.636	0.114073	1.63388	ctrl	cox	Hydroxyacylglutathione hydrolase, mitochondrial (GLO2_HUMAN)	4.78477e+06	4.60108e+06	1.73887e+06	5.86721e+06	6.92663e+06	6.5301e+06	3.87549e+06	3.23041e+06	1.55813e+06	4.31959e+06	3.67014e+06	3.53196e+06
Q9UKS6	10	9	1099.82	0.114958	2.13304	ctrl	cox	Protein kinase C and casein kinase substrate in neurons protein 3 (PACN3_HUMAN)	5.04244e+06	1.03057e+06	4.69356e+06	9.83311e+06	7.63705e+06	9.77558e+06	4.08418e+06	723562	4.20572e+06	7.23939e+06	4.04657e+06	5.28735e+06
Q9Y5K5	1	1	100	0.115098	1.76947	cox	ctrl	Ubiquitin carboxyl-terminal hydrolase isozyme L5 (UCHL5_HUMAN)	1.37247e+06	793280	982243	991612	346897	700604	1.11165e+06	556960	880150	730050	183806	378938
Q9H0N5	2	2	199.665	0.115176	1.42958	ctrl	cox	Pterin-4-alpha-carbinolamine dehydratase 2 (PHS2_HUMAN)	2.07872e+06	1.86279e+06	1.57994e+06	1.87852e+06	3.59427e+06	2.57782e+06	1.68368e+06	1.30786e+06	1.41573e+06	1.38302e+06	1.90446e+06	1.39427e+06
P05452	2	2	200	0.115911	3.53535	cox	ctrl	Tetranectin (TETN_HUMAN)	735529	105087	372305	378716	28718.3	34989.3	595751	73781.1	333608	278821	15216.6	18924.8
P02749	8	8	799.752	0.116465	1.36967	ctrl	cox	Beta-2-glycoprotein 1 (APOH_HUMAN)	8.71412e+06	6.20686e+06	1.25997e+07	1.374e+07	1.09341e+07	1.27286e+07	7.05811e+06	4.35783e+06	1.12901e+07	1.01158e+07	5.79355e+06	6.88453e+06
Q6NZI2	10	9	1199.58	0.1165	2.03745	cox	ctrl	Polymerase I and transcript release factor (PTRF_HUMAN)	4.68588e+07	1.83598e+07	5.35385e+07	3.35389e+07	1.39871e+07	1.36054e+07	3.79539e+07	1.28904e+07	4.79738e+07	2.46922e+07	7.41119e+06	7.35882e+06
P35749	10	1	1098.14	0.117775	1.61814	cox	ctrl	Myosin-11 (MYH11_HUMAN)	305670	148350	313872	157901	162231	121919	247581	104156	281249	116251	85959.9	65942.8
Q9H4M9	6	5	699.952	0.118461	1.96296	cox	ctrl	EH domain-containing protein 1 (EHD1_HUMAN)	1.31783e+06	555876	1.26982e+06	1.02003e+06	298893	239475	1.06739e+06	390279	1.13784e+06	750970	158371	129526
Q9HBL7	2	2	299.962	0.119125	1.40619	ctrl	cox	Plasminogen receptor (KT) (PLRKT_HUMAN)	940401	948959	1.57986e+06	1.19565e+06	1.62105e+06	1.73074e+06	761689	666262	1.41565e+06	880265	858927	936108
O60884	7	7	799.004	0.119164	1.54864	ctrl	cox	DnaJ homolog subfamily A member 2 (DNJA2_HUMAN)	776409	1.17538e+06	517415	1.736e+06	1.05745e+06	1.10904e+06	628862	825233	463636	1.27809e+06	560299	599851
O95210	6	6	699.957	0.119388	1.57925	ctrl	cox	Starch-binding domain-containing protein 1 (STBD1_HUMAN)	4.86385e+06	5.1442e+06	8.79882e+06	6.51805e+06	8.49093e+06	1.16693e+07	3.93954e+06	3.61173e+06	7.88429e+06	4.79876e+06	4.499e+06	6.3116e+06
P36957	13	13	1597.39	0.119461	1.50917	cox	ctrl	Dihydrolipoyllysine-residue succinyltransferase component of 2-oxoglutarate dehydrogenase complex, mitochondrial (ODO2_HUMAN)	1.99643e+07	1.96266e+07	2.64448e+07	7.61859e+06	2.03494e+07	1.48045e+07	1.61703e+07	1.37798e+07	2.36961e+07	5.609e+06	1.07823e+07	8.00738e+06
Q6P1X6	1	1	100	0.1195	12.3859	cox	ctrl	UPF0598 protein C8orf82 (CH082_HUMAN)	857624	221201	1.68189e+06	187696	0	21528.1	694643	155305	1.50708e+06	138187	0	11644
O43598	2	2	199.892	0.119632	1.28578	ctrl	cox	2'-deoxynucleoside 5'-phosphate N-hydrolase 1 (DNPH1_HUMAN)	1.65923e+06	2.53683e+06	1.56435e+06	2.14031e+06	2.51301e+06	2.39838e+06	1.34391e+06	1.7811e+06	1.40175e+06	1.57575e+06	1.33154e+06	1.29722e+06
P54652	30	18	3586.47	0.119766	1.79986	ctrl	cox	Heat shock-related 70 kDa protein 2 (HSP72_HUMAN)	1.01733e+07	1.25252e+07	5.00878e+06	1.17713e+07	1.41714e+07	2.57986e+07	8.23999e+06	8.79392e+06	4.48818e+06	8.66634e+06	7.50886e+06	1.39538e+07
Q00059	1	1	100	0.12021	1.73167	cox	ctrl	Transcription factor A, mitochondrial (TFAM_HUMAN)	651580	961621	1.67149e+06	509533	863767	451809	527756	675152	1.49776e+06	375132	457675	244372
P01019	4	4	400	0.120695	4.46055	cox	ctrl	Angiotensinogen (ANGT_HUMAN)	1.17213e+06	462518	4.78192e+06	998471	306804	37270.1	949380	324733	4.2849e+06	735100	162563	20158.4
P27338	13	13	1296.43	0.121486	1.54714	cox	ctrl	Amine oxidase [flavin-containing] B (AOFB_HUMAN)	4.58453e+06	7.99988e+06	7.48737e+06	2.97846e+06	4.61207e+06	4.20968e+06	3.7133e+06	5.6167e+06	6.70915e+06	2.19282e+06	2.44375e+06	2.2769e+06
Q9BWM7	1	1	100	0.121521	4.3715	cox	ctrl	Sideroflexin-3 (SFXN3_HUMAN)	801674	80952.7	369590	292335	40675.7	38487.7	649326	56836.7	331175	215225	21552.4	20817
P09211	16	16	1996.84	0.122013	1.43314	ctrl	cox	Glutathione S-transferase P (GSTP1_HUMAN)	2.84729e+07	2.06764e+07	3.82485e+07	5.37388e+07	3.78695e+07	3.2491e+07	2.3062e+07	1.45169e+07	3.4273e+07	3.95639e+07	2.00655e+07	1.75735e+07
P06744	28	28	3592.64	0.122022	1.60214	ctrl	cox	Glucose-6-phosphate isomerase (G6PI_HUMAN)	5.69399e+07	6.2862e+07	3.66052e+07	5.16097e+07	9.27979e+07	1.0986e+08	4.61192e+07	4.41353e+07	3.28005e+07	3.79964e+07	4.91699e+07	5.94204e+07
Q6P5Q4	4	4	498.419	0.123066	2.17336	cox	ctrl	Leiomodin-2 (LMOD2_HUMAN)	1.19914e+06	421592	445262	269532	420045	424874	971259	295999	398982	198436	222565	229803
Q96HC4	21	21	2894.11	0.123131	1.50576	ctrl	cox	PDZ and LIM domain protein 5 (PDLI5_HUMAN)	1.19794e+08	2.19736e+08	8.40934e+07	1.66004e+08	2.1382e+08	2.20294e+08	9.70289e+07	1.54276e+08	7.53529e+07	1.22217e+08	1.13294e+08	1.19151e+08
P62081	3	3	300	0.123905	1.40689	cox	ctrl	40S ribosomal protein S7 (RS7_HUMAN)	3.663e+06	3.19288e+06	3.9615e+06	3.87218e+06	1.78495e+06	2.54713e+06	2.9669e+06	2.24172e+06	3.54975e+06	2.8508e+06	945772	1.37767e+06
Q9UQ80	6	6	599.213	0.124497	1.49989	cox	ctrl	Proliferation-associated protein 2G4 (PA2G4_HUMAN)	3.25826e+06	2.44947e+06	2.98652e+06	2.13996e+06	1.57523e+06	1.44239e+06	2.63907e+06	1.71977e+06	2.67611e+06	1.57549e+06	834650	780151
Q9NVH1	3	2	300	0.124868	1.95396	cox	ctrl	DnaJ homolog subfamily C member 11 (DJC11_HUMAN)	1.97448e+06	674644	1.60415e+06	737466	627865	578487	1.59925e+06	473666	1.43742e+06	542942	332680	312888
Q02750	5	5	597.909	0.125531	1.35595	ctrl	cox	Dual specificity mitogen-activated protein kinase kinase 1 (MP2K1_HUMAN)	1.50583e+06	1.07579e+06	826301	1.875e+06	1.49597e+06	1.61323e+06	1.21967e+06	755313	740417	1.38043e+06	792653	872555
Q9H7Z7	2	2	200	0.125817	1.31639	cox	ctrl	Prostaglandin E synthase 2 (PGES2_HUMAN)	3.76961e+06	4.67004e+06	4.35174e+06	2.16441e+06	3.29167e+06	4.08554e+06	3.05324e+06	3.27882e+06	3.89942e+06	1.59349e+06	1.74412e+06	2.20976e+06
P15531	8	2	971.482	0.125922	1.19615	cox	ctrl	Nucleoside diphosphate kinase A (NDKA_HUMAN)	1.82849e+06	1.64663e+06	1.33337e+06	1.50656e+06	1.25164e+06	1.3668e+06	1.48101e+06	1.1561e+06	1.19478e+06	1.10917e+06	663192	739267
P01034	1	1	100	0.126	2.36818	cox	ctrl	Cystatin-C (CYTC_HUMAN)	1.28084e+06	372230	988569	807817	168437	297114	1.03743e+06	261342	885819	594736	89248.1	160701
P21291	5	5	500	0.127766	1.92663	cox	ctrl	Cysteine and glycine-rich protein 1 (CSRP1_HUMAN)	2.85197e+06	986987	1.70443e+06	1.44652e+06	890491	923241	2.30999e+06	692962	1.52727e+06	1.06496e+06	471835	499356
P35998	7	7	798.182	0.127873	1.66527	cox	ctrl	26S protease regulatory subunit 7 (PRS7_HUMAN)	1.0508e+07	1.55261e+07	6.85483e+06	3.69756e+06	8.15182e+06	7.4599e+06	8.51107e+06	1.09008e+07	6.14235e+06	2.72224e+06	4.31932e+06	4.03486e+06
O95359	1	1	100	0.127902	21.0727	ctrl	cox	Transforming acidic coiled-coil-containing protein 2 (TACC2_HUMAN)	9343.41	0	4422.4	134045	142819	256218	7567.81	0	3962.75	98687.2	75673.7	138582
Q13555	10	3	1099.88	0.128112	1.31856	ctrl	cox	Calcium/calmodulin-dependent protein kinase type II subunit gamma (KCC2G_HUMAN)	2.93504e+06	2.30065e+06	2.292e+06	4.46495e+06	3.34516e+06	3.18465e+06	2.37728e+06	1.61528e+06	2.05377e+06	3.28721e+06	1.77246e+06	1.72249e+06
O60271	1	1	100	0.128154	2.71911	cox	ctrl	C-Jun-amino-terminal kinase-interacting protein 4 (JIP4_HUMAN)	520003	131962	586670	349108	35306.4	100091	421183	92650.3	525692	257023	18707.4	54136.7
Q13557	9	3	999.882	0.12918	1.42952	cox	ctrl	Calcium/calmodulin-dependent protein kinase type II subunit delta (KCC2D_HUMAN)	6.57376e+06	5.77616e+06	4.78053e+06	6.05817e+06	3.10191e+06	4.04841e+06	5.3245e+06	4.05543e+06	4.28365e+06	4.46018e+06	1.64358e+06	2.18968e+06
O75128	4	3	400	0.129593	1.44868	ctrl	cox	Protein cordon-bleu (COBL_HUMAN)	950078	724510	1.54254e+06	1.94676e+06	1.26427e+06	1.5778e+06	769527	508677	1.38221e+06	1.43326e+06	669884	853390
P84090	1	1	100	0.130074	2.87549	cox	ctrl	Enhancer of rudimentary homolog (ERH_HUMAN)	4.34944e+06	781744	4.82286e+06	3.18683e+06	286080	230010	3.52288e+06	548861	4.32158e+06	2.34623e+06	151582	124406
Q9NSE4	7	7	700	0.130957	1.608	cox	ctrl	Isoleucine--tRNA ligase, mitochondrial (SYIM_HUMAN)	1.61789e+06	735297	1.40008e+06	948472	853708	751566	1.31043e+06	516250	1.25456e+06	698290	452345	406502
P00734	14	13	1493.91	0.131079	1.6124	cox	ctrl	Prothrombin (THRB_HUMAN)	6.90635e+06	7.9633e+06	1.08745e+07	2.42615e+06	8.37608e+06	4.43011e+06	5.59388e+06	5.59102e+06	9.74423e+06	1.78619e+06	4.43814e+06	2.39613e+06
Q13642	28	28	3287.78	0.131319	1.32968	ctrl	cox	Four and a half LIM domains protein 1 (FHL1_HUMAN)	1.09524e+09	7.84656e+08	5.81464e+08	1.10733e+09	1.05259e+09	1.27165e+09	8.87106e+08	5.50906e+08	5.21028e+08	8.15249e+08	5.57727e+08	6.878e+08
Q9BYD6	1	1	100	0.132049	8.07735	cox	ctrl	39S ribosomal protein L1, mitochondrial (RM01_HUMAN)	206855	79323.6	770753	32193.4	40899.5	28060	167545	55692.9	690643	23701.7	21671	15176.9
Q14714	3	3	299.328	0.132653	1.77191	ctrl	cox	Sarcospan (SSPN_HUMAN)	1.43453e+06	418765	1.63902e+06	2.49342e+06	2.0628e+06	1.7878e+06	1.16191e+06	294014	1.46866e+06	1.83572e+06	1.09299e+06	966974
Q15233	5	5	499.354	0.13277	2.72872	cox	ctrl	Non-POU domain-containing octamer-binding protein (NONO_HUMAN)	1.03874e+06	226801	1.37791e+06	817154	90258.8	72533.6	841340	159237	1.2347e+06	601610	47824.5	39231.5
Q9Y6N5	2	2	199.947	0.133141	3.43522	cox	ctrl	Sulfide:quinone oxidoreductase, mitochondrial (SQRD_HUMAN)	145051	66842	542882	32650.3	18426.3	142372	117486	46929.6	486456	24038	9763.34	77005.2
P62333	8	8	799.998	0.133569	1.29711	ctrl	cox	26S protease regulatory subunit 10B (PRS10_HUMAN)	3.445e+06	4.0441e+06	3.01136e+06	4.32443e+06	3.6015e+06	4.50708e+06	2.79032e+06	2.83935e+06	2.69837e+06	3.18376e+06	1.90829e+06	2.43776e+06
P51608	1	1	100	0.134103	6.70392	cox	ctrl	Methyl-CpG-binding protein 2 (MECP2_HUMAN)	1.25912e+06	74757.1	1.58637e+06	47205.6	98425.8	322856	1.01984e+06	52486.8	1.42149e+06	34754	52151.8	174624
P07339	5	5	599.677	0.134393	1.73593	cox	ctrl	Cathepsin D (CATD_HUMAN)	5.40773e+06	2.73706e+06	2.59542e+06	2.20595e+06	2.74041e+06	2.33665e+06	4.38006e+06	1.92169e+06	2.32566e+06	1.62408e+06	1.45203e+06	1.26383e+06
P06889	2	2	299.665	0.134479	6.87194	cox	ctrl	Ig lambda chain V-IV region MOL (LV405_HUMAN)	1.56573e+06	799007	1.3374e+07	1.1946e+06	399359	276112	1.26818e+06	560982	1.19839e+07	879493	211604	149341
Q9BTE6	4	4	399.871	0.135563	2.22352	ctrl	cox	Alanyl-tRNA editing protein Aarsd1 (AASD1_HUMAN)	102110	624281	768192	1.36444e+06	666328	836376	82705.5	438306	688348	1.00454e+06	353060	452373
P08697	3	3	300	0.135813	3.15812	cox	ctrl	Alpha-2-antiplasmin (A2AP_HUMAN)	1.66262e+06	265825	1.74576e+06	499912	270644	318507	1.34666e+06	186635	1.56431e+06	368048	143403	172272
Q96FJ2	2	1	300	0.135841	1.3913	ctrl	cox	Dynein light chain 2, cytoplasmic (DYL2_HUMAN)	6.09775e+06	4.07403e+06	6.34591e+06	1.03258e+07	7.13273e+06	6.06507e+06	4.93895e+06	2.86037e+06	5.68633e+06	7.60211e+06	3.77934e+06	3.28043e+06
P04083	15	13	1891.86	0.136511	1.17525	ctrl	cox	Annexin A1 (ANXA1_HUMAN)	4.72228e+07	4.16238e+07	3.60379e+07	4.26797e+07	5.24357e+07	5.36312e+07	3.82487e+07	2.9224e+07	3.22922e+07	3.14219e+07	2.77835e+07	2.90077e+07
P38606	3	3	400	0.136589	1.43223	cox	ctrl	V-type proton ATPase catalytic subunit A (VATA_HUMAN)	963310	954442	646475	838111	432413	654702	780245	670111	579281	617039	229118	354111
Q7Z7F7	1	1	100	0.136883	2.34798	cox	ctrl	39S ribosomal protein L55, mitochondrial (RM55_HUMAN)	860595	838885	2.92407e+06	884067	870711	341704	697050	588980	2.62015e+06	650873	461354	184818
Q15019	4	3	400	0.137065	2.46777	cox	ctrl	Septin-2 (SEPT2_HUMAN)	1.81931e+06	362839	737119	842350	152532	131872	1.47357e+06	254749	660504	620160	80820.3	71325.8
Q14254	2	2	199.997	0.139939	1.56402	cox	ctrl	Flotillin-2 (FLOT2_HUMAN)	238278	231535	447227	281370	171280	125968	192996	162560	400743	207152	90754.5	68132.6
P60900	9	7	999.681	0.140736	1.28083	ctrl	cox	Proteasome subunit alpha type-6 (PSA6_HUMAN)	3.34231e+07	2.92838e+07	2.98641e+07	2.94996e+07	4.8485e+07	4.2477e+07	2.70715e+07	2.05601e+07	2.67601e+07	2.17184e+07	2.56902e+07	2.29746e+07
O00429	6	5	698.928	0.14235	1.41986	cox	ctrl	Dynamin-1-like protein (DNM1L_HUMAN)	803667	616604	471153	585893	497164	349584	650940	432916	422182	431349	263427	189081
Q9H501	2	2	176.261	0.142411	1.259	ctrl	cox	ESF1 homolog (ESF1_HUMAN)	2.02095e+06	1.9637e+06	1.4504e+06	1.81989e+06	2.40439e+06	2.65368e+06	1.6369e+06	1.37871e+06	1.29965e+06	1.33985e+06	1.27399e+06	1.4353e+06
P24844	7	1	696.331	0.143598	2.87056	cox	ctrl	Myosin regulatory light polypeptide 9 (MYL9_HUMAN)	2.97938e+06	534597	1.87446e+06	979561	878474	293814	2.41319e+06	375340	1.67963e+06	721178	465468	158916
Q15435	6	6	599.957	0.143658	1.21135	cox	ctrl	Protein phosphatase 1 regulatory subunit 7 (PP1R7_HUMAN)	1.22428e+06	961342	1.09513e+06	1.14244e+06	814132	848926	991623	674956	981308	841093	431376	459161
Q12905	3	2	300	0.144373	1.70129	cox	ctrl	Interleukin enhancer-binding factor 2 (ILF2_HUMAN)	1.32533e+06	662323	1.46213e+06	1.1681e+06	417046	537499	1.07347e+06	465016	1.31016e+06	859984	220976	290719
Q9Y241	1	1	99.9893	0.144547	1.75448	cox	ctrl	HIG1 domain family member 1A, mitochondrial (HIG1A_HUMAN)	3.89529e+06	3.85242e+06	4.30683e+06	594923	3.04008e+06	2.94446e+06	3.15504e+06	2.70478e+06	3.85919e+06	437998	1.61082e+06	1.59258e+06
P53990	1	1	100	0.145442	1.82245	ctrl	cox	IST1 homolog (IST1_HUMAN)	268157	57860.1	70077.8	325453	176382	227710	217197	40623.5	62794.1	239607	93457.4	123162
P21333	46	36	5089.61	0.147067	1.96591	cox	ctrl	Filamin-A (FLNA_HUMAN)	7.00735e+06	2.69456e+06	2.95447e+06	3.60721e+06	2.40701e+06	1.1996e+06	5.67569e+06	1.89185e+06	2.64739e+06	2.65572e+06	1.27538e+06	648834
Q01518	6	5	599.833	0.147318	2.11348	cox	ctrl	Adenylyl cyclase-associated protein 1 (CAP1_HUMAN)	5.34277e+06	1.6683e+06	3.68713e+06	3.99307e+06	967025	843981	4.32745e+06	1.17131e+06	3.3039e+06	2.9398e+06	512387	456487
P11217	97	78	13034.1	0.147692	2.0154	ctrl	cox	Glycogen phosphorylase, muscle form (PYGM_HUMAN)	1.78805e+08	3.56033e+08	2.87671e+08	2.18203e+08	5.8651e+08	7.09804e+08	1.44826e+08	2.4997e+08	2.57771e+08	1.60646e+08	3.10768e+08	3.83914e+08
P05413	18	17	2169.93	0.148133	1.72073	cox	ctrl	Fatty acid-binding protein, heart (FABPH_HUMAN)	3.03222e+08	1.48883e+08	2.03565e+08	6.38828e+07	2.42903e+08	1.08681e+08	2.45598e+08	1.04531e+08	1.82406e+08	4.70322e+07	1.28705e+08	5.87828e+07
Q9BXN1	12	10	1399.7	0.148135	2.85641	cox	ctrl	Asporin (ASPN_HUMAN)	7.24657e+07	1.05274e+07	2.19526e+07	4.15163e+07	2.14269e+06	2.84715e+06	5.86945e+07	7.39129e+06	1.96709e+07	3.05654e+07	1.13533e+06	1.53995e+06
P11142	35	23	4681.15	0.148231	1.19396	ctrl	cox	Heat shock cognate 71 kDa protein (HSP7C_HUMAN)	6.25242e+07	6.0267e+07	4.57338e+07	6.17956e+07	6.39794e+07	7.82813e+07	5.06423e+07	4.23134e+07	4.09804e+07	4.54955e+07	3.39001e+07	4.23403e+07
P84085	3	1	400	0.148372	1.77849	cox	ctrl	ADP-ribosylation factor 5 (ARF5_HUMAN)	334062	179340	374588	347921	99165.6	56814.6	270578	125914	335654	256148	52543.8	30729.5
Q9NPJ3	3	3	300	0.148378	1.39134	cox	ctrl	Acyl-coenzyme A thioesterase 13 (ACO13_HUMAN)	1.75605e+06	2.3855e+06	2.87293e+06	1.22757e+06	2.02968e+06	1.44807e+06	1.42234e+06	1.67486e+06	2.57433e+06	903770	1.07545e+06	783222
P20290	2	2	200	0.148912	1.56877	cox	ctrl	Transcription factor BTF3 (BTF3_HUMAN)	1.35931e+06	647980	1.14736e+06	527275	630142	999535	1.10099e+06	454945	1.02811e+06	388194	333887	540622
Q96EP5	1	1	100	0.14894	1.71288	cox	ctrl	DAZ-associated protein 1 (DAZP1_HUMAN)	385688	555335	675036	517474	319234	105846	312393	389900	604874	380978	169149	57249.4
Q5VWP3	7	7	797.956	0.14935	1.86166	cox	ctrl	Muscular LMNA-interacting protein (MLIP_HUMAN)	2.59437e+06	979367	2.19258e+06	1.86852e+06	680683	868216	2.10134e+06	687611	1.96468e+06	1.37566e+06	360666	469595
P13987	1	1	100	0.150004	1.45447	ctrl	cox	CD59 glycoprotein (CD59_HUMAN)	9.18462e+06	4.41513e+06	1.14419e+07	1.40238e+07	1.19622e+07	1.14872e+07	7.4392e+06	3.09985e+06	1.02527e+07	1.03247e+07	6.3383e+06	6.21313e+06
Q9UBW8	1	1	100	0.150166	3.20766	ctrl	cox	COP9 signalosome complex subunit 7a (CSN7A_HUMAN)	45338.1	107114	200129	480398	304970	92488.5	36722.2	75204.8	179328	353681	161591	50024.5
Q8TAE6	2	2	200	0.150359	13.0043	ctrl	cox	Protein phosphatase 1 regulatory subunit 14C (PP14C_HUMAN)	6480.13	0	85857.5	506160	337720	183608	5248.67	0	76933.7	372648	178944	99308.7
P01860	15	3	2090.06	0.15074	3.3273	cox	ctrl	Ig gamma-3 chain C region (IGHG3_HUMAN)	7.76995e+06	4.54164e+07	3.4927e+07	6.82498e+06	8.49463e+06	6.55142e+06	6.29337e+06	3.18867e+07	3.12967e+07	5.02472e+06	4.50096e+06	3.54349e+06
O15427	1	1	100	0.153255	2.65893	ctrl	cox	Monocarboxylate transporter 4 (MOT4_HUMAN)	33273.3	25187	329178	130004	149197	576829	26950.1	17683.7	294964	95712	79053.3	311991
Q15366	8	4	799.594	0.153447	1.52406	cox	ctrl	Poly(rC)-binding protein 2 (PCBP2_HUMAN)	1.10461e+06	669222	1.08439e+06	1.08265e+06	381099	453391	894693	469859	971679	797078	201929	245227
P51452	4	4	399.968	0.153653	1.5587	ctrl	cox	Dual specificity protein phosphatase 3 (DUS3_HUMAN)	4.26012e+06	6.64967e+06	4.9742e+06	5.19676e+06	7.27794e+06	1.22041e+07	3.45054e+06	4.66872e+06	4.45719e+06	3.82599e+06	3.85629e+06	6.60084e+06
P28161	18	11	1994.47	0.153816	1.56483	ctrl	cox	Glutathione S-transferase Mu 2 (GSTM2_HUMAN)	2.85604e+07	2.38699e+07	2.65719e+07	6.217e+07	2.52207e+07	3.48182e+07	2.31328e+07	1.6759e+07	2.38101e+07	4.57712e+07	1.33634e+07	1.88322e+07
Q96CW1	1	1	100	0.154131	2.35036	cox	ctrl	AP-2 complex subunit mu (AP2M1_HUMAN)	757212	248767	1.4705e+06	992614	94917.1	44784.1	613313	174659	1.31766e+06	730789	50292.7	24222.5
P62249	3	3	297.444	0.154279	1.61574	cox	ctrl	40S ribosomal protein S16 (RS16_HUMAN)	1.15567e+06	695366	1.32232e+06	1.17117e+06	387705	559726	936046	488215	1.18488e+06	862247	205429	302741
P50461	19	17	2582.75	0.154806	1.58334	cox	ctrl	Cysteine and glycine-rich protein 3 (CSRP3_HUMAN)	2.46269e+08	1.31955e+08	1.43575e+08	1.86396e+08	9.46568e+07	8.11024e+07	1.99469e+08	9.26453e+07	1.28652e+08	1.3723e+08	5.01548e+07	4.38661e+07
P17540	40	34	5280.26	0.155091	2.26281	cox	ctrl	Creatine kinase S-type, mitochondrial (KCRS_HUMAN)	1.08114e+08	3.01482e+08	2.51714e+08	2.08176e+07	1.08033e+08	1.2696e+08	8.75683e+07	2.1167e+08	2.25551e+08	1.53265e+07	5.72422e+07	6.86695e+07
Q14247	2	2	199.924	0.155231	6.3334	cox	ctrl	Src substrate cortactin (SRC8_HUMAN)	155818	28230.2	314284	70306	8656.32	0	126207	19820.3	281618	51761.1	4586.63	0
Q15124	11	11	1095.52	0.155726	1.49971	cox	ctrl	Phosphoglucomutase-like protein 5 (PGM5_HUMAN)	6.20317e+06	5.75184e+06	3.35587e+06	2.33734e+06	3.33684e+06	5.04111e+06	5.02434e+06	4.03836e+06	3.00707e+06	1.72081e+06	1.76806e+06	2.7266e+06
Q5VXT5	4	4	399.892	0.155807	1.2684	ctrl	cox	Synaptophysin-like protein 2 (SYPL2_HUMAN)	4.17772e+07	3.22819e+07	6.04701e+07	5.52583e+07	5.22445e+07	5.66219e+07	3.3838e+07	2.26651e+07	5.4185e+07	4.06826e+07	2.76822e+07	3.06253e+07
Q9UBQ0	1	1	100	0.156111	9.4042	ctrl	cox	Vacuolar protein sorting-associated protein 29 (VPS29_HUMAN)	6853.13	324004	25025.2	1.41824e+06	593477	498367	5550.78	227482	22424.1	1.04415e+06	314459	269553
Q04446	9	9	895.423	0.156349	1.61814	cox	ctrl	1,4-alpha-glucan-branching enzyme (GLGB_HUMAN)	4.86749e+06	5.22438e+06	2.2294e+06	3.15074e+06	1.79502e+06	2.86716e+06	3.94249e+06	3.66803e+06	1.99768e+06	2.31966e+06	951107	1.55077e+06
P06703	1	1	100	0.15805	1.76277	cox	ctrl	Protein S100-A6 (S10A6_HUMAN)	2.34031e+07	1.90715e+07	1.15738e+07	2.27434e+07	3.12107e+06	6.59205e+06	1.89556e+07	1.339e+07	1.03708e+07	1.67443e+07	1.65373e+06	3.56546e+06
P49189	10	9	997.614	0.158516	1.35982	ctrl	cox	4-trimethylaminobutyraldehyde dehydrogenase (AL9A1_HUMAN)	1.29934e+07	1.15879e+07	9.05755e+06	2.11911e+07	1.2576e+07	1.25827e+07	1.05242e+07	8.13585e+06	8.11613e+06	1.56015e+07	6.6635e+06	6.80564e+06
P07738	1	1	100	0.158526	2.91202	cox	ctrl	Bisphosphoglycerate mutase (PMGE_HUMAN)	61025.5	370702	239539	58794.1	74114.7	63197.1	49428.4	260269	214642	43285.8	39270.4	34181.6
P30049	5	5	698.869	0.158903	1.44393	cox	ctrl	ATP synthase subunit delta, mitochondrial (ATPD_HUMAN)	2.90824e+07	4.37796e+07	4.73814e+07	1.65484e+07	3.19422e+07	2.91566e+07	2.35557e+07	3.07375e+07	4.24567e+07	1.21833e+07	1.69249e+07	1.577e+07
P62070	3	3	300	0.159092	1.36638	cox	ctrl	Ras-related protein R-Ras2 (RRAS2_HUMAN)	1.4122e+06	904196	1.50726e+06	1.23417e+06	705936	918334	1.14383e+06	634834	1.35059e+06	908630	374047	496702
P04843	10	9	990.657	0.15918	1.67503	ctrl	cox	Dolichyl-diphosphooligosaccharide--protein glycosyltransferase subunit 1 (RPN1_HUMAN)	1.19075e+06	409253	1.0679e+06	2.18579e+06	1.17572e+06	1.28279e+06	964465	287336	956902	1.60923e+06	622965	693829
P55899	1	1	100	0.160161	3.72518	cox	ctrl	IgG receptor FcRn large subunit p51 (FCGRN_HUMAN)	636318	48235.5	285747	304318	6610.19	0	515394	33866.1	256047	224047	3502.47	0
P53597	12	11	1495.61	0.161125	1.72905	cox	ctrl	Succinyl-CoA ligase [ADP/GDP-forming] subunit alpha, mitochondrial (SUCA_HUMAN)	3.56051e+06	9.81548e+06	8.87129e+06	2.85869e+06	5.31308e+06	4.35937e+06	2.88388e+06	6.89143e+06	7.94923e+06	2.10464e+06	2.81518e+06	2.35787e+06
O95425	13	12	1299.96	0.161227	2.72626	cox	ctrl	Supervillin (SVIL_HUMAN)	6.50888e+06	1.11918e+06	3.19889e+06	1.75295e+06	1.42568e+06	1.50237e+06	5.27195e+06	785776	2.86641e+06	1.29057e+06	755412	812590
Q15555	4	3	399.885	0.161265	1.55445	ctrl	cox	Microtubule-associated protein RP/EB family member 2 (MARE2_HUMAN)	703596	591851	270805	1.11605e+06	676914	864264	569887	415537	242658	821662	358669	467457
Q96PU8	1	1	100	0.161744	1.6583	cox	ctrl	Protein quaking (QKI_HUMAN)	484415	280642	667734	465530	268968	169654	392358	197038	598331	342735	142515	91761.4
Q9NQW7	2	2	299.961	0.162085	1.50077	cox	ctrl	Xaa-Pro aminopeptidase 1 (XPP1_HUMAN)	1.34494e+06	912879	1.32591e+06	1.46602e+06	445979	556082	1.08935e+06	640930	1.1881e+06	1.07933e+06	236306	300770
P54725	6	5	596.154	0.162337	1.22814	cox	ctrl	UV excision repair protein RAD23 homolog A (RD23A_HUMAN)	3.61512e+06	5.27429e+06	4.715e+06	3.56176e+06	3.60958e+06	3.31882e+06	2.92811e+06	3.70307e+06	4.22493e+06	2.62226e+06	1.91257e+06	1.79506e+06
P31689	1	1	100	0.162686	10.6972	cox	ctrl	DnaJ homolog subfamily A member 1 (DNJA1_HUMAN)	1.01338e+06	24492.3	518572	107751	50970.3	34401	820804	17196	464673	79329.3	27007.1	18606.6
Q9BXI3	6	6	699.796	0.162885	2.35	ctrl	cox	Cytosolic 5'-nucleotidase 1A (5NT1A_HUMAN)	2.97939e+06	1.8284e+06	1.22881e+06	7.97209e+06	1.84598e+06	6.261e+06	2.4132e+06	1.28372e+06	1.10109e+06	5.86926e+06	978109	3.38641e+06
Q32MK0	2	1	199.795	0.162976	1.51363	ctrl	cox	Myosin light chain kinase 3 (MYLK3_HUMAN)	206588	71301.2	94257.9	234315	208400	188730	167329	50060.4	84460.9	172509	110423	102079
P05386	3	3	299.924	0.163754	1.52903	cox	ctrl	60S acidic ribosomal protein P1 (RLA1_HUMAN)	4.47635e+06	2.33519e+06	4.42076e+06	3.82339e+06	1.80799e+06	2.12468e+06	3.62568e+06	1.63953e+06	3.96128e+06	2.81488e+06	957981	1.14918e+06
Q99541	5	5	698.996	0.164767	6.27251	cox	ctrl	Perilipin-2 (PLIN2_HUMAN)	3.08802e+06	162679	2.94264e+06	299520	669005	174192	2.50118e+06	114217	2.63678e+06	220514	354479	94216
P39023	2	2	200	0.164883	1.60796	cox	ctrl	60S ribosomal protein L3 (RL3_HUMAN)	520211	221929	674274	937414	22600.7	34754.3	421351	155816	604191	690148	11975.2	18797.7
P05166	5	5	499.805	0.165094	1.87364	cox	ctrl	Propionyl-CoA carboxylase beta chain, mitochondrial (PCCB_HUMAN)	773992	512244	1.69055e+06	404295	586235	448024	626905	359645	1.51483e+06	297653	310622	242324
P08133	40	35	4979.41	0.166654	1.28071	ctrl	cox	Annexin A6 (ANXA6_HUMAN)	2.21623e+07	3.34395e+07	3.31901e+07	4.39024e+07	2.93994e+07	3.66136e+07	1.79506e+07	2.34778e+07	2.97404e+07	3.23221e+07	1.55775e+07	1.98033e+07
P23246	5	4	500	0.166726	1.80121	cox	ctrl	Splicing factor, proline- and glutamine-rich (SFPQ_HUMAN)	1.22515e+06	560371	1.53259e+06	1.14238e+06	416918	441697	992326	393435	1.37329e+06	841049	220908	238902
Q9BSJ8	3	2	300	0.16746	2.13096	ctrl	cox	Extended synaptotagmin-1 (ESYT1_HUMAN)	262653	91339.9	332352	1.03569e+06	342571	571650	212739	64129.6	297808	762500	181515	309190
P29401	7	7	697.814	0.168406	2.19572	cox	ctrl	Transketolase (TKT_HUMAN)	3.67255e+06	873264	1.36962e+06	2.61102e+06	291181	265233	2.97463e+06	613117	1.22726e+06	1.9223e+06	154285	143458
P42126	6	5	594.986	0.168669	1.46286	cox	ctrl	Enoyl-CoA delta isomerase 1, mitochondrial (ECI1_HUMAN)	1.18764e+07	9.12463e+06	1.95105e+07	7.98511e+06	1.12521e+07	7.20593e+06	9.61945e+06	6.40639e+06	1.74826e+07	5.87885e+06	5.96205e+06	3.8975e+06
P35237	6	4	799.751	0.169505	1.26589	cox	ctrl	Serpin B6 (SPB6_HUMAN)	8.05669e+06	5.86479e+06	5.66665e+06	6.67582e+06	4.62384e+06	5.03547e+06	6.52562e+06	4.11765e+06	5.07767e+06	4.91491e+06	2.44999e+06	2.72355e+06
P06576	65	63	7984.27	0.170103	1.6943	cox	ctrl	ATP synthase subunit beta, mitochondrial (ATPB_HUMAN)	1.35021e+08	3.64962e+08	3.40688e+08	1.12919e+08	1.95121e+08	1.72678e+08	1.09362e+08	2.56239e+08	3.05278e+08	8.31336e+07	1.03387e+08	9.33969e+07
Q9P2E9	4	3	400	0.171343	1.98791	cox	ctrl	Ribosome-binding protein 1 (RRBP1_HUMAN)	1.26544e+06	62438.3	359908	1.10426e+06	3161.77	4169.95	1.02496e+06	43837.8	322500	812985	1675.29	2255.41
Q9BTV4	4	3	400	0.172497	1.59554	cox	ctrl	Transmembrane protein 43 (TMM43_HUMAN)	1.66778e+06	1.20793e+06	1.98112e+06	2.22279e+06	438137	641779	1.35084e+06	848086	1.77521e+06	1.63647e+06	232151	347121
Q13098	2	2	200	0.172696	1.17734	cox	ctrl	COP9 signalosome complex subunit 1 (CSN1_HUMAN)	2.02863e+06	2.59792e+06	2.4499e+06	2.32283e+06	1.81165e+06	1.71484e+06	1.64311e+06	1.82399e+06	2.19527e+06	1.71013e+06	959922	927509
Q01469	7	7	700	0.173137	2.18299	cox	ctrl	Fatty acid-binding protein, epidermal (FABP5_HUMAN)	1.52859e+07	5.71653e+06	2.58989e+07	1.50904e+07	4.63285e+06	2.99037e+06	1.2381e+07	4.01356e+06	2.3207e+07	1.111e+07	2.45476e+06	1.61741e+06
P54868	16	16	1793.49	0.17327	22.2311	cox	ctrl	Hydroxymethylglutaryl-CoA synthase, mitochondrial (HMCS2_HUMAN)	1.57023e+07	162505	2.19714e+07	670243	544150	593783	1.27183e+07	114095	1.96877e+07	493451	288323	321161
P20774	20	20	2397.4	0.173607	2.44511	cox	ctrl	Mimecan (MIME_HUMAN)	4.84997e+07	9.52552e+06	2.36434e+07	2.98269e+07	5.75495e+06	4.85832e+06	3.9283e+07	6.68785e+06	2.1186e+07	2.19593e+07	3.04932e+06	2.62773e+06
P12429	2	2	200	0.174318	5.4691	ctrl	cox	Annexin A3 (ANXA3_HUMAN)	308380	121711	129145	89192.7	1.06117e+06	1.19593e+06	249776	85452.9	115722	65666	562272	646849
Q9UNM6	5	5	498.003	0.174951	1.40584	cox	ctrl	26S proteasome non-ATPase regulatory subunit 13 (PSD13_HUMAN)	1.3295e+06	1.07833e+06	1.02568e+06	1.33328e+06	805584	539176	1.07685e+06	757090	919076	981596	426846	291626
O00303	2	2	199.708	0.175394	1.86955	ctrl	cox	Eukaryotic translation initiation factor 3 subunit F (EIF3F_HUMAN)	707440	52378.6	13458.8	555123	318743	345514	573000	36774.9	12059.9	408696	168889	186879
P36969	4	4	400	0.175971	1.29201	ctrl	cox	Phospholipid hydroperoxide glutathione peroxidase, mitochondrial (GPX4_HUMAN)	1.43825e+06	1.66617e+06	965326	1.39762e+06	1.71581e+06	2.07434e+06	1.16493e+06	1.16982e+06	864992	1.02896e+06	909139	1.12196e+06
P51649	11	11	1198.51	0.176994	1.41309	cox	ctrl	Succinate-semialdehyde dehydrogenase, mitochondrial (SSDH_HUMAN)	5.50684e+06	9.12437e+06	5.49379e+06	2.95996e+06	6.30766e+06	4.45143e+06	4.46034e+06	6.4062e+06	4.92278e+06	2.1792e+06	3.34217e+06	2.40766e+06
P40227	2	2	299.669	0.177102	1.28479	cox	ctrl	T-complex protein 1 subunit zeta (TCPZ_HUMAN)	1.71597e+06	1.94789e+06	2.02924e+06	2.23223e+06	1.21226e+06	1.1487e+06	1.38987e+06	1.36761e+06	1.81832e+06	1.64343e+06	642328	621301
P35606	2	1	199.065	0.17735	2.73841	cox	ctrl	Coatomer subunit beta' (COPB2_HUMAN)	373182	68820.2	267667	310434	48972.9	9935.54	302264	48318.5	239846	228550	25948.8	5373.87
P04899	4	3	397.826	0.177429	1.907	cox	ctrl	Guanine nucleotide-binding protein G(i) subunit alpha-2 (GNAI2_HUMAN)	3.03076e+06	991285	2.18956e+06	2.69844e+06	494033	508732	2.4548e+06	695979	1.96198e+06	1.98666e+06	261768	275160
P62244	4	4	399.546	0.17844	1.44922	cox	ctrl	40S ribosomal protein S15a (RS15A_HUMAN)	1.29939e+06	877409	1.74407e+06	1.3481e+06	662011	763154	1.05246e+06	616027	1.5628e+06	992509	350773	412770
P60660	11	3	1271.97	0.17878	1.81456	cox	ctrl	Myosin light polypeptide 6 (MYL6_HUMAN)	4.72685e+06	1.71054e+06	2.47132e+06	2.9512e+06	1.53089e+06	1.10475e+06	3.82857e+06	1.20097e+06	2.21446e+06	2.17275e+06	811156	597528
O14737	3	3	300	0.178927	1.60518	cox	ctrl	Programmed cell death protein 5 (PDCD5_HUMAN)	839939	1.98309e+06	945625	1.06821e+06	594625	544830	680319	1.39232e+06	847339	786444	315068	294684
Q9Y4W6	8	7	799.849	0.179255	1.36303	cox	ctrl	AFG3-like protein 2 (AFG32_HUMAN)	1.63359e+06	1.97636e+06	2.76e+06	1.01822e+06	1.74008e+06	1.68431e+06	1.32315e+06	1.3876e+06	2.47313e+06	749639	921996	910999
Q00872	107	101	14343.7	0.180133	1.22741	ctrl	cox	Myosin-binding protein C, slow-type (MYPC1_HUMAN)	4.15532e+08	6.37617e+08	3.74755e+08	5.20968e+08	6.18745e+08	5.72709e+08	3.36565e+08	4.47669e+08	3.35803e+08	3.8355e+08	3.27848e+08	3.09763e+08
P61201	3	3	299.961	0.180399	1.76068	ctrl	cox	COP9 signalosome complex subunit 2 (CSN2_HUMAN)	325424	431070	65415.1	518151	404472	403445	263581	302653	58616	381477	214314	218213
Q01082	36	31	3698.91	0.180603	1.19013	ctrl	cox	Spectrin beta chain, non-erythrocytic 1 (SPTB2_HUMAN)	4.09864e+06	3.52324e+06	3.98151e+06	5.79973e+06	4.31334e+06	4.02351e+06	3.31974e+06	2.47366e+06	3.56768e+06	4.26991e+06	2.28546e+06	2.17621e+06
P67809	5	3	699.691	0.180785	1.66463	cox	ctrl	Nuclease-sensitive element-binding protein 1 (YBOX1_HUMAN)	3.37668e+06	1.44078e+06	3.25433e+06	2.3758e+06	1.24456e+06	1.76119e+06	2.73498e+06	1.01157e+06	2.91608e+06	1.74913e+06	659441	952579
P63000	5	4	499.334	0.181045	1.46826	cox	ctrl	Ras-related C3 botulinum toxin substrate 1 (RAC1_HUMAN)	2.37018e+06	1.31182e+06	2.86006e+06	1.99379e+06	1.195e+06	1.35353e+06	1.91976e+06	921023	2.56279e+06	1.46788e+06	633180	732086
P04275	3	3	300	0.181898	2.90007	cox	ctrl	von Willebrand factor (VWF_HUMAN)	402363	66574.5	196610	141654	95483	58140	325899	46741.8	176175	104289	50592.6	31446.4
Q9H993	3	3	300	0.182367	1.44406	cox	ctrl	Protein-glutamate O-methyltransferase (ARMT1_HUMAN)	1.20204e+06	1.05093e+06	940814	1.28816e+06	684474	370853	973606	737859	843027	948374	362675	200584
P22830	3	3	299.595	0.182656	1.49357	ctrl	cox	Ferrochelatase, mitochondrial (HEMH_HUMAN)	1.03201e+06	579454	428241	952436	1.29737e+06	1.40462e+06	835892	406833	383730	701208	687424	759719
Q13228	18	18	2098.22	0.182694	1.41352	ctrl	cox	Selenium-binding protein 1 (SBP1_HUMAN)	8.47676e+06	1.60869e+07	9.59451e+06	1.58497e+07	1.87985e+07	1.05656e+07	6.86585e+06	1.12946e+07	8.59727e+06	1.1669e+07	9.96057e+06	5.71467e+06
Q9BYT8	2	2	199.623	0.183492	1.39639	cox	ctrl	Neurolysin, mitochondrial (NEUL_HUMAN)	809021	557035	422784	494779	348880	521661	655277	391093	378840	364269	184857	282152
Q15691	3	3	399.961	0.183658	1.36671	cox	ctrl	Microtubule-associated protein RP/EB family member 1 (MARE1_HUMAN)	1.20414e+06	1.17429e+06	1.19008e+06	1.53192e+06	666869	611606	975306	824468	1.06639e+06	1.12784e+06	353347	330801
Q13838	5	5	596.573	0.183748	2.06848	cox	ctrl	Spliceosome RNA helicase DDX39B (DX39B_HUMAN)	1.46017e+06	443378	1.94871e+06	1.45627e+06	264810	216672	1.18268e+06	311295	1.74617e+06	1.07214e+06	140312	117192
P13667	5	5	499.666	0.184334	2.08033	cox	ctrl	Protein disulfide-isomerase A4 (PDIA4_HUMAN)	1.55233e+06	387271	1.05835e+06	1.33109e+06	209641	161588	1.25733e+06	271903	948343	979985	111080	87398.8
P07951	51	27	6769.55	0.185095	1.24285	ctrl	cox	Tropomyosin beta chain (TPM2_HUMAN)	1.08388e+09	1.38616e+09	7.6529e+08	1.31403e+09	1.39745e+09	1.47556e+09	8.77899e+08	9.73219e+08	6.85747e+08	9.67423e+08	7.40451e+08	7.9809e+08
Q13405	2	2	200	0.185704	3.40491	cox	ctrl	39S ribosomal protein L49, mitochondrial (RM49_HUMAN)	145115	106019	822781	64738.5	87418.6	117150	117538	74435.6	737263	47662.2	46319.6	63363.2
Q02543	3	3	299.393	0.18627	2.48147	cox	ctrl	60S ribosomal protein L18a (RL18A_HUMAN)	906933	214625	1.28821e+06	506864	146839	316336	734582	150688	1.15431e+06	373166	77803.8	171098
O75339	3	3	300	0.186347	11.0522	cox	ctrl	Cartilage intermediate layer protein 1 (CILP1_HUMAN)	1.04373e+06	592358	17889.2	147179	7232.53	64561.2	845379	415893	16029.9	108357	3832.22	34919.4
Q7Z6Z7	1	1	100	0.186401	3.36597	ctrl	cox	E3 ubiquitin-protein ligase HUWE1 (HUWE1_HUMAN)	917876	237888	20436.5	2.37154e+06	1.13259e+06	387449	743445	167021	18312.3	1.74599e+06	600114	209561
P20591	1	1	100	0.186977	137.644	cox	ctrl	Interferon-induced GTP-binding protein Mx1 (MX1_HUMAN)	993685	251.588	56667.8	6444.31	4709.29	23.2909	804848	176.639	50777.8	4744.47	2495.26	12.5974
P25398	8	7	896.104	0.187644	1.35813	cox	ctrl	40S ribosomal protein S12 (RS12_HUMAN)	3.3042e+06	1.9554e+06	3.68136e+06	2.72705e+06	1.91311e+06	2.11264e+06	2.67628e+06	1.37288e+06	3.29872e+06	2.00773e+06	1.01368e+06	1.14267e+06
Q6NVY1	7	7	799.693	0.187779	1.46704	cox	ctrl	3-hydroxyisobutyryl-CoA hydrolase, mitochondrial (HIBCH_HUMAN)	2.03439e+06	1.42424e+06	2.3693e+06	1.69647e+06	616722	1.58119e+06	1.64778e+06	999954	2.12304e+06	1.24899e+06	326776	855221
Q14152	1	1	100	0.18829	6.57057	cox	ctrl	Eukaryotic translation initiation factor 3 subunit A (EIF3A_HUMAN)	625112	35194	967969	126687	88081.1	54076.2	506317	24709.6	867361	93269.9	46670.6	29248.4
P16284	1	1	100	0.188311	1.49875	cox	ctrl	Platelet endothelial cell adhesion molecule (PECA1_HUMAN)	1.40304e+06	1.09942e+06	1.57487e+06	1.97562e+06	512689	394322	1.13641e+06	771898	1.41118e+06	1.4545e+06	271653	213278
O43242	4	4	399.946	0.189619	1.33349	cox	ctrl	26S proteasome non-ATPase regulatory subunit 3 (PSMD3_HUMAN)	1.87095e+06	1.40241e+06	2.15912e+06	1.80732e+06	900736	1.49749e+06	1.5154e+06	984628	1.9347e+06	1.3306e+06	477263	809951
Q00839	9	9	898.409	0.190555	2.06395	cox	ctrl	Heterogeneous nuclear ribonucleoprotein U (HNRPU_HUMAN)	3.95204e+06	1.18503e+06	4.80911e+06	3.66609e+06	842374	737499	3.201e+06	832006	4.30926e+06	2.69907e+06	446340	398893
P16083	1	1	100	0.190628	12.138	ctrl	cox	Ribosyldihydronicotinamide dehydrogenase [quinone] (NQO2_HUMAN)	170815	190139	88002.5	1.36648e+06	4.2814e+06	68903	138354	133496	78855.7	1.00604e+06	2.26854e+06	37267.8
Q9Y3Z3	5	5	500	0.191346	4.97067	cox	ctrl	Deoxynucleoside triphosphate triphosphohydrolase SAMHD1 (SAMH1_HUMAN)	1.5049e+06	80060.3	410552	404691	55733.3	78699.1	1.21891e+06	56210.2	367880	297944	29530.8	42566.3
P53814	2	2	200	0.191351	1.94039	ctrl	cox	Smoothelin (SMTN_HUMAN)	657479	573423	171451	1.47613e+06	561330	1.21623e+06	532534	402599	153631	1.08677e+06	297426	657829
Q71UM5	1	1	100	0.192985	1.83892	cox	ctrl	40S ribosomal protein S27-like (RS27L_HUMAN)	646945	522458	1.64625e+06	954135	223230	264444	524001	366816	1.47514e+06	702459	118280	143031
P08574	10	8	1295.48	0.193458	1.45186	cox	ctrl	Cytochrome c1, heme protein, mitochondrial (CY1_HUMAN)	2.00933e+07	3.01732e+07	3.19908e+07	9.12685e+06	2.20623e+07	2.21038e+07	1.62748e+07	2.11845e+07	2.86658e+07	6.71942e+06	1.16899e+07	1.19554e+07
P51911	2	2	199.634	0.193768	7.36335	cox	ctrl	Calponin-1 (CNN1_HUMAN)	537523	16927.4	178345	18813.4	71511.2	38697.6	435373	11884.7	159808	13850.9	37890.9	20930.5
O43708	1	1	193.139	0.193886	1.5314	cox	ctrl	Maleylacetoacetate isomerase (MAAI_HUMAN)	1.69988e+06	1.69226e+06	1.13462e+06	2.44154e+06	449250	355052	1.37684e+06	1.18813e+06	1.01669e+06	1.79753e+06	238040	192038
P01859	13	2	1589.72	0.19458	2.40837	cox	ctrl	Ig gamma-2 chain C region (IGHG2_HUMAN)	1.98827e+06	8.97499e+06	8.31906e+06	1.76769e+06	2.92368e+06	2.18757e+06	1.61043e+06	6.30132e+06	7.45439e+06	1.30142e+06	1.54914e+06	1.1832e+06
Q13884	7	6	799.529	0.194918	1.47945	ctrl	cox	Beta-1-syntrophin (SNTB1_HUMAN)	997480	698301	2.56639e+06	1.69311e+06	1.72878e+06	2.16265e+06	807921	490276	2.29964e+06	1.24651e+06	916010	1.16972e+06
P54727	9	8	997.076	0.195396	1.32588	cox	ctrl	UV excision repair protein RAD23 homolog B (RD23B_HUMAN)	3.16257e+06	3.41888e+06	3.98602e+06	4.01027e+06	1.66103e+06	2.01076e+06	2.56157e+06	2.40039e+06	3.57172e+06	2.95247e+06	880114	1.08756e+06
P04220	6	1	699.052	0.195581	1.66188	ctrl	cox	Ig mu heavy chain disease protein (MUCB_HUMAN)	651201	1.24785e+06	6.37907e+06	2.56238e+06	3.92479e+06	4.65162e+06	527448	876115	5.71604e+06	1.88649e+06	2.07959e+06	2.51594e+06
P14868	2	2	200	0.19663	1.3031	ctrl	cox	Aspartate--tRNA ligase, cytoplasmic (SYDC_HUMAN)	461591	451178	482483	889608	534038	599268	373871	316771	432335	654953	282965	324128
Q13442	5	5	599.968	0.196657	1.18778	ctrl	cox	28 kDa heat- and acid-stable phosphoprotein (HAP28_HUMAN)	2.64726e+06	1.75485e+06	2.2788e+06	2.93102e+06	2.30413e+06	2.79599e+06	2.14418e+06	1.23208e+06	2.04195e+06	2.1579e+06	1.22087e+06	1.51228e+06
O00592	1	1	100	0.196833	165.678	cox	ctrl	Podocalyxin (PODXL_HUMAN)	380946	0	366559	0	0	4335.48	308552	0	328460	0	0	2344.94
P27348	9	4	999.611	0.196985	1.74228	cox	ctrl	14-3-3 protein theta (1433T_HUMAN)	6.1284e+06	2.25079e+06	4.55616e+06	5.9706e+06	1.17242e+06	1.16341e+06	4.96378e+06	1.58028e+06	4.0826e+06	4.39571e+06	621220	629257
P26447	1	1	99.7188	0.19759	2.02152	cox	ctrl	Protein S100-A4 (S10A4_HUMAN)	1.00164e+07	7.54078e+06	2.71278e+06	7.21613e+06	908283	2.81395e+06	8.11292e+06	5.29436e+06	2.43082e+06	5.3127e+06	481262	1.52199e+06
Q8NEZ3	1	1	99.9243	0.198059	1.35245	cox	ctrl	WD repeat-containing protein 19 (WDR19_HUMAN)	1.1115e+07	1.39219e+07	1.82866e+07	6.57671e+06	1.17901e+07	1.19901e+07	9.00273e+06	9.77452e+06	1.63859e+07	4.84195e+06	6.24708e+06	6.48514e+06
P18859	6	6	699.791	0.198073	1.4473	cox	ctrl	ATP synthase-coupling factor 6, mitochondrial (ATP5J_HUMAN)	2.29064e+07	4.20656e+07	2.82398e+07	1.259e+07	2.75693e+07	1.94667e+07	1.85534e+07	2.95342e+07	2.53046e+07	9.26908e+06	1.46078e+07	1.0529e+07
P22626	12	11	1499.49	0.198168	1.43402	cox	ctrl	Heterogeneous nuclear ribonucleoproteins A2/B1 (ROA2_HUMAN)	1.37849e+07	8.83147e+06	1.83816e+07	1.39489e+07	7.81664e+06	7.03848e+06	1.11653e+07	6.20055e+06	1.64711e+07	1.02696e+07	4.14172e+06	3.80692e+06
Q8IVN3	2	2	199.022	0.198921	1.18469	cox	ctrl	Musculoskeletal embryonic nuclear protein 1 (MSTN1_HUMAN)	8.44324e+06	9.21265e+06	6.43581e+06	7.42185e+06	7.0113e+06	5.6991e+06	6.83871e+06	6.46818e+06	5.76688e+06	5.46416e+06	3.715e+06	3.08249e+06
O00499	24	23	3280.1	0.199278	1.26636	ctrl	cox	Myc box-dependent-interacting protein 1 (BIN1_HUMAN)	3.95069e+07	3.31722e+07	3.17521e+07	3.93213e+07	3.63701e+07	6.01128e+07	3.19991e+07	2.32901e+07	2.84519e+07	2.89494e+07	1.9271e+07	3.25134e+07
P21810	9	8	1293.52	0.200514	5.11172	cox	ctrl	Biglycan (PGS1_HUMAN)	2.29543e+07	1.51445e+06	1.93043e+06	6.39315e+06	771009	272405	1.85921e+07	1.0633e+06	1.72979e+06	4.70681e+06	408526	147337
P61758	3	3	299.676	0.200976	1.28455	cox	ctrl	Prefoldin subunit 3 (PFD3_HUMAN)	882900	677206	872520	934941	552663	556566	715116	475465	781832	688328	292834	301032
P16401	5	4	599.697	0.20101	3.11826	cox	ctrl	Histone H1.5 (H15_HUMAN)	1.97549e+06	583153	1.85069e+07	5.37078e+06	66037.3	48182.1	1.60007e+06	409431	1.65833e+07	3.95411e+06	34990.5	26060.4
P08559	18	16	1887.81	0.201038	1.36015	cox	ctrl	Pyruvate dehydrogenase E1 component subunit alpha, somatic form, mitochondrial (ODPA_HUMAN)	1.56238e+07	2.03119e+07	2.23989e+07	7.79751e+06	1.65519e+07	1.60895e+07	1.26547e+07	1.4261e+07	2.00708e+07	5.74073e+06	8.77018e+06	8.70236e+06
P62701	1	1	100	0.201291	1.32324	cox	ctrl	40S ribosomal protein S4, X isoform (RS4X_HUMAN)	3.68103e+06	3.24708e+06	4.48952e+06	4.47001e+06	1.88719e+06	2.56765e+06	2.9815e+06	2.27977e+06	4.02289e+06	3.29094e+06	999944	1.38877e+06
P07814	9	8	899.397	0.202632	1.45744	ctrl	cox	Bifunctional glutamate/proline--tRNA ligase (SYEP_HUMAN)	594797	711074	1.73777e+06	1.89717e+06	1.19517e+06	1.29948e+06	481763	499244	1.55715e+06	1.39674e+06	633274	702856
Q9Y696	3	3	299.994	0.202744	1.89233	cox	ctrl	Chloride intracellular channel protein 4 (CLIC4_HUMAN)	2.50867e+06	750665	1.48421e+06	2.05686e+06	214495	567543	2.03193e+06	527040	1.32994e+06	1.51431e+06	113652	306969
O43866	3	3	300	0.203135	17.3101	cox	ctrl	CD5 antigen-like (CD5L_HUMAN)	76277.8	147613	2.83088e+06	81603.8	40395.5	12326.4	61782.2	103639	2.53664e+06	60078.8	21403.9	6667.04
Q16643	2	2	200	0.203207	2.06583	cox	ctrl	Drebrin (DREB_HUMAN)	1.45916e+06	258335	479236	1.13345e+06	71115.9	82205.1	1.18187e+06	181376	429425	834479	37681.5	44462.5
P35222	1	1	100	0.203264	Infinity	cox	ctrl	Catenin beta-1 (CTNB1_HUMAN)	0	0	138420	0	0	0	0	0	124033	0	0	0
Q9BXM0	1	1	100	0.203895	Infinity	cox	ctrl	Periaxin (PRAX_HUMAN)	0	66364.7	0	0	0	0	0	46594.5	0	0	0	0
P63010	4	4	399.627	0.204069	1.62355	cox	ctrl	AP-2 complex subunit beta (AP2B1_HUMAN)	866270	362805	569894	835096	188132	177827	701647	254725	510660	614820	99683.4	96181.7
Q99460	4	3	399.676	0.204335	1.57617	cox	ctrl	26S proteasome non-ATPase regulatory subunit 1 (PSMD1_HUMAN)	1.13622e+06	708239	474982	617665	378533	649438	920294	497253	425613	454741	200569	351263
P62633	2	2	199.785	0.204913	1.25775	ctrl	cox	Cellular nucleic acid-binding protein (CNBP_HUMAN)	545820	398315	460711	505189	796364	545521	442093	279656	412826	371933	421961	295057
Q9NRP0	1	1	100	0.205264	Infinity	cox	ctrl	Oligosaccharyltransferase complex subunit OSTC (OSTC_HUMAN)	0	0	165910	0	0	0	0	0	148665	0	0	0
Q7Z7K6	1	1	100	0.20541	5.97655	cox	ctrl	Centromere protein V (CENPV_HUMAN)	227458	234458	1.22623e+06	132843	0	93192.9	184232	164612	1.09878e+06	97802.7	0	50405.5
P12235	26	15	2987.63	0.205939	1.58793	cox	ctrl	ADP/ATP translocase 1 (ADT1_HUMAN)	7.61795e+07	1.2814e+08	1.37253e+08	2.78367e+07	9.1228e+07	7.57406e+07	6.17026e+07	8.99668e+07	1.22987e+08	2.04941e+07	4.8338e+07	4.0966e+07
Q9BYD3	1	1	100	0.207808	Infinity	cox	ctrl	39S ribosomal protein L4, mitochondrial (RM04_HUMAN)	26328.2	0	402216	0	0	0	21324.8	0	360410	0	0	0
Q08209	6	3	600	0.208127	1.77877	ctrl	cox	Serine/threonine-protein phosphatase 2B catalytic subunit alpha isoform (PP2BA_HUMAN)	1.85321e+06	993848	2.44323e+06	5.22804e+06	2.0187e+06	1.89653e+06	1.50103e+06	697778	2.18929e+06	3.84902e+06	1.06963e+06	1.02578e+06
Q9NR56	1	1	100	0.208822	1.47552	cox	ctrl	Muscleblind-like protein 1 (MBNL1_HUMAN)	1.41412e+06	895696	1.06274e+06	1.3622e+06	703477	312583	1.14538e+06	628866	952281	1.00289e+06	372744	169068
Q9BT78	4	4	499.795	0.209205	1.52279	ctrl	cox	COP9 signalosome complex subunit 4 (CSN4_HUMAN)	381361	846499	1.07177e+06	1.71256e+06	935476	1.06809e+06	308888	594325	960376	1.26083e+06	495671	577701
Q16555	15	10	1896.16	0.209526	1.80461	cox	ctrl	Dihydropyrimidinase-related protein 2 (DPYL2_HUMAN)	6.77499e+06	2.11096e+06	6.46387e+06	5.99712e+06	1.16357e+06	1.56676e+06	5.48749e+06	1.4821e+06	5.79203e+06	4.41524e+06	616529	847418
Q9HDC9	1	1	100	0.211089	2.01179	cox	ctrl	Adipocyte plasma membrane-associated protein (APMAP_HUMAN)	523284	102652	393980	440550	69734.9	37107.8	423840	72071.8	353031	324345	36949.7	20070.6
Q9NZ08	1	1	100	0.211658	5.19857	cox	ctrl	Endoplasmic reticulum aminopeptidase 1 (ERAP1_HUMAN)	717925	35994.5	194093	91295.4	72101.7	56696.4	581492	25271.7	173919	67214.1	38203.8	30665.6
P62993	4	4	399.827	0.212014	1.3877	ctrl	cox	Growth factor receptor-bound protein 2 (GRB2_HUMAN)	2.9264e+06	1.39968e+06	1.47632e+06	3.77202e+06	2.56707e+06	2.51021e+06	2.37028e+06	982714	1.32288e+06	2.77706e+06	1.36018e+06	1.35771e+06
Q8WYQ3	1	1	189.453	0.212354	1.38159	cox	ctrl	Coiled-coil-helix-coiled-coil-helix domain-containing protein 10, mitochondrial (CHC10_HUMAN)	3.2403e+06	5.86499e+06	4.34717e+06	1.95882e+06	2.93084e+06	4.52811e+06	2.62452e+06	4.1178e+06	3.89533e+06	1.44213e+06	1.55293e+06	2.44914e+06
Q8WX93	5	4	499.202	0.21474	1.95098	cox	ctrl	Palladin (PALLD_HUMAN)	677211	168688	431659	321320	194201	215935	548516	118436	386793	236564	102900	116793
Q9ULV4	1	1	100	0.215032	1.75832	cox	ctrl	Coronin-1C (COR1C_HUMAN)	3.18412e+06	1.21257e+06	1.94216e+06	2.73452e+06	704585	885021	2.57902e+06	851340	1.7403e+06	2.01322e+06	373331	478684
Q9UDY4	2	2	200	0.21531	1.32795	cox	ctrl	DnaJ homolog subfamily B member 4 (DNJB4_HUMAN)	2.21878e+06	1.29792e+06	1.26705e+06	1.07894e+06	928023	1.51514e+06	1.79713e+06	911270	1.13535e+06	794341	491722	819498
Q8TDC0	7	7	790.089	0.216479	1.33142	ctrl	cox	Myozenin-3 (MYOZ3_HUMAN)	2.9548e+06	3.09531e+06	1.77419e+06	2.68978e+06	3.79835e+06	4.47147e+06	2.39327e+06	2.17321e+06	1.58978e+06	1.98029e+06	2.01259e+06	2.4185e+06
P62195	2	2	199.785	0.216559	1.14896	cox	ctrl	26S protease regulatory subunit 8 (PRS8_HUMAN)	2.17964e+06	2.04436e+06	1.88221e+06	2.17164e+06	1.59467e+06	1.82722e+06	1.76543e+06	1.43534e+06	1.68657e+06	1.59882e+06	844950	988292
Q99426	1	1	200	0.216768	1.40499	cox	ctrl	Tubulin-folding cofactor B (TBCB_HUMAN)	1.13739e+06	436155	1.04426e+06	1.79251e+06	133889	62056.6	921246	306224	935721	1.31969e+06	70942.2	33564.7
Q6IAN0	4	4	499.997	0.217442	1.24432	cox	ctrl	Dehydrogenase/reductase SDR family member 7B (DRS7B_HUMAN)	1.43027e+06	1.79644e+06	1.36776e+06	1.68885e+06	982448	925308	1.15847e+06	1.26127e+06	1.2256e+06	1.24337e+06	520560	500474
P15104	1	1	100	0.218114	2.5686	ctrl	cox	Glutamine synthetase (GLNA_HUMAN)	78001.3	136.593	0	638339	273353	77401.5	63178.2	95.9018	0	469962	144839	41864.4
P63167	2	1	200	0.219454	1.93283	cox	ctrl	Dynein light chain 1, cytoplasmic (DYL1_HUMAN)	2.45226e+06	583436	1.6564e+06	2.10288e+06	429229	248213	1.98624e+06	409629	1.48424e+06	1.54819e+06	227431	134252
P80723	2	2	200	0.220383	1.46524	ctrl	cox	Brain acid soluble protein 1 (BASP1_HUMAN)	978542	125861	515582	3.03706e+06	0	8523.35	792583	88366.4	461993	2.23596e+06	0	4610.05
P16930	2	2	199.995	0.22097	1.83062	ctrl	cox	Fumarylacetoacetase (FAAA_HUMAN)	219693	31088.2	207478	298578	371045	195388	177943	21827	185913	219821	196602	105680
P07108	9	9	1099.88	0.221606	1.17483	ctrl	cox	Acyl-CoA-binding protein (ACBP_HUMAN)	1.653e+07	1.3557e+07	2.15717e+07	2.03125e+07	1.78536e+07	2.17696e+07	1.33887e+07	9.51832e+06	1.93296e+07	1.49546e+07	9.45993e+06	1.17746e+07
Q16881	4	4	400	0.221976	1.2236	ctrl	cox	Thioredoxin reductase 1, cytoplasmic (TRXR1_HUMAN)	2.0738e+06	1.44357e+06	2.17607e+06	2.86668e+06	2.36521e+06	1.99374e+06	1.6797e+06	1.01353e+06	1.94989e+06	2.11052e+06	1.25323e+06	1.07836e+06
A6NDG6	6	6	599.946	0.222719	1.46447	ctrl	cox	Phosphoglycolate phosphatase (PGP_HUMAN)	1.55698e+06	1.53998e+06	583735	1.50146e+06	2.07641e+06	2.34153e+06	1.2611e+06	1.08122e+06	523062	1.10541e+06	1.10021e+06	1.26647e+06
Q8NBF2	2	2	197.974	0.222773	4.27812	cox	ctrl	NHL repeat-containing protein 2 (NHLC2_HUMAN)	68168.3	2225.32	22884.6	16479.8	0	3852.58	55213.7	1562.39	20506	12132.8	0	2083.76
P26038	19	10	2093.27	0.223085	1.33764	cox	ctrl	Moesin (MOES_HUMAN)	4.64973e+06	3.07265e+06	3.61276e+06	4.35963e+06	2.04663e+06	2.82042e+06	3.76611e+06	2.1573e+06	3.23726e+06	3.20968e+06	1.08443e+06	1.52549e+06
O43390	5	1	499.631	0.223455	4.15154	cox	ctrl	Heterogeneous nuclear ribonucleoprotein R (HNRPR_HUMAN)	8608.98	1499.05	29776.4	5211.41	1582.36	2117.94	6972.95	1052.48	26681.5	3836.77	838.431	1145.54
P51648	6	5	699.506	0.224941	1.29959	cox	ctrl	Fatty aldehyde dehydrogenase (AL3A2_HUMAN)	3.20158e+06	1.89427e+06	3.55576e+06	2.48966e+06	1.99858e+06	2.23957e+06	2.59316e+06	1.32996e+06	3.18618e+06	1.83296e+06	1.05897e+06	1.21132e+06
P05091	12	11	1399.52	0.22505	1.65546	cox	ctrl	Aldehyde dehydrogenase, mitochondrial (ALDH2_HUMAN)	1.16499e+07	7.90558e+06	4.17166e+06	6.72435e+06	5.98782e+06	3.29249e+06	9.436e+06	5.55049e+06	3.73806e+06	4.95064e+06	3.1727e+06	1.78082e+06
O00299	6	5	599.665	0.22623	1.80461	cox	ctrl	Chloride intracellular channel protein 1 (CLIC1_HUMAN)	2.96168e+06	1.04408e+06	1.40822e+06	3.20328e+06	369790	409121	2.39885e+06	733047	1.26185e+06	2.35834e+06	195937	221283
Q15113	2	2	199.961	0.226344	2.89251	cox	ctrl	Procollagen C-endopeptidase enhancer 1 (PCOC1_HUMAN)	553281	17612.9	59935.1	329358	8525.54	0	448137	12366	53705.5	242482	4517.34	0
P09382	9	9	1098	0.226866	1.67837	ctrl	cox	Galectin-1 (LEG1_HUMAN)	6.34329e+06	8.51708e+06	1.2484e+07	2.36238e+07	8.50603e+06	1.00016e+07	5.13783e+06	5.97983e+06	1.11864e+07	1.73925e+07	4.507e+06	5.40959e+06
O43776	3	3	298.077	0.226942	1.28173	cox	ctrl	Asparagine--tRNA ligase, cytoplasmic (SYNC_HUMAN)	1.12827e+06	961470	1.35933e+06	1.27476e+06	580985	907090	913859	675046	1.21804e+06	938509	307840	490621
P17980	9	8	999.647	0.227291	1.4233	ctrl	cox	26S protease regulatory subunit 6A (PRS6A_HUMAN)	3.80018e+06	1.22681e+07	3.40008e+06	8.54524e+06	7.03903e+06	9.85787e+06	3.078e+06	8.61341e+06	3.04668e+06	6.29123e+06	3.7297e+06	5.33186e+06
Q8N1G4	8	8	998.276	0.229262	1.27157	cox	ctrl	Leucine-rich repeat-containing protein 47 (LRC47_HUMAN)	4.25063e+06	3.07469e+06	4.64129e+06	4.53976e+06	2.52737e+06	2.65558e+06	3.44285e+06	2.15874e+06	4.15888e+06	3.34229e+06	1.33915e+06	1.43633e+06
P23297	4	4	499.85	0.230248	1.83414	cox	ctrl	Protein S100-A1 (S10A1_HUMAN)	3.20193e+07	9.45219e+07	2.86464e+07	1.23031e+07	2.75987e+07	3.92732e+07	2.59344e+07	6.63636e+07	2.56689e+07	9.05786e+06	1.46234e+07	2.12418e+07
P24539	13	11	1696.84	0.230477	1.40012	cox	ctrl	ATP synthase F(0) complex subunit B1, mitochondrial (AT5F1_HUMAN)	2.75426e+07	4.60053e+07	3.85896e+07	1.42307e+07	3.34724e+07	2.60079e+07	2.23085e+07	3.23002e+07	3.45787e+07	1.0477e+07	1.77357e+07	1.4067e+07
O15212	2	1	199.356	0.23064	1.3406	cox	ctrl	Prefoldin subunit 6 (PFD6_HUMAN)	170154	129302	215854	196591	115751	79973.4	137819	90782.6	193418	144735	61331.6	43255.5
P62266	2	2	296.511	0.231585	1.22199	ctrl	cox	40S ribosomal protein S23 (RS23_HUMAN)	378289	292843	485358	554258	385550	450173	306400	205604	434911	408059	204287	243486
Q9Y3F4	6	6	600	0.232594	1.40469	cox	ctrl	Serine-threonine kinase receptor-associated protein (STRAP_HUMAN)	1.65611e+06	928904	1.08594e+06	1.25079e+06	721237	986856	1.34139e+06	652181	973070	920862	382154	533764
Q13361	1	1	200	0.232825	1.38445	cox	ctrl	Microfibrillar-associated protein 5 (MFAP5_HUMAN)	1.69221e+06	1.01831e+06	1.75325e+06	2.65955e+06	366254	287403	1.37063e+06	714955	1.57102e+06	1.95803e+06	194063	155449
Q10713	1	1	100	0.23313	1.77034	cox	ctrl	Mitochondrial-processing peptidase subunit alpha (MPPA_HUMAN)	255860	147455	109215	166097	147800	33647.4	207237	103528	97863	122285	78313.4	18199
P07737	12	10	1697.35	0.233994	1.2658	cox	ctrl	Profilin-1 (PROF1_HUMAN)	3.70123e+07	2.84933e+07	3.73091e+07	4.17534e+07	2.00988e+07	2.2412e+07	2.99786e+07	2.00051e+07	3.34312e+07	3.07399e+07	1.06496e+07	1.21221e+07
P31937	11	10	1396.65	0.234554	1.35823	cox	ctrl	3-hydroxyisobutyrate dehydrogenase, mitochondrial (3HIDH_HUMAN)	9.26044e+06	1.10779e+07	1.91573e+07	8.32091e+06	1.12427e+07	8.34598e+06	7.50061e+06	7.77774e+06	1.71661e+07	6.12607e+06	5.95706e+06	4.51412e+06
O75390	19	16	1990.43	0.234748	1.25649	ctrl	cox	Citrate synthase, mitochondrial (CISY_HUMAN)	7.38593e+07	7.27701e+07	7.46518e+07	6.32779e+07	1.12345e+08	1.00667e+08	5.98233e+07	5.10917e+07	6.68926e+07	4.65868e+07	5.95273e+07	5.44479e+07
Q13310	5	3	498.106	0.236541	1.64428	ctrl	cox	Polyadenylate-binding protein 4 (PABP4_HUMAN)	916781	94746.1	194819	907003	703666	785743	742558	66521	174570	667759	372844	424987
P02461	2	2	299.618	0.236793	1.40299	cox	ctrl	Collagen alpha-1(III) chain (CO3A1_HUMAN)	5.5111e+06	2.51631e+06	3.43591e+06	7.80505e+06	222421	1.0293e+06	4.46378e+06	1.7667e+06	3.07879e+06	5.74628e+06	117852	556719
Q13151	3	2	299.924	0.237763	2.00923	cox	ctrl	Heterogeneous nuclear ribonucleoprotein A0 (ROA0_HUMAN)	369992	109561	524711	281044	143772	97430.2	299679	76922.3	470173	206912	76178.9	52697.4
Q702N8	29	28	3398.5	0.237954	1.4112	cox	ctrl	Xin actin-binding repeat-containing protein 1 (XIRP1_HUMAN)	1.63447e+07	1.8015e+07	9.35544e+06	5.93986e+06	1.33557e+07	1.25632e+07	1.32386e+07	1.26483e+07	8.38305e+06	4.37308e+06	7.07664e+06	6.79512e+06
Q02338	4	4	399.924	0.238856	1.42242	cox	ctrl	D-beta-hydroxybutyrate dehydrogenase, mitochondrial (BDH_HUMAN)	932275	1.01123e+06	1.38161e+06	303102	1.32666e+06	536038	755107	709984	1.23801e+06	223152	702944	289929
O60240	2	2	200	0.239661	9.47961	ctrl	cox	Perilipin-1 (PLIN1_HUMAN)	34115.3	123960	55848.7	1.77501e+06	41118.7	163866	27632.2	87032	50043.9	1.30681e+06	21787.1	88630.8
Q86VF7	26	21	3096.12	0.239943	2.17289	cox	ctrl	Nebulin-related-anchoring protein (NRAP_HUMAN)	4.10759e+06	2.54896e+06	751085	383455	886951	2.72807e+06	3.32699e+06	1.78962e+06	673018	282310	469959	1.47554e+06
Q9NX40	3	3	297.419	0.240914	1.30153	cox	ctrl	OCIA domain-containing protein 1 (OCAD1_HUMAN)	2.63211e+06	3.06201e+06	4.66288e+06	1.95052e+06	2.6615e+06	2.89761e+06	2.13191e+06	2.14983e+06	4.17823e+06	1.43603e+06	1.41022e+06	1.56724e+06
O43707	27	8	3292.14	0.241199	1.5964	cox	ctrl	Alpha-actinin-4 (ACTN4_HUMAN)	3.99724e+06	1.60603e+06	4.23612e+06	3.60249e+06	1.61876e+06	1.12769e+06	3.23762e+06	1.12759e+06	3.79582e+06	2.65225e+06	857717	609939
Q9UL25	4	3	500	0.242838	1.35227	ctrl	cox	Ras-related protein Rab-21 (RAB21_HUMAN)	311337	450228	305275	713771	688100	535259	252171	316104	273545	525497	364596	289507
O00567	2	1	198.508	0.243042	1.31353	cox	ctrl	Nucleolar protein 56 (NOP56_HUMAN)	2.20339e+06	1.52296e+06	1.70211e+06	2.25149e+06	797336	1.11467e+06	1.78466e+06	1.06927e+06	1.5252e+06	1.6576e+06	422476	602894
O75663	2	1	200	0.243583	1.53689	cox	ctrl	TIP41-like protein (TIPRL_HUMAN)	1.37816e+06	2.9471e+06	1.14251e+06	1.76822e+06	1.08334e+06	760837	1.11626e+06	2.06915e+06	1.02376e+06	1.30181e+06	574016	411516
P01880	1	1	100	0.244643	Infinity	cox	ctrl	Ig delta chain C region (IGHD_HUMAN)	0	473997	0	0	0	0	0	332793	0	0	0	0
Q96AC1	4	3	399.667	0.244742	1.47912	ctrl	cox	Fermitin family homolog 2 (FERM2_HUMAN)	1.49588e+06	967089	1.44805e+06	3.2685e+06	1.68013e+06	1.42446e+06	1.21161e+06	678991	1.29754e+06	2.40635e+06	890231	770450
P67936	22	4	2885	0.244889	1.58841	cox	ctrl	Tropomyosin alpha-4 chain (TPM4_HUMAN)	1.68508e+06	650143	1.23642e+06	1.52986e+06	466393	509252	1.36485e+06	456464	1.10791e+06	1.12632e+06	247123	275441
Q16186	3	3	399.892	0.245469	1.2807	cox	ctrl	Proteasomal ubiquitin receptor ADRM1 (ADRM1_HUMAN)	1.22077e+06	1.27763e+06	1.86023e+06	1.34702e+06	935348	1.4215e+06	988779	897019	1.66688e+06	991708	495603	768850
Q05707	47	47	5768.1	0.24702	2.50434	cox	ctrl	Collagen alpha-1(XIV) chain (COEA1_HUMAN)	4.33694e+07	3.26592e+06	1.15018e+07	2.76168e+07	1.51273e+06	1.34507e+06	3.51276e+07	2.29299e+06	1.03063e+07	2.03322e+07	801536	727511
O15400	1	1	100	0.247289	1.60444	cox	ctrl	Syntaxin-7 (STX7_HUMAN)	971633	322197	570238	904379	127390	220022	786986	226214	510968	665827	67498.8	119004
P06396	33	32	4186.09	0.248356	1.3409	cox	ctrl	Gelsolin (GELS_HUMAN)	3.05782e+07	2.41236e+07	2.08965e+07	3.49883e+07	1.01943e+07	1.32287e+07	2.47672e+07	1.69371e+07	1.87245e+07	2.57593e+07	5.40156e+06	7.15505e+06
P61513	1	1	199.994	0.248959	1.89226	ctrl	cox	60S ribosomal protein L37a (RL37A_HUMAN)	4840.74	58704.3	156510	195232	63695.9	56598.7	3920.82	41216.1	140243	143735	33749.9	30612.7
P49591	2	2	199.693	0.249253	2.08296	cox	ctrl	Serine--tRNA ligase, cytoplasmic (SYSC_HUMAN)	422062	136274	349248	280572	20633.9	49753.3	341854	95677.7	312948	206565	10933.1	26910.2
P26885	2	2	199.676	0.249518	1.7154	cox	ctrl	Peptidyl-prolyl cis-trans isomerase FKBP2 (FKBP2_HUMAN)	548758	307803	909807	799194	80050.1	301477	444473	216108	815243	588387	42415.3	163061
Q9UJY1	6	6	591.717	0.24994	1.21402	ctrl	cox	Heat shock protein beta-8 (HSPB8_HUMAN)	5.12211e+06	6.6376e+06	4.4919e+06	4.89532e+06	7.27441e+06	6.99915e+06	4.14872e+06	4.66025e+06	4.02502e+06	3.60406e+06	3.85441e+06	3.78565e+06
Q03135	5	4	498.031	0.25011	1.38725	cox	ctrl	Caveolin-1 (CAV1_HUMAN)	6.43021e+06	4.69235e+06	1.03572e+07	5.78886e+06	5.81779e+06	3.46048e+06	5.20823e+06	3.29449e+06	9.28072e+06	4.26191e+06	3.08261e+06	1.87168e+06
P00367	11	11	1098.44	0.250992	1.99965	cox	ctrl	Glutamate dehydrogenase 1, mitochondrial (DHE3_HUMAN)	3.1623e+06	725816	2.70763e+06	1.92039e+06	901881	845779	2.56134e+06	509594	2.42621e+06	1.41384e+06	477870	457459
Q13200	7	6	697.281	0.251374	1.50393	ctrl	cox	26S proteasome non-ATPase regulatory subunit 2 (PSMD2_HUMAN)	748002	237821	787523	1.30121e+06	791621	960921	605853	166974	705669	957983	419448	519736
Q96FV2	1	1	100	0.251651	2.00833	ctrl	cox	Secernin-2 (SCRN2_HUMAN)	1.03184e+06	1.39278e+06	4424.44	1.97646e+06	824294	962261	835750	977871	3964.57	1.45512e+06	436760	520461
Q9H0E2	3	3	299.795	0.251798	1.17661	cox	ctrl	Toll-interacting protein (TOLIP_HUMAN)	1.15856e+06	937731	1.42378e+06	1.15114e+06	891697	912064	938388	658379	1.2758e+06	847498	472474	493311
P01871	10	5	1199.05	0.252127	1.48291	ctrl	cox	Ig mu chain C region (IGHM_HUMAN)	4.19694e+06	9.87392e+06	4.34487e+07	1.57253e+07	2.43776e+07	2.88106e+07	3.39936e+06	6.93246e+06	3.89327e+07	1.15773e+07	1.29167e+07	1.55829e+07
O94804	1	1	92.0116	0.252301	1.39839	cox	ctrl	Serine/threonine-protein kinase 10 (STK10_HUMAN)	6.98509e+07	8.31464e+07	3.96459e+07	2.76892e+07	6.28952e+07	4.66928e+07	5.65766e+07	5.83769e+07	3.55252e+07	2.03855e+07	3.33256e+07	2.52549e+07
O60506	8	3	898.93	0.252373	1.26699	cox	ctrl	Heterogeneous nuclear ribonucleoprotein Q (HNRPQ_HUMAN)	2.17025e+06	1.53575e+06	1.93929e+06	2.16928e+06	1.10639e+06	1.51818e+06	1.75782e+06	1.07825e+06	1.73772e+06	1.59708e+06	586232	821141
Q86VP6	4	4	398.001	0.252532	1.31401	cox	ctrl	Cullin-associated NEDD8-dissociated protein 1 (CAND1_HUMAN)	444581	452141	513631	686355	218899	167220	360094	317448	460246	505313	115986	90445
P45381	3	3	299.488	0.252618	1.24094	cox	ctrl	Aspartoacylase (ACY2_HUMAN)	473712	352683	623034	971797	76244.6	77580.3	383689	247618	558277	715462	40398.9	41961.1
P52294	3	3	297.956	0.252689	1.47641	ctrl	cox	Importin subunit alpha-5 (IMA5_HUMAN)	160073	138225	68702.9	230047	141481	277253	129653	97047.8	61562.1	169367	74965.2	149959
Q96C86	2	2	200	0.252787	1.51474	cox	ctrl	m7GpppX diphosphatase (DCPS_HUMAN)	434891	117333	657718	724561	45919.1	32839.2	352246	82379.3	589356	533441	24330.7	17761.8
P02545	34	32	4296.96	0.252874	1.44766	cox	ctrl	Prelamin-A/C (LMNA_HUMAN)	4.41784e+07	2.01705e+07	3.88111e+07	3.92824e+07	1.64568e+07	1.92844e+07	3.57828e+07	1.41617e+07	3.47771e+07	2.89208e+07	8.71978e+06	1.04304e+07
Q13619	1	1	100	0.253122	1.34629	ctrl	cox	Cullin-4A (CUL4A_HUMAN)	386803	365482	306934	623029	604276	324694	313296	256604	275032	458691	320182	175618
P01876	5	5	499.994	0.253962	5.18369	cox	ctrl	Ig alpha-1 chain C region (IGHA1_HUMAN)	1.06326e+06	1.85331e+07	8.82145e+06	661715	1.96075e+06	1.69867e+06	861200	1.3012e+07	7.90457e+06	487171	1.03892e+06	918764
P63208	4	4	398.077	0.254438	1.21453	cox	ctrl	S-phase kinase-associated protein 1 (SKP1_HUMAN)	3.9604e+06	3.24943e+06	3.21873e+06	4.17483e+06	2.20481e+06	2.53704e+06	3.20777e+06	2.28142e+06	2.88418e+06	3.07362e+06	1.16824e+06	1.37222e+06
Q09666	152	145	16493.1	0.254608	1.39267	cox	ctrl	Neuroblast differentiation-associated protein AHNAK (AHNK_HUMAN)	2.54253e+07	1.51025e+07	2.656e+07	3.03883e+07	1.03989e+07	1.02048e+07	2.05935e+07	1.06034e+07	2.37994e+07	2.23726e+07	5.50997e+06	5.5195e+06
Q8WZ42	1816	1748	233337	0.254657	1.2517	ctrl	cox	Titin (TITIN_HUMAN)	1.56482e+08	2.76024e+08	1.72299e+08	1.89862e+08	2.42376e+08	2.81971e+08	1.26744e+08	1.93796e+08	1.54391e+08	1.39781e+08	1.28425e+08	1.5251e+08
O94901	3	3	300	0.255058	1.62113	ctrl	cox	SUN domain-containing protein 1 (SUN1_HUMAN)	99276.5	69937.6	402500	342919	190629	182291	80410.2	49103	360665	252466	101007	98596.3
Q4G0N4	1	1	100	0.255998	27.3984	cox	ctrl	NAD kinase 2, mitochondrial (NAKD2_HUMAN)	166179	0	344178	23042.6	0	0	134599	0	308405	16964.5	0	0
O75506	1	1	100	0.256003	Infinity	cox	ctrl	Heat shock factor-binding protein 1 (HSBP1_HUMAN)	0	247.624	679845	0	0	0	0	173.856	609183	0	0	0
Q13263	3	3	300	0.256148	1.97254	cox	ctrl	Transcription intermediary factor 1-beta (TIF1B_HUMAN)	1.16458e+06	270484	1.26302e+06	946504	229209	277141	943266	189906	1.13174e+06	696841	121448	149898
Q711Q0	1	1	100	0.257076	3.18436	ctrl	cox	Uncharacterized protein C10orf71 (CJ071_HUMAN)	3698.74	0	10953.4	38961.2	49613.2	74245.7	2995.84	0	9814.96	28684.2	26288	40157.5
P34949	7	7	897.32	0.257316	1.18383	ctrl	cox	Mannose-6-phosphate isomerase (MPI_HUMAN)	3.7769e+06	3.73075e+06	3.09538e+06	5.27175e+06	3.6226e+06	4.55104e+06	3.05915e+06	2.61935e+06	2.77365e+06	3.8812e+06	1.91947e+06	2.46154e+06
P18085	3	1	400	0.257719	1.40172	cox	ctrl	ADP-ribosylation factor 4 (ARF4_HUMAN)	1.97066e+06	1.26614e+06	1.08647e+06	2.14906e+06	501477	617805	1.59616e+06	888956	973543	1.58219e+06	265713	334154
O95336	2	2	199.997	0.25815	1.42371	cox	ctrl	6-phosphogluconolactonase (6PGL_HUMAN)	899580	405620	860018	1.17351e+06	182613	189378	728626	284785	770629	863967	96759	102429
Q00325	9	9	997.099	0.258193	1.35342	cox	ctrl	Phosphate carrier protein, mitochondrial (MPCP_HUMAN)	2.33272e+07	2.98244e+07	4.42508e+07	1.58011e+07	2.73454e+07	2.34542e+07	1.88942e+07	2.09396e+07	3.96515e+07	1.16332e+07	1.44892e+07	1.26858e+07
P53778	3	2	299.795	0.258278	1.98355	ctrl	cox	Mitogen-activated protein kinase 12 (MK12_HUMAN)	614768	363465	15151	623460	569880	762993	497939	255188	13576.2	459007	301956	412682
P00918	19	16	1995.23	0.258782	1.61256	cox	ctrl	Carbonic anhydrase 2 (CAH2_HUMAN)	7.35125e+06	1.53184e+07	6.1318e+06	1.96152e+06	7.19091e+06	7.36834e+06	5.95424e+06	1.0755e+07	5.49448e+06	1.44412e+06	3.81017e+06	3.98533e+06
P18621	2	2	300	0.259249	1.28773	cox	ctrl	60S ribosomal protein L17 (RL17_HUMAN)	1.63223e+06	1.48639e+06	2.0018e+06	1.92431e+06	743133	1.10781e+06	1.32205e+06	1.04359e+06	1.79373e+06	1.41673e+06	393756	599184
Q5U5X0	1	1	100	0.259275	7.9369	cox	ctrl	Complex III assembly factor LYRM7 (LYRM7_HUMAN)	280344	16629.6	544340	18426.4	30261.6	33888.5	227068	11675.6	487762	13566	16034.4	18329.4
P09651	10	8	1199.76	0.259756	1.54072	cox	ctrl	Heterogeneous nuclear ribonucleoprotein A1 (ROA1_HUMAN)	4.64541e+06	2.00676e+06	4.8342e+06	5.14472e+06	1.39234e+06	1.5693e+06	3.76261e+06	1.40894e+06	4.33175e+06	3.78768e+06	737746	848791
P47897	3	2	300	0.259885	1.42805	ctrl	cox	Glutamine--tRNA ligase (SYQ_HUMAN)	571201	158655	542283	689585	497656	605902	462651	111391	485919	507691	263688	327716
P07437	27	3	3282.52	0.260759	1.29907	cox	ctrl	Tubulin beta chain (TBB5_HUMAN)	1.54343e+07	1.20561e+07	1.50039e+07	1.97769e+07	7.38638e+06	7.77849e+06	1.25012e+07	8.46456e+06	1.34445e+07	1.45603e+07	3.91374e+06	4.20718e+06
O00168	1	1	100	0.261959	1.37994	ctrl	cox	Phospholemman (PLM_HUMAN)	3.5748e+06	1.5007e+06	3.05238e+06	4.26674e+06	2.83032e+06	4.88591e+06	2.89545e+06	1.05364e+06	2.73512e+06	3.14128e+06	1.49967e+06	2.64266e+06
Q9NRN5	3	3	299.946	0.26242	1.42601	cox	ctrl	Olfactomedin-like protein 3 (OLFL3_HUMAN)	8.94797e+06	1.49908e+07	6.62126e+06	3.97185e+06	9.1423e+06	7.65734e+06	7.24752e+06	1.0525e+07	5.93306e+06	2.92418e+06	4.84414e+06	4.14165e+06
O00186	1	1	100	0.262697	21.1044	cox	ctrl	Syntaxin-binding protein 3 (STXB3_HUMAN)	49512.3	0	75822	0	0	4855.77	40103.1	0	67941.3	0	0	2626.36
Q1KMD3	1	1	100	0.262707	2.74924	cox	ctrl	Heterogeneous nuclear ribonucleoprotein U-like protein 2 (HNRL2_HUMAN)	679190	53214.3	620711	391548	70631.5	34489.5	550118	37361.7	556195	288268	37424.7	18654.4
Q6DD88	1	1	100	0.262774	1.23987	ctrl	cox	Atlastin-3 (ATLA3_HUMAN)	809365	42405.5	0	727032	29448	35585.7	655555	29772.8	0	535260	15603.3	19247.3
P07858	1	1	100	0.266362	1.53946	cox	ctrl	Cathepsin B (CATB_HUMAN)	2.18335e+06	895161	1.18411e+06	1.44523e+06	642231	1.04832e+06	1.76843e+06	628491	1.06103e+06	1.06401e+06	340292	567007
Q12955	4	4	396.983	0.266437	1.71076	cox	ctrl	Ankyrin-3 (ANK3_HUMAN)	3.03632e+06	1.00739e+06	1.23368e+06	2.05661e+06	680688	803276	2.45931e+06	707287	1.10545e+06	1.51413e+06	360669	434470
P53004	3	3	397.547	0.267002	1.11549	ctrl	cox	Biliverdin reductase A (BIEA_HUMAN)	2.24609e+06	2.16241e+06	2.11743e+06	2.37875e+06	2.53957e+06	2.88698e+06	1.81925e+06	1.51822e+06	1.89735e+06	1.7513e+06	1.34562e+06	1.56149e+06
P19237	20	18	2898.7	0.267877	1.44238	cox	ctrl	Troponin I, slow skeletal muscle (TNNI1_HUMAN)	4.20174e+08	5.69319e+08	2.35523e+08	1.63222e+08	3.78327e+08	3.07475e+08	3.40325e+08	3.99717e+08	2.11044e+08	1.20169e+08	2.0046e+08	1.66305e+08
P07203	3	3	299.644	0.268099	1.46172	ctrl	cox	Glutathione peroxidase 1 (GPX1_HUMAN)	483943	403510	239053	611559	423093	343405	391976	283303	214207	450245	224180	185739
P62861	1	1	100	0.268656	1.53783	cox	ctrl	40S ribosomal protein S30 (RS30_HUMAN)	1.3611e+06	646199	1.87752e+06	1.76223e+06	268579	539971	1.10244e+06	453695	1.68237e+06	1.2974e+06	142309	292056
Q13586	1	1	100	0.269262	1.40392	ctrl	cox	Stromal interaction molecule 1 (STIM1_HUMAN)	837492	814012	785542	1.72878e+06	708444	995424	678337	571516	703895	1.27277e+06	375376	538398
P62857	1	1	100	0.269649	1.30984	cox	ctrl	40S ribosomal protein S28 (RS28_HUMAN)	4.85984e+06	2.73259e+06	5.29597e+06	4.07186e+06	2.76531e+06	3.29473e+06	3.93629e+06	1.91854e+06	4.74551e+06	2.99781e+06	1.46523e+06	1.78203e+06
P61019	3	3	300	0.270512	1.12402	ctrl	cox	Ras-related protein Rab-2A (RAB2A_HUMAN)	3.24835e+06	3.06987e+06	2.40797e+06	3.66193e+06	2.89504e+06	3.27229e+06	2.63104e+06	2.15535e+06	2.15769e+06	2.696e+06	1.53396e+06	1.76989e+06
Q9NWV4	3	3	373.492	0.271223	1.29211	cox	ctrl	UPF0587 protein C1orf123 (CA123_HUMAN)	2.33251e+06	1.44429e+06	2.07611e+06	2.33223e+06	1.3573e+06	1.14647e+06	1.88925e+06	1.01403e+06	1.86032e+06	1.71705e+06	719179	620095
Q96MF6	2	2	200	0.272455	1.61458	cox	ctrl	Coenzyme Q-binding protein COQ10 homolog A, mitochondrial (CQ10A_HUMAN)	990201	1.63024e+06	500907	297498	893511	651298	802026	1.14459e+06	448844	219026	473435	352269
P31040	24	24	3185.38	0.272991	1.24793	cox	ctrl	Succinate dehydrogenase [ubiquinone] flavoprotein subunit, mitochondrial (SDHA_HUMAN)	3.23528e+07	3.53238e+07	5.41277e+07	2.36231e+07	3.50059e+07	3.68028e+07	2.62046e+07	2.48008e+07	4.85018e+07	1.7392e+07	1.85482e+07	1.99057e+07
Q9HB71	1	1	100	0.273382	1.85006	ctrl	cox	Calcyclin-binding protein (CYBP_HUMAN)	683094	101046	20072.4	818267	358439	233993	553280	70944.5	17986.1	602430	189922	126561
Q6PCB7	1	1	100	0.27524	1.27018	ctrl	cox	Long-chain fatty acid transport protein 1 (S27A1_HUMAN)	1.07553e+06	1.42322e+06	1.71728e+06	2.16459e+06	1.53001e+06	1.28464e+06	871140	999242	1.53879e+06	1.59363e+06	810691	694828
O15173	1	1	100	0.277112	1.31407	ctrl	cox	Membrane-associated progesterone receptor component 2 (PGRC2_HUMAN)	832627	568444	1.09276e+06	1.59737e+06	959243	1.04425e+06	674397	399103	979182	1.17603e+06	508264	564805
Q15848	1	1	200	0.278025	1.75363	ctrl	cox	Adiponectin (ADIPO_HUMAN)	455217	283991	655183	1.74586e+06	729555	516397	368709	199390	587084	1.28535e+06	386562	279305
P16989	8	5	999.296	0.278644	1.10547	cox	ctrl	Y-box-binding protein 3 (YBOX3_HUMAN)	1.43144e+07	1.23759e+07	1.2924e+07	1.20747e+07	1.1489e+07	1.40297e+07	1.15941e+07	8.68908e+06	1.15807e+07	8.88972e+06	6.08754e+06	7.58827e+06
Q16891	29	26	3695.04	0.280428	1.29951	cox	ctrl	MICOS complex subunit MIC60 (MIC60_HUMAN)	1.81129e+07	2.48295e+07	2.93117e+07	1.03418e+07	2.11452e+07	2.08902e+07	1.46708e+07	1.74328e+07	2.62651e+07	7.61391e+06	1.1204e+07	1.1299e+07
P07910	2	2	299.708	0.28055	1.41257	cox	ctrl	Heterogeneous nuclear ribonucleoproteins C1/C2 (HNRPC_HUMAN)	2.36864e+06	1.25659e+06	2.49939e+06	2.55639e+06	1.0474e+06	1.1496e+06	1.91851e+06	882248	2.2396e+06	1.88208e+06	554976	621786
O14561	5	5	699.87	0.280725	1.25062	cox	ctrl	Acyl carrier protein, mitochondrial (ACPM_HUMAN)	1.38697e+07	1.0973e+07	9.06006e+06	6.4889e+06	1.21395e+07	1.01287e+07	1.12339e+07	7.70413e+06	8.11838e+06	4.7773e+06	6.43226e+06	5.47836e+06
Q92734	3	3	299.19	0.281174	1.51406	cox	ctrl	Protein TFG (TFG_HUMAN)	1.30196e+06	1.04188e+06	2.3995e+06	1.52308e+06	501660	779594	1.05453e+06	731500	2.1501e+06	1.12133e+06	265809	421662
Q8WXH0	1	1	100	0.281274	2.25784	ctrl	cox	Nesprin-2 (SYNE2_HUMAN)	762286	255182	14315.1	1.21915e+06	1.16282e+06	340185	617423	179163	12827.2	897568	616131	183997
P62191	6	6	599.962	0.281786	1.1035	cox	ctrl	26S protease regulatory subunit 4 (PRS4_HUMAN)	2.74641e+06	3.53136e+06	2.65642e+06	2.79904e+06	2.64043e+06	2.66106e+06	2.22449e+06	2.47936e+06	2.38031e+06	2.06073e+06	1.39905e+06	1.43929e+06
P83111	3	3	299.605	0.282431	1.40339	cox	ctrl	Serine beta-lactamase-like protein LACTB, mitochondrial (LACTB_HUMAN)	436781	541084	622022	89614.3	597869	437083	353776	379894	557371	65976.4	316786	236406
P08590	57	37	7441.05	0.28254	1.50573	cox	ctrl	Myosin light chain 3 (MYL3_HUMAN)	1.79402e+09	2.82676e+09	1.12229e+09	4.46722e+08	1.76541e+09	1.51808e+09	1.45309e+09	1.98467e+09	1.00565e+09	3.28888e+08	9.35418e+08	8.21088e+08
P02794	2	2	200	0.282768	10.7276	cox	ctrl	Ferritin heavy chain (FRIH_HUMAN)	21560.9	54115.8	1.26969e+06	53221.6	11641.9	34985.5	17463.5	37994.6	1.13773e+06	39183.1	6168.55	18922.7
P13533	286	3	40218.3	0.28392	1.35835	cox	ctrl	Myosin-6 (MYH6_HUMAN)	2.26936e+06	4.40595e+06	2.15528e+06	1.45343e+06	2.70545e+06	2.19163e+06	1.8381e+06	3.09341e+06	1.93127e+06	1.07005e+06	1.43351e+06	1.18539e+06
P09936	6	4	799.707	0.285495	1.98934	ctrl	cox	Ubiquitin carboxyl-terminal hydrolase isozyme L1 (UCHL1_HUMAN)	3.1811e+06	3.79897e+06	957424	8.33808e+06	1.90521e+06	6.26245e+06	2.57657e+06	2.66725e+06	857912	6.13871e+06	1.0095e+06	3.38719e+06
Q14764	3	3	299.74	0.285818	2.14327	cox	ctrl	Major vault protein (MVP_HUMAN)	1.41143e+06	389514	288533	629977	242655	280391	1.14321e+06	273477	258543	463806	128573	151656
Q9Y3D6	3	3	300	0.286152	1.11429	cox	ctrl	Mitochondrial fission 1 protein (FIS1_HUMAN)	3.04622e+06	2.61489e+06	3.19239e+06	2.18659e+06	3.00596e+06	2.81281e+06	2.46732e+06	1.83591e+06	2.86058e+06	1.60982e+06	1.59274e+06	1.52137e+06
P23946	2	2	299.958	0.287837	8.87853	cox	ctrl	Chymase (CMA1_HUMAN)	4.04866e+06	584021	63975.1	351914	187430	145150	3.27926e+06	410040	57325.7	259088	99311.3	78507.8
O15382	6	6	699.617	0.288092	1.58678	cox	ctrl	Branched-chain-amino-acid aminotransferase, mitochondrial (BCAT2_HUMAN)	2.40208e+06	884007	2.35211e+06	1.83837e+06	1.3517e+06	681083	1.9456e+06	620660	2.10764e+06	1.35345e+06	716213	368380
Q13425	2	2	198.684	0.2885	1.49123	ctrl	cox	Beta-2-syntrophin (SNTB2_HUMAN)	306225	12421	29731	223479	182081	112948	248031	8720.73	26640.9	164531	96477.2	61090.6
P08238	27	10	3193.77	0.289448	1.20959	cox	ctrl	Heat shock protein HSP 90-beta (HS90B_HUMAN)	3.34707e+07	2.01037e+07	2.7506e+07	2.65545e+07	2.25163e+07	2.11845e+07	2.711e+07	1.41148e+07	2.46471e+07	1.95501e+07	1.19305e+07	1.14581e+07
O75489	7	7	799.691	0.290225	1.22891	ctrl	cox	NADH dehydrogenase [ubiquinone] iron-sulfur protein 3, mitochondrial (NDUS3_HUMAN)	1.66557e+07	1.1044e+07	1.00217e+07	1.31819e+07	1.91889e+07	1.78341e+07	1.34905e+07	7.754e+06	8.98004e+06	9.70487e+06	1.01674e+07	9.64596e+06
P62826	4	4	499.01	0.290242	1.21791	cox	ctrl	GTP-binding nuclear protein Ran (RAN_HUMAN)	4.29297e+06	4.08029e+06	5.55053e+06	5.69836e+06	2.95563e+06	2.77976e+06	3.47714e+06	2.86476e+06	4.97362e+06	4.19528e+06	1.56607e+06	1.5035e+06
P30085	4	3	399.66	0.290922	1.28284	cox	ctrl	UMP-CMP kinase (KCY_HUMAN)	881002	1.3555e+06	896130	1.04273e+06	506942	1.01693e+06	713579	951696	802988	767682	268608	550032
P52789	2	1	200	0.291025	2.89542	cox	ctrl	Hexokinase-2 (HXK2_HUMAN)	64891.7	125769	10561.3	20747.2	31340.2	19970.6	52559.8	88302.4	9463.54	15274.6	16605.9	10801.6
Q9GZP4	1	1	100	0.291373	1.27828	cox	ctrl	PITH domain-containing protein 1 (PITH1_HUMAN)	18732.2	35865.4	40027.6	53402.7	15081.9	0	15172.4	25181	35867.2	39316.4	7991.27	0
P43034	2	2	200	0.292688	1.72113	cox	ctrl	Platelet-activating factor acetylhydrolase IB subunit alpha (LIS1_HUMAN)	2.06283e+07	3.22713e+07	8.60202e+06	4.0507e+06	1.80411e+07	9.97246e+06	1.67081e+07	2.26576e+07	7.70794e+06	2.98223e+06	9.55925e+06	5.39384e+06
P04080	4	4	793.123	0.292737	1.14007	ctrl	cox	Cystatin-B (CYTB_HUMAN)	1.57505e+07	1.21493e+07	1.07631e+07	1.53216e+07	1.60478e+07	1.604e+07	1.27573e+07	8.52997e+06	9.64436e+06	1.12802e+07	8.50309e+06	8.67561e+06
Q9BW30	8	7	998.964	0.29364	2.34806	cox	ctrl	Tubulin polymerization-promoting protein family member 3 (TPPP3_HUMAN)	1.35074e+07	2.2238e+06	2.28669e+06	7.99758e+06	626194	1.56927e+06	1.09405e+07	1.56132e+06	2.04901e+06	5.88803e+06	331795	848775
P21817	83	80	8681.86	0.296503	1.36682	cox	ctrl	Ryanodine receptor 1 (RYR1_HUMAN)	6.93235e+07	8.36197e+07	4.36529e+07	2.06773e+07	6.65992e+07	5.42637e+07	5.61495e+07	5.87092e+07	3.91157e+07	1.52232e+07	3.52882e+07	2.93498e+07
Q86TD4	27	27	3895.17	0.299205	1.17152	ctrl	cox	Sarcalumenin (SRCA_HUMAN)	4.37576e+07	5.34838e+07	4.17153e+07	5.84976e+07	4.15358e+07	6.35924e+07	3.54421e+07	3.75509e+07	3.73795e+07	4.30674e+07	2.20082e+07	3.43954e+07
P60903	3	3	500	0.301023	1.34282	cox	ctrl	Protein S100-A10 (S10AA_HUMAN)	1.97224e+07	1.06923e+07	1.71629e+07	2.27078e+07	7.03807e+06	8.24173e+06	1.59744e+07	7.50706e+06	1.5379e+07	1.67181e+07	3.72919e+06	4.45773e+06
P23381	6	5	694.862	0.302293	1.33406	cox	ctrl	Tryptophan--tRNA ligase, cytoplasmic (SYWC_HUMAN)	2.42991e+06	1.30186e+06	2.97199e+06	1.80849e+06	1.75779e+06	1.39566e+06	1.96814e+06	914030	2.66309e+06	1.33146e+06	931382	754877
P06727	15	14	1690.18	0.302354	1.81749	cox	ctrl	Apolipoprotein A-IV (APOA4_HUMAN)	4.55721e+06	2.61567e+06	1.22435e+07	5.49267e+06	2.08905e+06	2.19643e+06	3.69117e+06	1.83646e+06	1.09709e+07	4.04384e+06	1.1069e+06	1.18799e+06
Q7LBR1	1	1	100	0.303021	1.32064	ctrl	cox	Charged multivesicular body protein 1b (CHM1B_HUMAN)	47685.7	30751.4	20409.9	60483.8	64776.9	59899.7	38623.6	21590.5	18288.6	44529.8	34322.7	32398.1
Q86VB7	1	1	100	0.303179	11.3548	cox	ctrl	Scavenger receptor cysteine-rich type 1 protein M130 (C163A_HUMAN)	488166	0	55281.2	64641.3	0	0	395396	0	49535.4	47590.6	0	0
P78362	1	1	99.665	0.303541	1.55071	cox	ctrl	SRSF protein kinase 2 (SRPK2_HUMAN)	4.90656e+06	6.02729e+06	2.00825e+06	1.31862e+06	4.05067e+06	3.20421e+06	3.97413e+06	4.23175e+06	1.79951e+06	970799	2.14628e+06	1.73307e+06
Q6XQN6	1	1	100	0.305145	1.2504	cox	ctrl	Nicotinate phosphoribosyltransferase (PNCB_HUMAN)	262697	455814	431629	499899	368158	0	212774	320026	386766	368038	195072	0
P62280	1	1	100	0.30732	1.30731	cox	ctrl	40S ribosomal protein S11 (RS11_HUMAN)	463013	721752	780394	910193	344263	354145	375024	506740	699281	670108	182411	191547
Q9BTT0	2	2	200	0.307892	1.7271	cox	ctrl	Acidic leucine-rich nuclear phosphoprotein 32 family member E (AN32E_HUMAN)	434194	154761	624469	475565	125662	189436	351681	108657	559563	350123	66583.2	102461
P19367	19	17	1997.54	0.308015	1.32103	ctrl	cox	Hexokinase-1 (HXK1_HUMAN)	2.35909e+06	5.14977e+06	2.5505e+06	2.87149e+06	5.17658e+06	4.8881e+06	1.91077e+06	3.61564e+06	2.28541e+06	2.11406e+06	2.74286e+06	2.64384e+06
P49821	16	15	1798.27	0.310725	1.86748	ctrl	cox	NADH dehydrogenase [ubiquinone] flavoprotein 1, mitochondrial (NDUV1_HUMAN)	8.78589e+06	4.28726e+06	728794	4.50768e+06	1.47253e+07	1.33891e+07	7.11624e+06	3.01008e+06	653045	3.31867e+06	7.80234e+06	7.2418e+06
P01591	1	1	100	0.311367	9.84047	cox	ctrl	Immunoglobulin J chain (IGJ_HUMAN)	193148	245910	4.19618e+06	235729	108993	11992.1	156443	172653	3.76004e+06	173550	57751.1	6486.18
Q6ZNL6	1	1	99.9027	0.312241	1.29446	ctrl	cox	FYVE, RhoGEF and PH domain-containing protein 5 (FGD5_HUMAN)	7.75999e+07	3.75404e+07	5.54656e+07	5.86382e+07	8.30465e+07	1.00882e+08	6.2853e+07	2.63571e+07	4.97006e+07	4.3171e+07	4.4003e+07	5.45642e+07
Q00577	5	5	600	0.312891	1.25296	cox	ctrl	Transcriptional activator protein Pur-alpha (PURA_HUMAN)	2.47332e+06	1.83096e+06	2.13133e+06	2.44552e+06	1.53286e+06	1.9114e+06	2.0033e+06	1.28551e+06	1.9098e+06	1.80045e+06	812198	1.03382e+06
P23528	9	6	897.975	0.313628	1.20638	cox	ctrl	Cofilin-1 (COF1_HUMAN)	2.62653e+07	1.81635e+07	2.29196e+07	2.71949e+07	1.41829e+07	1.68414e+07	2.12739e+07	1.27526e+07	2.05374e+07	2.00216e+07	7.51493e+06	9.10908e+06
Q08257	4	3	399.583	0.315285	1.3654	cox	ctrl	Quinone oxidoreductase (QOR_HUMAN)	2.1658e+06	3.75227e+06	2.83285e+06	3.50079e+06	529847	2.04806e+06	1.75422e+06	2.63446e+06	2.53841e+06	2.57737e+06	280744	1.10774e+06
P07355	19	17	2599.07	0.31532	1.25544	cox	ctrl	Annexin A2 (ANXA2_HUMAN)	3.73317e+07	2.61384e+07	3.34778e+07	4.76485e+07	1.37386e+07	1.83292e+07	3.02373e+07	1.83517e+07	2.99982e+07	3.50801e+07	7.27955e+06	9.91378e+06
Q9BS92	2	2	200	0.315334	1.92588	cox	ctrl	Protein NipSnap homolog 3B (NPS3B_HUMAN)	3.46338e+06	683885	1.14329e+06	1.27048e+06	2.13493e+06	60521.2	2.80521e+06	480154	1.02446e+06	935362	1.13121e+06	32734.3
P49841	1	1	100	0.315533	1.92202	ctrl	cox	Glycogen synthase kinase-3 beta (GSK3B_HUMAN)	184884	112888	3314.04	527622	236235	198704	149749	79258.5	2969.59	388449	125172	107474
Q92598	1	1	100	0.315567	1.98342	cox	ctrl	Heat shock protein 105 kDa (HS105_HUMAN)	113271	18179.2	55827.6	60886.6	0	11117.2	91744.9	12763.6	50025	44826.3	0	6012.99
P27635	3	3	299.903	0.316504	1.37887	ctrl	cox	60S ribosomal protein L10 (RL10_HUMAN)	2.19619e+06	2.9594e+06	6.06976e+06	6.54462e+06	3.10227e+06	4.48601e+06	1.77883e+06	2.07779e+06	5.43888e+06	4.81832e+06	1.64377e+06	2.42636e+06
P31930	21	19	2994.09	0.316893	1.26006	cox	ctrl	Cytochrome b-c1 complex subunit 1, mitochondrial (QCR1_HUMAN)	6.52453e+07	8.73276e+07	8.01259e+07	2.86424e+07	7.25765e+07	7.58893e+07	5.28462e+07	6.13125e+07	7.17978e+07	2.10873e+07	3.84553e+07	4.10465e+07
P35080	4	4	399.849	0.31745	1.19621	cox	ctrl	Profilin-2 (PROF2_HUMAN)	1.18363e+07	1.08679e+07	7.43519e+06	1.01602e+07	7.50434e+06	8.78232e+06	9.58698e+06	7.63031e+06	6.66239e+06	7.48021e+06	3.97625e+06	4.75012e+06
Q8N3L3	11	9	1290.27	0.31775	1.25834	cox	ctrl	Beta-taxilin (TXLNB_HUMAN)	5.10679e+06	3.29231e+06	5.66045e+06	4.75944e+06	2.50288e+06	4.28123e+06	4.13631e+06	2.31152e+06	5.07211e+06	3.50402e+06	1.32617e+06	2.3156e+06
P35609	128	90	16736.2	0.318596	1.23417	ctrl	cox	Alpha-actinin-2 (ACTN2_HUMAN)	7.22185e+08	9.61043e+08	5.3413e+08	6.75295e+08	1.02142e+09	1.0839e+09	5.84943e+08	6.74746e+08	4.78613e+08	4.9717e+08	5.41211e+08	5.86251e+08
P21912	4	4	392.062	0.319635	1.42707	cox	ctrl	Succinate dehydrogenase [ubiquinone] iron-sulfur subunit, mitochondrial (SDHB_HUMAN)	1.35091e+06	2.52418e+06	2.73758e+06	641938	1.85992e+06	1.68861e+06	1.09419e+06	1.77222e+06	2.45305e+06	472612	985497	913324
Q15063	14	13	1395.3	0.319893	1.32692	cox	ctrl	Periostin (POSTN_HUMAN)	3.51882e+06	358073	1.52052e+06	4.75244e+06	69692	211215	2.85011e+06	251402	1.36248e+06	3.49887e+06	36927	114241
Q9Y512	8	8	900	0.32008	1.45567	cox	ctrl	Sorting and assembly machinery component 50 homolog (SAM50_HUMAN)	3.99603e+06	8.16985e+06	8.83535e+06	2.4512e+06	5.24838e+06	5.22706e+06	3.23664e+06	5.73603e+06	7.91702e+06	1.80464e+06	2.78091e+06	2.82717e+06
P68431	6	6	798.658	0.322446	1.5383	cox	ctrl	Histone H3.1 (H31_HUMAN)	7.21313e+07	3.41053e+07	1.26439e+08	9.87725e+07	2.7626e+07	2.63956e+07	5.84236e+07	2.39453e+07	1.13297e+08	7.27189e+07	1.46379e+07	1.42767e+07
Q07955	3	3	299.708	0.323103	1.41528	cox	ctrl	Serine/arginine-rich splicing factor 1 (SRSF1_HUMAN)	1.43658e+06	587864	1.37474e+06	1.58034e+06	518807	417723	1.16358e+06	412738	1.23185e+06	1.16349e+06	274895	225935
P04114	29	28	2897.89	0.324512	1.26848	ctrl	cox	Apolipoprotein B-100 (APOB_HUMAN)	1.75772e+06	1.35386e+06	4.50178e+06	2.52045e+06	3.0814e+06	2.92747e+06	1.42369e+06	950545	4.03387e+06	1.85562e+06	1.63271e+06	1.58339e+06
Q92973	3	3	298.366	0.324854	1.45036	cox	ctrl	Transportin-1 (TNPO1_HUMAN)	265673	126158	330309	334842	56202.4	145670	215185	88575.6	295977	246520	29779.4	78788.9
P63218	1	1	100	0.325985	1.38256	cox	ctrl	Guanine nucleotide-binding protein G(I)/G(S)/G(O) subunit gamma-5 (GBG5_HUMAN)	122322	52839.2	149084	162472	27850.1	16873.7	99076.2	37098.3	133589	119616	14756.7	9126.55
P04632	7	7	697.973	0.326225	1.13064	cox	ctrl	Calpain small subunit 1 (CPNS1_HUMAN)	6.73748e+06	7.77678e+06	6.84327e+06	8.3159e+06	5.58822e+06	5.92658e+06	5.4571e+06	5.46006e+06	6.13199e+06	6.12238e+06	2.96097e+06	3.20553e+06
P50579	2	2	200	0.326428	2.64753	ctrl	cox	Methionine aminopeptidase 2 (MAP2_HUMAN)	88178.8	0	137637	193955	138269	170298	71421.5	0	123332	142795	73263.3	92109.4
Q8IW45	3	3	298.07	0.326663	1.29784	cox	ctrl	ATP-dependent (S)-NAD(P)H-hydrate dehydratase (NNRD_HUMAN)	1.18244e+06	792564	1.24309e+06	1.19631e+06	999118	365089	957735	556457	1.11389e+06	880755	529392	197467
E7EW31	7	6	699.048	0.326809	1.22274	ctrl	cox	Proline-rich basic protein 1 (PROB1_HUMAN)	556236	259642	361225	520142	434434	587337	450531	182294	323680	382942	230189	317675
O95373	2	2	199.665	0.327424	1.13557	cox	ctrl	Importin-7 (IPO7_HUMAN)	285655	225668	298313	268872	201617	271243	231370	158441	267307	197951	106829	146708
O95169	3	3	300	0.327533	1.95503	ctrl	cox	NADH dehydrogenase [ubiquinone] 1 beta subcomplex subunit 8, mitochondrial (NDUB8_HUMAN)	4.74431e+06	1.55435e+06	298804	1.80731e+06	8.46437e+06	6.01395e+06	3.84271e+06	1.09131e+06	267747	1.33059e+06	4.48493e+06	3.25278e+06
P03897	1	1	100	0.33034	2.73504	ctrl	cox	NADH-ubiquinone oxidoreductase chain 3 (NU3M_HUMAN)	187979	173964	72000.4	84508.5	793950	682952	152256	122139	64516.8	62217.3	420682	369391
Q8WY91	1	1	100	0.331315	88.2514	cox	ctrl	THAP domain-containing protein 4 (THAP4_HUMAN)	0	69578.2	1.60107e+06	0	14205.2	0	0	48850.7	1.43466e+06	0	7526.79	0
Q9H479	1	1	100	0.332549	1.35799	cox	ctrl	Fructosamine-3-kinase (FN3K_HUMAN)	386441	178481	361245	285580	283121	140381	313002	125311	323697	210252	150015	75928.1
P14406	1	1	100	0.332693	1.45781	cox	ctrl	Cytochrome c oxidase subunit 7A2, mitochondrial (CX7A2_HUMAN)	3.76517e+06	4.33676e+06	1.65059e+06	824474	3.47466e+06	2.52291e+06	3.04964e+06	3.04483e+06	1.47903e+06	606999	1.84108e+06	1.36457e+06
P05026	2	2	200	0.332811	1.25766	ctrl	cox	Sodium/potassium-transporting ATPase subunit beta-1 (AT1B1_HUMAN)	6.00566e+06	3.07243e+06	4.08698e+06	5.95984e+06	4.44413e+06	7.49935e+06	4.86436e+06	2.15715e+06	3.66218e+06	4.38779e+06	2.35476e+06	4.0562e+06
Q9Y2X3	1	1	100	0.333087	3.83981	cox	ctrl	Nucleolar protein 58 (NOP58_HUMAN)	275158	0	595240	239002	0	0	222867	0	533372	175959	0	0
P08865	9	9	1098.03	0.333672	1.20576	cox	ctrl	40S ribosomal protein SA (RSSA_HUMAN)	8.98169e+06	5.50527e+06	8.73081e+06	8.15947e+06	5.28529e+06	6.23843e+06	7.27484e+06	3.86524e+06	7.82334e+06	6.00722e+06	2.80046e+06	3.3742e+06
Q9BRF8	1	1	100	0.334402	1.65613	cox	ctrl	Serine/threonine-protein phosphatase CPPED1 (CPPED_HUMAN)	581338	1.18436e+06	250582	225072	209148	744434	470862	831538	224537	165704	110819	402644
Q93052	1	1	100	0.334631	2.248	cox	ctrl	Lipoma-preferred partner (LPP_HUMAN)	2.05963e+06	207799	1.19901e+06	1.34576e+06	298662	193475	1.66822e+06	145895	1.07439e+06	990784	158249	104646
Q92901	1	1	99.6332	0.335351	1.76213	ctrl	cox	60S ribosomal protein L3-like (RL3L_HUMAN)	190331	176388	4450.61	299049	165410	277386	154161	123842	3988.02	220168	87643.9	150030
P43490	3	3	396.054	0.336765	1.10823	ctrl	cox	Nicotinamide phosphoribosyltransferase (NAMPT_HUMAN)	2.00308e+06	1.87984e+06	1.37532e+06	1.99354e+06	2.09554e+06	1.84002e+06	1.62242e+06	1.31983e+06	1.23237e+06	1.46769e+06	1.11034e+06	995216
Q8N5G0	1	1	100	0.33727	1.37419	cox	ctrl	Small integral membrane protein 20 (SMI20_HUMAN)	1.2684e+06	2.76734e+06	1.82999e+06	526463	1.30169e+06	2.15592e+06	1.02736e+06	1.94295e+06	1.63979e+06	387596	689713	1.16608e+06
Q9UKM9	1	1	100	0.338845	1.70501	cox	ctrl	RNA-binding protein Raly (RALY_HUMAN)	243963	65315.6	325898	246253	74359.8	58047.8	197601	45858	292025	181298	39400.2	31396.5
P16615	93	57	11373.9	0.338879	1.4999	cox	ctrl	Sarcoplasmic/endoplasmic reticulum calcium ATPase 2 (AT2A2_HUMAN)	2.22209e+08	4.59779e+08	1.41467e+08	1.13976e+08	2.1409e+08	2.07798e+08	1.79981e+08	3.2281e+08	1.26763e+08	8.39123e+07	1.13438e+08	1.12393e+08
P35659	1	1	100	0.339728	3.29323	cox	ctrl	Protein DEK (DEK_HUMAN)	46610.4	0	126255	52568.7	0	0	37752.7	0	113133	38702.4	0	0
P08670	38	29	4371.08	0.340275	1.32347	cox	ctrl	Vimentin (VIME_HUMAN)	6.41806e+07	2.83271e+07	3.93506e+07	7.89102e+07	1.52874e+07	1.65008e+07	5.19839e+07	1.98884e+07	3.52605e+07	5.80958e+07	8.1002e+06	8.92482e+06
O75762	1	1	185.022	0.34033	1.3593	cox	ctrl	Transient receptor potential cation channel subfamily A member 1 (TRPA1_HUMAN)	2.80713e+06	4.74627e+06	1.95915e+06	1.38615e+06	3.10658e+06	2.49717e+06	2.27367e+06	3.33235e+06	1.75552e+06	1.02052e+06	1.64605e+06	1.35065e+06
P62269	7	7	699.608	0.342046	1.12343	cox	ctrl	40S ribosomal protein S18 (RS18_HUMAN)	3.6143e+06	2.9343e+06	3.56186e+06	3.48473e+06	2.4266e+06	2.73554e+06	2.92745e+06	2.06017e+06	3.19165e+06	2.56555e+06	1.28576e+06	1.47958e+06
P39656	6	5	599.847	0.342072	1.33996	ctrl	cox	Dolichyl-diphosphooligosaccharide--protein glycosyltransferase 48 kDa subunit (OST48_HUMAN)	1.64147e+06	882938	1.61552e+06	2.8859e+06	1.483e+06	1.49965e+06	1.32953e+06	619909	1.44761e+06	2.12467e+06	785781	811122
Q9NPC6	11	11	1298.08	0.342256	1.76521	cox	ctrl	Myozenin-2 (MYOZ2_HUMAN)	6.48946e+07	1.56513e+07	3.2643e+07	2.51339e+07	3.71854e+07	1.38927e+07	5.25622e+07	1.09887e+07	2.92502e+07	1.85042e+07	1.9703e+07	7.51417e+06
Q96K17	2	2	200	0.342426	1.41352	cox	ctrl	Transcription factor BTF3 homolog 4 (BT3L4_HUMAN)	2.83635e+06	1.08008e+06	2.39222e+06	2.22289e+06	1.0745e+06	1.37318e+06	2.29734e+06	758321	2.14357e+06	1.63655e+06	569333	742716
Q92499	2	2	199.005	0.342637	1.40358	ctrl	cox	ATP-dependent RNA helicase DDX1 (DDX1_HUMAN)	214966	216766	492968	975192	472063	542963	174114	152191	441730	717962	250127	293674
P12883	464	169	66073.2	0.342686	1.43293	cox	ctrl	Myosin-7 (MYH7_HUMAN)	2.82389e+09	7.34596e+09	3.11617e+09	1.90515e+09	3.95421e+09	3.43005e+09	2.28725e+09	5.15758e+09	2.79228e+09	1.40262e+09	2.09517e+09	1.85522e+09
P05388	6	6	699.653	0.342726	1.22043	cox	ctrl	60S acidic ribosomal protein P0 (RLA0_HUMAN)	7.14343e+06	4.78282e+06	7.47411e+06	7.41795e+06	4.43655e+06	5.22874e+06	5.78591e+06	3.358e+06	6.69727e+06	5.46129e+06	2.35075e+06	2.82809e+06
P30740	5	5	597.589	0.344871	1.22801	cox	ctrl	Leukocyte elastase inhibitor (ILEU_HUMAN)	1.30343e+06	833631	820113	976215	728687	924055	1.05573e+06	585291	734872	718715	386102	499797
P19971	1	1	100	0.34569	8.79875	cox	ctrl	Thymidine phosphorylase (TYPH_HUMAN)	373897	0	10279.6	96108.6	0	0	302843	0	9211.12	70757.7	0	0
Q0VAK6	10	10	1199.56	0.346806	1.1449	ctrl	cox	Leiomodin-3 (LMOD3_HUMAN)	1.92861e+06	1.53783e+06	1.19106e+06	1.94869e+06	1.67399e+06	2.04057e+06	1.5621e+06	1.07971e+06	1.06726e+06	1.43468e+06	886980	1.10369e+06
P49720	3	2	400	0.34691	1.34624	cox	ctrl	Proteasome subunit beta type-3 (PSB3_HUMAN)	507874	1.12377e+06	633823	837362	473305	514241	411359	789000	567945	616488	250785	278139
Q9Y5S9	1	1	100	0.347962	4.09589	cox	ctrl	RNA-binding protein 8A (RBM8A_HUMAN)	890603	15766.1	1.24561e+06	467304	34017.9	28274.1	721355	11069.3	1.11615e+06	344042	18024.7	15292.7
P26440	5	5	580.236	0.349541	1.59314	cox	ctrl	Isovaleryl-CoA dehydrogenase, mitochondrial (IVD_HUMAN)	1.3742e+06	494433	721235	1.39724e+06	282022	463133	1.11305e+06	347140	646271	1.02869e+06	149432	250496
A8MU46	10	10	1398.52	0.349609	1.27947	cox	ctrl	Smoothelin-like protein 1 (SMTL1_HUMAN)	2.10227e+07	1.49937e+07	1.4497e+07	2.26155e+07	5.05465e+06	1.42879e+07	1.70276e+07	1.05271e+07	1.29902e+07	1.66501e+07	2.67825e+06	7.72795e+06
P07585	15	15	1997.08	0.350299	1.71359	cox	ctrl	Decorin (PGS2_HUMAN)	1.8686e+08	4.78833e+07	9.67324e+07	1.52661e+08	4.09257e+07	4.99382e+07	1.5135e+08	3.36187e+07	8.66782e+07	1.12393e+08	2.16849e+07	2.70103e+07
Q9H444	2	2	199.968	0.351982	1.22873	ctrl	cox	Charged multivesicular body protein 4b (CHM4B_HUMAN)	1.25188e+06	609701	888174	1.52404e+06	1.0064e+06	1.08744e+06	1.01397e+06	428070	795859	1.12204e+06	533251	588165
P63241	11	11	1299.38	0.352073	1.22319	ctrl	cox	Eukaryotic translation initiation factor 5A-1 (IF5A1_HUMAN)	1.31662e+07	1.536e+07	1.59577e+07	2.6133e+07	1.42396e+07	1.82816e+07	1.06641e+07	1.07842e+07	1.42991e+07	1.92398e+07	7.545e+06	9.88801e+06
P15374	6	6	799.015	0.352683	1.25494	ctrl	cox	Ubiquitin carboxyl-terminal hydrolase isozyme L3 (UCHL3_HUMAN)	1.22091e+06	1.44316e+06	886719	1.96967e+06	1.03494e+06	1.28335e+06	988888	1.01324e+06	794555	1.45012e+06	548372	694131
Q5SRE7	1	1	100	0.352723	2.32702	cox	ctrl	Phytanoyl-CoA dioxygenase domain-containing protein 1 (PHYD1_HUMAN)	96394.2	0	74590	100950	0	0	78075.7	0	66837.2	74322.1	0	0
Q96DD0	5	5	500	0.353431	1.11774	ctrl	cox	Leucine-rich repeat-containing protein 39 (LRC39_HUMAN)	1.32204e+06	1.1771e+06	975933	1.46171e+06	1.43191e+06	1.36321e+06	1.0708e+06	826439	874497	1.07615e+06	758711	737322
Q96KP4	6	4	600	0.353805	1.32361	cox	ctrl	Cytosolic non-specific dipeptidase (CNDP2_HUMAN)	1.94287e+06	991713	1.27406e+06	2.07559e+06	812344	668239	1.57366e+06	696280	1.14164e+06	1.5281e+06	430428	361432
O75396	3	3	300	0.35426	1.42824	cox	ctrl	Vesicle-trafficking protein SEC22b (SC22B_HUMAN)	1.87607e+06	737344	1.72824e+06	1.67498e+06	760994	884367	1.51955e+06	517687	1.54861e+06	1.23316e+06	403220	478331
Q9NR19	1	1	100	0.354863	1.95686	cox	ctrl	Acetyl-coenzyme A synthetase, cytoplasmic (ACSA_HUMAN)	1.63699e+06	343758	2.07647e+06	755529	863135	487951	1.3259e+06	241352	1.86064e+06	556240	457340	263919
P43304	6	5	598.018	0.355013	1.3217	cox	ctrl	Glycerol-3-phosphate dehydrogenase, mitochondrial (GPDM_HUMAN)	5.97776e+06	1.10691e+07	4.76283e+06	4.00009e+06	6.15406e+06	5.78095e+06	4.84176e+06	7.77156e+06	4.26779e+06	2.94497e+06	3.26079e+06	3.12676e+06
P30626	2	2	199.946	0.35582	1.2698	cox	ctrl	Sorcin (SORCN_HUMAN)	1.49907e+06	961963	1.84275e+06	1.90324e+06	887342	639524	1.21419e+06	675392	1.65122e+06	1.40122e+06	470166	345901
Q9H0W9	5	4	499.397	0.356474	1.34647	ctrl	cox	Ester hydrolase C11orf54 (CK054_HUMAN)	1.14881e+06	1.04176e+06	1.0404e+06	2.28211e+06	1.26478e+06	929056	930495	731414	932263	1.68015e+06	670155	502501
O94905	7	5	800	0.356555	1.32901	ctrl	cox	Erlin-2 (ERLN2_HUMAN)	1.08924e+06	2.04039e+06	2.79297e+06	2.84322e+06	2.98554e+06	1.54051e+06	882245	1.43255e+06	2.50268e+06	2.09325e+06	1.58192e+06	833221
Q15942	3	2	299.691	0.356804	2.20222	cox	ctrl	Zyxin (ZYX_HUMAN)	393819	48749.4	308714	216725	67085.5	90907.6	318979	34226.9	276626	159558	35545.9	49169.5
Q9BZQ8	2	2	200	0.356899	1.35489	ctrl	cox	Protein Niban (NIBAN_HUMAN)	1.69139e+06	376927	2.8394e+06	2.40957e+06	2.18268e+06	1.86532e+06	1.36996e+06	264640	2.54428e+06	1.77399e+06	1.15652e+06	1.0089e+06
P51888	14	14	1497.37	0.357955	2.19254	cox	ctrl	Prolargin (PRELP_HUMAN)	2.00581e+07	4.42255e+06	4.041e+06	5.84471e+06	3.42089e+06	6.99239e+06	1.62463e+07	3.10506e+06	3.62098e+06	4.30303e+06	1.81259e+06	3.782e+06
O43396	5	4	500	0.358369	1.29595	cox	ctrl	Thioredoxin-like protein 1 (TXNL1_HUMAN)	7.61838e+06	3.88853e+06	4.15982e+06	5.44883e+06	2.91516e+06	4.44186e+06	6.1706e+06	2.73013e+06	3.72746e+06	4.01157e+06	1.54462e+06	2.40248e+06
P10644	11	10	1194.09	0.358493	1.18046	ctrl	cox	cAMP-dependent protein kinase type I-alpha regulatory subunit (KAP0_HUMAN)	1.31387e+07	8.3825e+06	8.84834e+06	1.57568e+07	1.08576e+07	1.22036e+07	1.06418e+07	5.88534e+06	7.92866e+06	1.16006e+07	5.753e+06	6.60058e+06
P31946	13	7	1496.55	0.358522	1.23902	cox	ctrl	14-3-3 protein beta/alpha (1433B_HUMAN)	1.36118e+07	8.50966e+06	8.54578e+06	1.17275e+07	6.79447e+06	8.39956e+06	1.10251e+07	5.97462e+06	7.65755e+06	8.63412e+06	3.60011e+06	4.5431e+06
P36955	7	7	699.697	0.359212	1.92354	cox	ctrl	Pigment epithelium-derived factor (PEDF_HUMAN)	2.35948e+06	350588	969243	1.55124e+06	412157	312825	1.91109e+06	246147	868502	1.14207e+06	218385	169199
Q15293	2	2	198.507	0.361027	1.30739	ctrl	cox	Reticulocalbin-1 (RCN1_HUMAN)	1.49414e+06	173794	151995	1.0908e+06	489765	362091	1.2102e+06	122020	136197	803079	259507	195846
P00505	32	31	4095.74	0.36124	1.30331	cox	ctrl	Aspartate aminotransferase, mitochondrial (AATM_HUMAN)	6.67694e+07	9.6237e+07	4.7995e+07	2.36383e+07	6.86578e+07	6.51721e+07	5.40807e+07	6.75678e+07	4.30065e+07	1.74032e+07	3.6379e+07	3.52498e+07
Q8TAT6	4	4	398.513	0.361591	1.3375	ctrl	cox	Nuclear protein localization protein 4 homolog (NPL4_HUMAN)	163746	509167	398624	599252	349794	604907	132628	357485	357192	441185	185342	327178
Q9Y263	2	2	200	0.362026	1.42638	ctrl	cox	Phospholipase A-2-activating protein (PLAP_HUMAN)	3.88651e+06	2.80416e+06	2.61261e+06	7.36982e+06	3.96853e+06	2.61843e+06	3.14792e+06	1.96879e+06	2.34106e+06	5.42585e+06	2.10276e+06	1.41624e+06
Q8WW22	6	6	600	0.362553	1.67091	cox	ctrl	DnaJ homolog subfamily A member 4 (DNJA4_HUMAN)	1.4862e+06	2.614e+06	1.06324e+06	1.94815e+06	788188	1.55225e+06	1.20376e+06	1.83528e+06	952727	1.43428e+06	417629	839570
O60925	1	1	100	0.365357	1.46762	ctrl	cox	Prefoldin subunit 1 (PFD1_HUMAN)	733203	240340	824640	1.24718e+06	480488	617889	593867	168742	738929	918207	254591	334200
Q9NP74	3	2	299.545	0.366755	2.10253	ctrl	cox	Palmdelphin (PALMD_HUMAN)	124521	92592.6	77701.4	586494	98157.4	148405	100858	65009.1	69625.3	431792	52009.6	80268.4
Q13409	3	3	299.762	0.368047	1.25725	cox	ctrl	Cytoplasmic dynein 1 intermediate chain 2 (DC1I2_HUMAN)	1.43453e+06	726821	1.19205e+06	1.24374e+06	676207	853050	1.16192e+06	510300	1.06815e+06	915676	358295	461392
Q8TCJ2	1	1	100	0.36818	2.38405	ctrl	cox	Dolichyl-diphosphooligosaccharide--protein glycosyltransferase subunit STT3B (STT3B_HUMAN)	244545	150745	0	490106	297430	228774	198072	105838	0	360829	157596	123738
Q6UXV4	7	6	896.592	0.369416	1.27687	cox	ctrl	MICOS complex subunit MIC27 (MIC27_HUMAN)	3.42102e+06	5.79725e+06	5.88585e+06	2.28854e+06	4.31445e+06	4.2818e+06	2.7709e+06	4.07024e+06	5.27409e+06	1.68488e+06	2.28605e+06	2.31591e+06
P49755	5	5	497.246	0.369492	1.4498	cox	ctrl	Transmembrane emp24 domain-containing protein 10 (TMEDA_HUMAN)	1.08075e+06	377447	956897	834514	500601	445365	875366	265005	857439	614391	265248	240886
P20618	4	4	399.638	0.369786	1.04939	ctrl	cox	Proteasome subunit beta type-1 (PSB1_HUMAN)	2.51558e+06	2.53039e+06	2.54699e+06	2.94501e+06	2.50057e+06	2.49995e+06	2.03753e+06	1.77659e+06	2.28226e+06	2.16819e+06	1.32495e+06	1.35216e+06
P60891	3	2	385.264	0.370392	2.18745	ctrl	cox	Ribose-phosphate pyrophosphokinase 1 (PRPS1_HUMAN)	2.96193e+06	7.49856e+06	3.6041e+06	3.14718e+06	4.49703e+06	1.98227e+07	2.39905e+06	5.26473e+06	3.2295e+06	2.31703e+06	2.3828e+06	1.07216e+07
Q9P0J0	6	6	594.285	0.370764	1.49352	cox	ctrl	NADH dehydrogenase [ubiquinone] 1 alpha subcomplex subunit 13 (NDUAD_HUMAN)	6.67001e+06	4.41272e+06	2.16755e+06	1.35737e+06	4.72192e+06	3.82727e+06	5.40246e+06	3.09816e+06	1.94226e+06	999330	2.50195e+06	2.07007e+06
Q96HN2	4	3	399.634	0.370767	2.10255	ctrl	cox	Adenosylhomocysteinase 3 (SAHH3_HUMAN)	117832	90057.6	110634	487836	93047.3	105771	95439.5	63229.2	99135.3	359158	49302	57208.9
Q14112	11	11	1099.33	0.371534	1.39213	cox	ctrl	Nidogen-2 (NID2_HUMAN)	1.62412e+06	1.58189e+06	5.07779e+06	4.18024e+06	882040	565234	1.31548e+06	1.11064e+06	4.55001e+06	3.0776e+06	467357	305720
Q9H3K2	1	1	99.9953	0.371898	1.67049	cox	ctrl	Growth hormone-inducible transmembrane protein (GHITM_HUMAN)	572155	304649	878186	396056	367099	117723	463424	213893	786909	291587	194511	63673.2
Q8NC51	7	7	873.75	0.37203	1.20661	cox	ctrl	Plasminogen activator inhibitor 1 RNA-binding protein (PAIRB_HUMAN)	3.38272e+06	2.08567e+06	3.53511e+06	3.34368e+06	1.96104e+06	2.33013e+06	2.73987e+06	1.46435e+06	3.16767e+06	2.46171e+06	1.03907e+06	1.26031e+06
Q9Y224	4	4	399.574	0.374153	1.20145	cox	ctrl	UPF0568 protein C14orf166 (CN166_HUMAN)	1.07123e+06	800329	869310	1.36831e+06	474102	595334	867659	561909	778955	1.00739e+06	251208	322000
P12955	1	1	100	0.375493	1.88964	cox	ctrl	Xaa-Pro dipeptidase (PEPD_HUMAN)	18878.4	0	84151.6	89149.8	0	0	15290.8	0	75405.1	65634.4	0	0
P05387	4	4	398.08	0.375545	1.26407	cox	ctrl	60S acidic ribosomal protein P2 (RLA2_HUMAN)	8.16684e+06	4.3926e+06	8.74666e+06	7.31579e+06	4.76025e+06	5.55964e+06	6.61484e+06	3.08403e+06	7.83755e+06	5.38607e+06	2.52226e+06	3.00706e+06
P26583	2	2	200	0.376943	1.77729	cox	ctrl	High mobility group protein B2 (HMGB2_HUMAN)	1.37265e+06	196538	1.93293e+06	1.62426e+06	284844	127250	1.11179e+06	137989	1.73203e+06	1.19582e+06	150927	68825.8
O75223	3	3	300	0.378161	1.71457	ctrl	cox	Gamma-glutamylcyclotransferase (GGCT_HUMAN)	822565	850594	1.32416e+06	1.22096e+06	871073	3.55974e+06	666246	597200	1.18653e+06	898903	461547	1.92537e+06
P62910	2	2	199.961	0.378165	1.58093	ctrl	cox	60S ribosomal protein L32 (RL32_HUMAN)	53149.9	45143.1	368279	358076	76002.9	228568	43049.4	31694.9	330001	263625	40270.9	123626
Q99584	2	2	300	0.379454	1.68674	cox	ctrl	Protein S100-A13 (S10AD_HUMAN)	3.7766e+06	3.35766e+06	909194	2.21961e+06	938722	2.06266e+06	3.05891e+06	2.3574e+06	814694	1.63413e+06	497391	1.11564e+06
Q8NI60	15	15	1899.44	0.379562	1.34411	cox	ctrl	Atypical kinase ADCK3, mitochondrial (ADCK3_HUMAN)	1.03299e+07	1.63026e+07	6.3601e+06	4.61884e+06	1.001e+07	9.35182e+06	8.36685e+06	1.14461e+07	5.69904e+06	3.40051e+06	5.3039e+06	5.05815e+06
P14625	14	13	1597.31	0.379576	1.42559	cox	ctrl	Endoplasmin (ENPL_HUMAN)	5.2386e+06	1.8101e+06	3.52528e+06	5.40324e+06	1.69374e+06	1.46794e+06	4.24307e+06	1.27087e+06	3.15887e+06	3.978e+06	897447	793968
O75764	1	1	100	0.379769	1.83957	ctrl	cox	Transcription elongation factor A protein 3 (TCEA3_HUMAN)	73013.1	0	191122	267942	83681.3	22786.6	59137.9	0	171257	197266	44339.3	12324.7
Q9HBI1	1	1	100	0.381511	1.31576	ctrl	cox	Beta-parvin (PARVB_HUMAN)	1.47592e+06	780657	2.65834e+06	1.82063e+06	2.349e+06	3.2901e+06	1.19544e+06	548098	2.38204e+06	1.34039e+06	1.24464e+06	1.77953e+06
O75569	1	1	100	0.381731	1.24843	cox	ctrl	Interferon-inducible double-stranded RNA-dependent protein kinase activator A (PRKRA_HUMAN)	1.80496e+06	1.05979e+06	1.0318e+06	1.41085e+06	981859	1.01946e+06	1.46195e+06	744074	924554	1.03871e+06	520247	551399
Q9Y5J7	2	2	199.606	0.38278	1.32652	cox	ctrl	Mitochondrial import inner membrane translocase subunit Tim9 (TIM9_HUMAN)	299220	248567	586791	184583	345156	288850	242357	174519	525801	135895	182884	156231
Q92890	1	1	100	0.382831	2.1409	ctrl	cox	Ubiquitin fusion degradation protein 1 homolog (UFD1_HUMAN)	203141	0	253121	366114	131594	394824	164537	0	226813	269543	69726.3	213550
P05455	3	3	300	0.382839	1.20179	cox	ctrl	Lupus La protein (LA_HUMAN)	2.02993e+06	1.46284e+06	2.11971e+06	2.7447e+06	1.016e+06	1.17512e+06	1.64417e+06	1.02706e+06	1.89939e+06	2.02072e+06	538335	635591
P20807	9	8	999.986	0.384074	1.2559	ctrl	cox	Calpain-3 (CAN3_HUMAN)	3.45048e+06	2.20148e+06	2.84621e+06	5.30749e+06	2.7606e+06	3.02959e+06	2.79476e+06	1.54566e+06	2.55038e+06	3.90751e+06	1.46273e+06	1.63862e+06
O00233	3	3	300	0.384742	1.22123	ctrl	cox	26S proteasome non-ATPase regulatory subunit 9 (PSMD9_HUMAN)	852200	643541	721280	1.30255e+06	687157	910078	690250	451829	646312	958971	364096	492237
Q15365	15	9	1694.84	0.385995	1.11926	ctrl	cox	Poly(rC)-binding protein 1 (PCBP1_HUMAN)	1.50129e+07	1.15678e+07	1.44602e+07	1.88946e+07	1.33888e+07	1.48538e+07	1.21599e+07	8.12176e+06	1.29572e+07	1.39107e+07	7.09418e+06	8.03404e+06
O75367	8	6	997.185	0.386258	1.53105	cox	ctrl	Core histone macro-H2A.1 (H2AY_HUMAN)	1.98891e+06	866733	3.64137e+06	2.43241e+06	775804	1.01585e+06	1.61094e+06	608532	3.2629e+06	1.7908e+06	411067	549445
P21399	16	16	1696.71	0.387083	1.30289	cox	ctrl	Cytoplasmic aconitate hydratase (ACOC_HUMAN)	3.53545e+06	4.08067e+06	2.003e+06	3.80296e+06	1.66611e+06	2.63375e+06	2.86358e+06	2.86503e+06	1.79481e+06	2.79984e+06	882803	1.42453e+06
Q9UHQ9	12	12	1288.58	0.387565	1.15886	cox	ctrl	NADH-cytochrome b5 reductase 1 (NB5R1_HUMAN)	1.36161e+07	1.35249e+07	9.70376e+06	7.39575e+06	1.17387e+07	1.32465e+07	1.10285e+07	9.49579e+06	8.69517e+06	5.44494e+06	6.21985e+06	7.16469e+06
P61247	3	3	299.598	0.387835	1.22527	cox	ctrl	40S ribosomal protein S3a (RS3A_HUMAN)	1.41777e+06	989302	1.37471e+06	1.71437e+06	647186	1.03899e+06	1.14834e+06	694587	1.23183e+06	1.26216e+06	342918	561962
P05204	4	4	498.095	0.387882	1.72888	cox	ctrl	Non-histone chromosomal protein HMG-17 (HMGN2_HUMAN)	2.72258e+06	795199	6.95699e+06	4.51568e+06	747006	649453	2.20518e+06	558307	6.23389e+06	3.32456e+06	395808	351272
Q14315	182	161	23319.5	0.388794	1.10657	ctrl	cox	Filamin-C (FLNC_HUMAN)	1.53383e+08	2.17141e+08	1.59007e+08	1.66723e+08	1.89421e+08	2.06273e+08	1.24235e+08	1.52454e+08	1.4248e+08	1.22746e+08	1.00366e+08	1.11567e+08
P17661	49	41	6063.06	0.389991	1.24793	ctrl	cox	Desmin (DESM_HUMAN)	2.21007e+08	4.63819e+08	1.70585e+08	2.89768e+08	2.79722e+08	4.5865e+08	1.79007e+08	3.25647e+08	1.52854e+08	2.13335e+08	1.48213e+08	2.48072e+08
O94760	7	5	797.768	0.39065	1.23734	cox	ctrl	N(G),N(G)-dimethylarginine dimethylaminohydrolase 1 (DDAH1_HUMAN)	1.03133e+06	619265	1.08806e+06	1.16164e+06	451132	694691	835335	434785	974968	855229	239037	375740
O75747	1	1	99.6668	0.391019	1.20852	ctrl	cox	Phosphatidylinositol 4-phosphate 3-kinase C2 domain-containing subunit gamma (P3C2G_HUMAN)	9.52235e+06	2.04843e+07	1.14081e+07	1.1685e+07	1.64912e+07	1.80393e+07	7.71275e+06	1.4382e+07	1.02224e+07	8.60281e+06	8.738e+06	9.75697e+06
P61020	2	2	199.924	0.391482	1.29038	cox	ctrl	Ras-related protein Rab-5B (RAB5B_HUMAN)	612359	422992	1.0186e+06	594458	558519	419883	495987	296982	912729	437656	295937	227104
Q99807	1	1	100	0.391907	1.11972	cox	ctrl	5-demethoxyubiquinone hydroxylase, mitochondrial (COQ7_HUMAN)	1.03922e+06	1.08285e+06	1.20953e+06	681474	1.18162e+06	1.06861e+06	841729	760269	1.08382e+06	501719	626094	577984
P07099	5	5	694.622	0.392559	1.19841	ctrl	cox	Epoxide hydrolase 1 (HYEP_HUMAN)	950926	4.63339e+06	1.05665e+06	1.83163e+06	2.47001e+06	2.56928e+06	770214	3.2531e+06	946823	1.3485e+06	1.30876e+06	1.38966e+06
Q49AH0	1	1	100	0.393168	1.19566	cox	ctrl	Cerebral dopamine neurotrophic factor (CDNF_HUMAN)	324902	467231	380064	470881	343754	276717	263158	328042	340561	346675	182141	149669
P62851	4	3	399.989	0.394759	1.34582	cox	ctrl	40S ribosomal protein S25 (RS25_HUMAN)	2.22571e+06	1.05553e+06	2.73652e+06	2.28689e+06	832643	1.42593e+06	1.80274e+06	741085	2.45209e+06	1.68367e+06	441184	771247
P51884	21	21	2891.73	0.396217	1.89081	cox	ctrl	Lumican (LUM_HUMAN)	2.1155e+08	3.3836e+07	6.23966e+07	1.36878e+08	2.94704e+07	3.54159e+07	1.71347e+08	2.37562e+07	5.59112e+07	1.00773e+08	1.56152e+07	1.91555e+07
P22234	2	2	196.302	0.396753	2.24874	cox	ctrl	Multifunctional protein ADE2 (PUR6_HUMAN)	1.29643e+06	186338	1.36652e+06	909973	360910	324554	1.05006e+06	130828	1.22449e+06	669946	191232	175542
Q9BXS1	7	7	698.532	0.3968	1.33732	cox	ctrl	Isopentenyl-diphosphate delta-isomerase 2 (IDI2_HUMAN)	1.65529e+07	8.31589e+06	9.10292e+06	2.36405e+06	1.37603e+07	1.24914e+07	1.34072e+07	5.83857e+06	8.15678e+06	1.74047e+06	7.29104e+06	6.75627e+06
O75828	3	1	400	0.401839	1.31501	cox	ctrl	Carbonyl reductase [NADPH] 3 (CBR3_HUMAN)	569305	367684	256927	452863	269075	293726	461116	258150	230223	333410	142572	158868
P26373	3	2	297.931	0.40551	1.30527	cox	ctrl	60S ribosomal protein L13 (RL13_HUMAN)	1.09098e+06	558178	1.36472e+06	933516	519715	865547	883650	391896	1.22288e+06	687279	275376	468151
P13693	4	4	498.525	0.406172	1.12979	ctrl	cox	Translationally-controlled tumor protein (TCTP_HUMAN)	1.15803e+07	8.40677e+06	6.99403e+06	1.14071e+07	1.0485e+07	1.15894e+07	9.37961e+06	5.90237e+06	6.26708e+06	8.39822e+06	5.5556e+06	6.26841e+06
Q06124	1	1	99.7201	0.407069	1.34633	cox	ctrl	Tyrosine-protein phosphatase non-receptor type 11 (PTN11_HUMAN)	546222	225791	365011	455173	238118	256563	442419	158527	327072	335110	126169	138768
Q9UHD8	3	2	299.643	0.407829	1.39165	cox	ctrl	Septin-9 (SEPT9_HUMAN)	148529	24959.4	61708.9	187111	18479.1	13516.2	120303	17524	55295	137756	9791.35	7310.56
P50995	11	9	1296.67	0.409759	1.166	ctrl	cox	Annexin A11 (ANX11_HUMAN)	3.55143e+06	4.10387e+06	6.57218e+06	6.84978e+06	4.65438e+06	4.99426e+06	2.87652e+06	2.88132e+06	5.88908e+06	5.04299e+06	2.46617e+06	2.70126e+06
P09488	11	4	1093.66	0.409896	1.27358	ctrl	cox	Glutathione S-transferase Mu 1 (GSTM1_HUMAN)	6.04886e+06	6.92508e+06	5.28758e+06	1.07184e+07	4.72495e+06	6.83418e+06	4.89935e+06	4.86209e+06	4.738e+06	7.89117e+06	2.50356e+06	3.69643e+06
O43765	2	2	200	0.411177	1.16491	cox	ctrl	Small glutamine-rich tetratricopeptide repeat-containing protein alpha (SGTA_HUMAN)	959185	814438	1.13504e+06	1.41573e+06	652787	494077	776904	571815	1.01706e+06	1.0423e+06	345886	267233
Q14257	2	2	200	0.412853	1.74744	ctrl	cox	Reticulocalbin-2 (RCN2_HUMAN)	660388	429361	305970	1.5069e+06	359162	424085	534889	301453	274168	1.10942e+06	190306	229376
P23284	2	2	200	0.4135	1.29487	cox	ctrl	Peptidyl-prolyl cis-trans isomerase B (PPIB_HUMAN)	3.04874e+06	1.09328e+06	3.65084e+06	4.96309e+06	876848	777695	2.46936e+06	767593	3.27138e+06	3.65396e+06	464607	420634
Q14789	1	1	99.6671	0.413558	1.93111	ctrl	cox	Golgin subfamily B member 1 (GOGB1_HUMAN)	2.61635e+06	3.95397e+06	3.75429e+06	8.80234e+06	1.52008e+06	7.44851e+06	2.11914e+06	2.77607e+06	3.36408e+06	6.48051e+06	805431	4.0287e+06
Q08043	63	38	7780.22	0.413967	2.5574	ctrl	cox	Alpha-actinin-3 (ACTN3_HUMAN)	1.48622e+07	3.4735e+07	2.59609e+07	1.35477e+08	1.7902e+07	1.94531e+07	1.20378e+07	2.43874e+07	2.32626e+07	9.97414e+07	9.48557e+06	1.05217e+07
Q9UI12	1	1	100	0.414894	1.27552	ctrl	cox	V-type proton ATPase subunit H (VATH_HUMAN)	119198	153700	233144	271412	127637	230917	96545.7	107913	208911	199821	67629.8	124897
P24666	5	4	498.432	0.415398	1.2182	cox	ctrl	Low molecular weight phosphotyrosine protein phosphatase (PPAC_HUMAN)	2.79852e+06	3.63161e+06	5.39261e+06	3.17001e+06	2.72773e+06	3.15317e+06	2.2667e+06	2.54974e+06	4.83211e+06	2.33384e+06	1.44531e+06	1.70546e+06
Q16853	1	1	100	0.415754	1.18347	cox	ctrl	Membrane primary amine oxidase (AOC3_HUMAN)	2.26898e+06	1.73966e+06	2.92816e+06	3.42124e+06	1.20677e+06	1.07482e+06	1.83779e+06	1.22141e+06	2.62381e+06	2.51881e+06	639421	581343
Q92896	1	1	100	0.416201	2.38181	cox	ctrl	Golgi apparatus protein 1 (GSLG1_HUMAN)	1.12291e+06	103574	146720	747562	50185.7	102641	909517	72719.2	131470	550375	26591.3	55516
Q92841	3	2	295.711	0.416277	1.49171	cox	ctrl	Probable ATP-dependent RNA helicase DDX17 (DDX17_HUMAN)	461373	136840	465517	414355	178286	164569	373695	96075.2	417132	305059	94466.5	89010.9
P23396	6	5	598.999	0.416321	1.21156	cox	ctrl	40S ribosomal protein S3 (RS3_HUMAN)	1.04085e+07	5.99118e+06	1.14643e+07	9.89118e+06	6.5945e+06	6.98448e+06	8.43048e+06	4.20639e+06	1.02727e+07	7.28214e+06	3.49416e+06	3.77772e+06
P60983	1	1	99.9569	0.419493	1.55391	ctrl	cox	Glia maturation factor beta (GMFB_HUMAN)	1.35687e+06	35587.9	1.12055e+06	2.51863e+06	957302	1.04732e+06	1.09902e+06	24986.2	1.00408e+06	1.85428e+06	507236	566465
P40763	2	2	200	0.420043	1.38069	ctrl	cox	Signal transducer and activator of transcription 3 (STAT3_HUMAN)	318890	746255	12578.1	548766	450447	901419	258289	523944	11270.8	404016	238674	487554
O95197	1	1	100	0.421473	1.43646	ctrl	cox	Reticulon-3 (RTN3_HUMAN)	981111	77614.2	652345	1.43751e+06	606920	824994	794663	54492.8	584542	1.05833e+06	321582	446217
Q07960	2	2	199.946	0.424382	1.53563	cox	ctrl	Rho GTPase-activating protein 1 (RHG01_HUMAN)	871314	173581	368688	806576	130048	176113	705731	121871	330367	593822	68907.1	95254.7
P23588	1	1	99.6666	0.424428	1.32198	ctrl	cox	Eukaryotic translation initiation factor 4B (IF4B_HUMAN)	25875.3	220822	388004	401133	317374	276093	20958.1	155039	347676	295324	168164	149331
Q9ULC4	4	3	498.005	0.425143	1.10729	cox	ctrl	Malignant T-cell-amplified sequence 1 (MCTS1_HUMAN)	982872	1.14933e+06	1.03446e+06	1.30786e+06	743934	796877	796089	806942	926936	962878	394180	431010
P30038	11	11	1197.35	0.426156	1.18539	cox	ctrl	Delta-1-pyrroline-5-carboxylate dehydrogenase, mitochondrial (AL4A1_HUMAN)	8.85965e+06	5.2645e+06	6.59872e+06	8.5404e+06	5.72079e+06	3.92342e+06	7.17598e+06	3.6962e+06	5.91286e+06	6.28767e+06	3.03122e+06	2.12207e+06
Q12906	6	6	598.516	0.426489	1.75172	ctrl	cox	Interleukin enhancer-binding factor 3 (ILF3_HUMAN)	5.68338e+06	936834	2.32223e+06	1.93376e+06	1.06927e+07	6.61848e+06	4.60332e+06	657749	2.08086e+06	1.42368e+06	5.66565e+06	3.57976e+06
P10515	13	11	1475.29	0.426611	1.14206	cox	ctrl	Dihydrolipoyllysine-residue acetyltransferase component of pyruvate dehydrogenase complex, mitochondrial (ODP2_HUMAN)	9.71064e+06	1.36971e+07	1.18192e+07	6.55139e+06	1.17747e+07	1.21744e+07	7.86525e+06	9.61673e+06	1.05908e+07	4.8233e+06	6.23896e+06	6.58479e+06
Q0VDG4	1	1	100	0.427377	1.1535	ctrl	cox	Secernin-3 (SCRN3_HUMAN)	975235	1.74916e+06	883217	1.48611e+06	1.1177e+06	1.51337e+06	789904	1.22808e+06	791417	1.09411e+06	592226	818541
Q15907	3	3	299.667	0.427409	1.40801	cox	ctrl	Ras-related protein Rab-11B (RB11B_HUMAN)	1.18985e+06	371962	797867	1.00705e+06	466277	366748	963734	261154	714938	741416	247061	198364
P13639	36	35	3882.21	0.427859	1.13399	cox	ctrl	Elongation factor 2 (EF2_HUMAN)	2.1114e+07	1.47115e+07	1.53341e+07	1.76092e+07	1.43052e+07	1.62746e+07	1.71016e+07	1.03289e+07	1.37403e+07	1.29643e+07	7.57976e+06	8.80251e+06
P61981	12	6	1499.25	0.431453	1.08477	ctrl	cox	14-3-3 protein gamma (1433G_HUMAN)	7.06601e+07	5.33534e+07	5.7097e+07	7.49642e+07	5.93059e+07	6.80945e+07	5.7232e+07	3.74593e+07	5.11625e+07	5.51906e+07	3.14238e+07	3.68305e+07
Q9H7C4	5	5	499.737	0.433585	1.48269	ctrl	cox	Syncoilin (SYNCI_HUMAN)	647402	278836	362236	1.0953e+06	350570	416524	524371	195770	324585	806390	185753	225287
P21964	6	6	799.767	0.433746	1.23893	cox	ctrl	Catechol O-methyltransferase (COMT_HUMAN)	2.52094e+06	5.38546e+06	3.09674e+06	4.45901e+06	2.10417e+06	2.16928e+06	2.04187e+06	3.78112e+06	2.77487e+06	3.28284e+06	1.11491e+06	1.17331e+06
Q9NUJ1	2	2	200	0.434079	1.90028	cox	ctrl	Mycophenolic acid acyl-glucuronide esterase, mitochondrial (ABHDA_HUMAN)	552316	92549.5	734105	427506	200861	118026	447356	64978.8	657804	314741	106428	63837.3
P19338	14	14	1495.88	0.434142	1.44028	cox	ctrl	Nucleolin (NUCL_HUMAN)	6.6266e+06	2.07229e+06	7.91005e+06	7.10564e+06	1.83963e+06	2.8477e+06	5.36729e+06	1.45495e+06	7.0879e+06	5.23136e+06	974747	1.54025e+06
Q9BX68	4	4	398.531	0.434544	1.60933	ctrl	cox	Histidine triad nucleotide-binding protein 2, mitochondrial (HINT2_HUMAN)	4.31238e+07	5.4365e+07	1.73477e+07	2.27927e+07	7.76271e+07	8.98142e+07	3.49286e+07	3.81696e+07	1.55447e+07	1.67806e+07	4.11315e+07	4.85781e+07
Q99733	6	5	700	0.434704	1.15406	ctrl	cox	Nucleosome assembly protein 1-like 4 (NP1L4_HUMAN)	5.10936e+06	3.80436e+06	5.70257e+06	7.35826e+06	4.64752e+06	5.01871e+06	4.13839e+06	2.67104e+06	5.10985e+06	5.41734e+06	2.46253e+06	2.71448e+06
Q6IQ22	2	1	200	0.435685	1.06549	ctrl	cox	Ras-related protein Rab-12 (RAB12_HUMAN)	834032	753878	815073	967656	745129	868740	675534	529296	730356	712414	394814	469878
P28072	4	3	398.561	0.435965	1.07854	ctrl	cox	Proteasome subunit beta type-6 (PSB6_HUMAN)	1.05095e+06	777617	1.07943e+06	1.10673e+06	963242	1.09547e+06	851233	545963	967237	814807	510383	592508
P29144	4	4	500	0.436121	1.3567	cox	ctrl	Tripeptidyl-peptidase 2 (TPP2_HUMAN)	1.01417e+06	1.54396e+06	1.24468e+06	1.0152e+06	559849	819664	821443	1.08401e+06	1.11531e+06	747415	296641	443334
P63104	13	9	1486.02	0.439001	1.21425	cox	ctrl	14-3-3 protein zeta/delta (1433Z_HUMAN)	2.16145e+07	1.1727e+07	1.64825e+07	2.57561e+07	9.23643e+06	9.96173e+06	1.75069e+07	8.23353e+06	1.47693e+07	1.89623e+07	4.89401e+06	5.38803e+06
Q6IBS0	4	3	600	0.440268	1.33019	cox	ctrl	Twinfilin-2 (TWF2_HUMAN)	4.26281e+06	2.75252e+06	1.65435e+06	2.56386e+06	2.28918e+06	2.34883e+06	3.45272e+06	1.93254e+06	1.4824e+06	1.88758e+06	1.21294e+06	1.27042e+06
P13805	37	32	5486.21	0.44348	1.39542	cox	ctrl	Troponin T, slow skeletal muscle (TNNT1_HUMAN)	1.55538e+08	3.80854e+08	1.26228e+08	1.03943e+08	1.87901e+08	1.93145e+08	1.2598e+08	2.67397e+08	1.13108e+08	7.65254e+07	9.95613e+07	1.04467e+08
P06748	5	5	599.427	0.444126	1.25281	cox	ctrl	Nucleophosmin (NPM_HUMAN)	4.47141e+06	2.47227e+06	5.63859e+06	6.32995e+06	2.17335e+06	2.30699e+06	3.62167e+06	1.73577e+06	5.05252e+06	4.66027e+06	1.15157e+06	1.24779e+06
Q9NZA1	5	4	599.693	0.444789	1.14892	ctrl	cox	Chloride intracellular channel protein 5 (CLIC5_HUMAN)	3.08307e+06	1.99475e+06	3.15308e+06	2.4446e+06	3.4147e+06	3.75182e+06	2.49717e+06	1.40051e+06	2.82536e+06	1.79978e+06	1.80931e+06	2.02926e+06
P45954	5	5	500	0.445098	1.13572	cox	ctrl	Short/branched chain specific acyl-CoA dehydrogenase, mitochondrial (ACDSB_HUMAN)	5.08494e+06	3.0714e+06	4.42977e+06	3.75174e+06	3.75644e+06	3.91022e+06	4.11861e+06	2.15642e+06	3.96935e+06	2.76213e+06	1.99039e+06	2.11494e+06
Q9NP72	2	1	200	0.445886	1.1153	ctrl	cox	Ras-related protein Rab-18 (RAB18_HUMAN)	2.78185e+06	2.19643e+06	1.92511e+06	1.99193e+06	2.58619e+06	2.73912e+06	2.25319e+06	1.54211e+06	1.72502e+06	1.46651e+06	1.37032e+06	1.48152e+06
O43488	4	3	496.109	0.447309	1.38133	cox	ctrl	Aflatoxin B1 aldehyde reductase member 2 (ARK72_HUMAN)	1.32433e+06	647653	1.86501e+06	1.40634e+06	934730	765629	1.07266e+06	454716	1.67116e+06	1.03539e+06	495276	414108
P47985	14	12	1595.81	0.447979	1.28783	cox	ctrl	Cytochrome b-c1 complex subunit Rieske, mitochondrial (UCRI_HUMAN)	2.30225e+07	3.93578e+07	1.5522e+07	1.05303e+07	2.31759e+07	2.54631e+07	1.86474e+07	2.7633e+07	1.39087e+07	7.75272e+06	1.228e+07	1.37723e+07
P51970	8	8	898.071	0.44815	1.48679	ctrl	cox	NADH dehydrogenase [ubiquinone] 1 alpha subcomplex subunit 8 (NDUA8_HUMAN)	8.40487e+06	8.47526e+06	4.01424e+06	4.87486e+06	1.46766e+07	1.57712e+07	6.80763e+06	5.95046e+06	3.59701e+06	3.589e+06	7.77653e+06	8.53024e+06
P55735	1	1	99.9618	0.44816	1.1747	cox	ctrl	Protein SEC13 homolog (SEC13_HUMAN)	350717	234575	886700	983111	121420	126016	284067	164695	794538	723792	64335.7	68158.7
Q712K3	1	1	100	0.448704	3.38354	cox	ctrl	Ubiquitin-conjugating enzyme E2 R2 (UB2R2_HUMAN)	880577	97221.7	57819	141610	84588.5	152295	713234	68259.2	51809.4	104257	44820	82372
Q9BVK6	1	1	100	0.450392	1.18021	ctrl	cox	Transmembrane emp24 domain-containing protein 9 (TMED9_HUMAN)	71106.5	29577.8	402574	350735	184519	276326	57593.6	20766.5	360731	258220	97769.1	149457
P27797	12	12	1398.29	0.450932	1.31187	cox	ctrl	Calreticulin (CALR_HUMAN)	2.25257e+07	8.10373e+06	1.80761e+07	2.40723e+07	8.21159e+06	8.04497e+06	1.8245e+07	5.68962e+06	1.61973e+07	1.77227e+07	4.35099e+06	4.35131e+06
Q9NY33	5	5	500	0.452129	1.36212	cox	ctrl	Dipeptidyl peptidase 3 (DPP3_HUMAN)	1.90653e+06	1.62837e+06	713060	1.45517e+06	820563	1.1869e+06	1.54422e+06	1.14328e+06	638946	1.07133e+06	434783	641961
Q13526	3	3	399.784	0.453441	1.1457	cox	ctrl	Peptidyl-prolyl cis-trans isomerase NIMA-interacting 1 (PIN1_HUMAN)	2.95653e+06	2.05055e+06	2.67884e+06	3.63976e+06	1.59226e+06	1.77828e+06	2.39468e+06	1.43969e+06	2.40041e+06	2.67968e+06	843672	961822
Q15185	2	2	199.614	0.454819	1.27164	ctrl	cox	Prostaglandin E synthase 3 (TEBP_HUMAN)	1.31895e+06	495735	1.19375e+06	1.88528e+06	958426	1.05098e+06	1.0683e+06	348055	1.06967e+06	1.38799e+06	507831	568447
P17612	12	12	1582.69	0.455943	1.22491	ctrl	cox	cAMP-dependent protein kinase catalytic subunit alpha (KAPCA_HUMAN)	8.30404e+06	4.5744e+06	6.13645e+06	1.1665e+07	5.9035e+06	7.60769e+06	6.72596e+06	3.21168e+06	5.49864e+06	8.58809e+06	3.12803e+06	4.11479e+06
O75306	9	9	1097.61	0.455987	1.24034	cox	ctrl	NADH dehydrogenase [ubiquinone] iron-sulfur protein 2, mitochondrial (NDUS2_HUMAN)	4.99665e+06	6.60382e+06	3.13635e+06	2.10873e+06	6.01056e+06	4.51691e+06	4.0471e+06	4.63653e+06	2.81036e+06	1.5525e+06	3.18475e+06	2.44307e+06
P30046	7	6	798.71	0.456306	1.45124	ctrl	cox	D-dopachrome decarboxylase (DOPD_HUMAN)	4.39796e+06	3.78913e+06	5.27645e+06	1.1765e+07	4.71304e+06	3.68859e+06	3.56219e+06	2.66034e+06	4.72803e+06	8.66167e+06	2.49725e+06	1.99506e+06
P46940	9	9	999.665	0.457297	1.19272	cox	ctrl	Ras GTPase-activating-like protein IQGAP1 (IQGA1_HUMAN)	4.23772e+06	2.5511e+06	2.83887e+06	5.49281e+06	1.91258e+06	1.68444e+06	3.4324e+06	1.79112e+06	2.5438e+06	4.04395e+06	1.0134e+06	911071
Q9NTK5	13	13	1499.88	0.459114	1.10125	ctrl	cox	Obg-like ATPase 1 (OLA1_HUMAN)	6.46567e+06	5.33251e+06	6.08253e+06	8.16895e+06	5.62591e+06	6.08304e+06	5.23695e+06	3.74395e+06	5.45033e+06	6.01419e+06	2.98094e+06	3.29016e+06
P09525	5	2	498.663	0.459862	1.19684	cox	ctrl	Annexin A4 (ANXA4_HUMAN)	987305	536269	691014	968303	517647	498975	799680	376513	619191	712890	274280	269882
P19404	7	7	780.334	0.463416	1.44857	ctrl	cox	NADH dehydrogenase [ubiquinone] flavoprotein 2, mitochondrial (NDUV2_HUMAN)	1.57256e+07	1.43954e+07	3.76201e+06	9.1295e+06	1.60773e+07	2.96586e+07	1.27371e+07	1.0107e+07	3.37099e+06	6.72137e+06	8.51871e+06	1.60416e+07
Q13541	1	1	100	0.463625	1.68415	cox	ctrl	Eukaryotic translation initiation factor 4E-binding protein 1 (4EBP1_HUMAN)	2.60064e+06	816019	7.95354e+06	4.29265e+06	1.39141e+06	369515	2.10642e+06	572925	7.12687e+06	3.16036e+06	737252	199861
Q13424	4	4	399.997	0.463638	1.21754	ctrl	cox	Alpha-1-syntrophin (SNTA1_HUMAN)	1.41187e+06	1.51917e+06	554603	1.80126e+06	1.13613e+06	1.72439e+06	1.14356e+06	1.0666e+06	496959	1.32613e+06	601989	932677
Q86UT6	1	1	100	0.466074	1.02804	ctrl	cox	NLR family member X1 (NLRX1_HUMAN)	385508	0	788534	248079	562866	293897	312247	0	706575	182642	298240	158961
P51572	2	1	199.705	0.466098	1.1679	ctrl	cox	B-cell receptor-associated protein 31 (BAP31_HUMAN)	500270	259496	437575	624264	410042	416490	405200	182192	392094	459599	217265	225268
Q8IYS1	2	1	199.668	0.466271	1.96029	ctrl	cox	Peptidase M20 domain-containing protein 2 (P20D2_HUMAN)	113864	55563.5	18656.1	374974	51282.7	89166.4	92225.5	39011	16717	276066	27172.6	48227.7
Q9UBX5	3	3	299.892	0.466297	1.30357	cox	ctrl	Fibulin-5 (FBLN5_HUMAN)	6.63613e+06	1.27336e+06	1.19372e+06	6.33224e+06	427479	802831	5.37502e+06	894026	1.06965e+06	4.66196e+06	226504	434230
P25325	3	3	380.245	0.467135	1.17756	cox	ctrl	3-mercaptopyruvate sulfurtransferase (THTM_HUMAN)	3.50688e+06	2.71408e+06	2.07071e+06	4.53187e+06	1.80658e+06	1.41932e+06	2.84044e+06	1.90555e+06	1.85548e+06	3.33648e+06	957231	767673
P23109	24	23	3196.32	0.469311	1.11374	cox	ctrl	AMP deaminase 1 (AMPD1_HUMAN)	2.78443e+07	3.1444e+07	2.78644e+07	1.54059e+07	4.07035e+07	2.02511e+07	2.25528e+07	2.20767e+07	2.49682e+07	1.13422e+07	2.15671e+07	1.09533e+07
Q9BV86	1	1	100	0.470074	3.12424	cox	ctrl	N-terminal Xaa-Pro-Lys N-methyltransferase 1 (NTM1A_HUMAN)	204613	16404.2	327041	133052	64536.8	43732.2	165729	11517.3	293049	97956.1	34195.5	23653.6
P84098	3	3	299.961	0.470644	1.22871	cox	ctrl	60S ribosomal protein L19 (RL19_HUMAN)	1.77861e+06	1.01762e+06	2.50443e+06	2.46677e+06	747484	1.04623e+06	1.44061e+06	714471	2.24412e+06	1.8161e+06	396062	565878
P62750	3	3	300	0.470884	1.23695	ctrl	cox	60S ribosomal protein L23a (RL23A_HUMAN)	394730	461848	782415	846645	404519	563182	319716	324263	701092	623322	214338	304610
P37837	6	6	599.665	0.471976	1.18864	cox	ctrl	Transaldolase (TALDO_HUMAN)	3.49781e+06	1.96267e+06	4.08758e+06	4.74935e+06	1.54133e+06	1.76403e+06	2.8331e+06	1.37799e+06	3.66272e+06	3.49659e+06	816691	954116
P46821	1	1	100	0.474769	3.09006	ctrl	cox	Microtubule-associated protein 1B (MAP1B_HUMAN)	9546.03	0	25163.9	238769	0	0	7731.93	0	22548.4	175788	0	0
P10768	17	17	2492.47	0.475535	1.1902	ctrl	cox	S-formylglutathione hydrolase (ESTD_HUMAN)	2.85423e+07	4.41329e+07	2.52116e+07	2.74464e+07	3.78157e+07	5.21272e+07	2.31182e+07	3.09856e+07	2.25912e+07	2.02067e+07	2.0037e+07	2.81942e+07
P82979	3	3	298.48	0.475726	2.34623	cox	ctrl	SAP domain-containing ribonucleoprotein (SARNP_HUMAN)	276979	46923.4	1.06892e+06	386915	63272.7	62347.6	224342	32944.8	957815	284857	33525.6	33722.1
P55268	15	13	1499.49	0.475813	1.21024	cox	ctrl	Laminin subunit beta-2 (LAMB2_HUMAN)	1.63413e+06	1.68321e+06	3.18045e+06	2.68933e+06	1.01665e+06	1.42848e+06	1.32358e+06	1.18178e+06	2.84988e+06	1.97995e+06	538684	772625
Q9Y3A5	5	3	496.912	0.478164	1.19363	ctrl	cox	Ribosome maturation protein SBDS (SBDS_HUMAN)	1.55828e+06	157438	853858	1.48609e+06	1.16152e+06	1.41793e+06	1.26215e+06	110537	765110	1.09409e+06	615440	766921
P31942	2	2	300	0.479708	1.32624	ctrl	cox	Heterogeneous nuclear ribonucleoprotein H3 (HNRH3_HUMAN)	390220	193048	634809	855003	466230	328139	316064	135538	568828	629475	247037	177482
Q03154	3	3	297.174	0.479748	1.17168	cox	ctrl	Aminoacylase-1 (ACY1_HUMAN)	1.89095e+06	2.50833e+06	1.28669e+06	1.31581e+06	1.4962e+06	1.99356e+06	1.5316e+06	1.76109e+06	1.15295e+06	968737	792775	1.07826e+06
P30101	20	19	2098.77	0.481236	1.29874	cox	ctrl	Protein disulfide-isomerase A3 (PDIA3_HUMAN)	1.06374e+07	3.02412e+06	5.69802e+06	1.11986e+07	2.59427e+06	2.78457e+06	8.61589e+06	2.12323e+06	5.10578e+06	8.24471e+06	1.3746e+06	1.5061e+06
Q6JBY9	2	2	200	0.481561	1.94998	ctrl	cox	CapZ-interacting protein (CPZIP_HUMAN)	262515	138502	247272	924661	191802	166987	212627	97242.3	221571	680760	101628	90318.9
Q92945	2	2	200	0.482447	1.31061	cox	ctrl	Far upstream element-binding protein 2 (FUBP2_HUMAN)	728727	126534	795649	1.1352e+06	116308	139962	590242	88839.2	712951	835766	61626.7	75701.7
Q8TDX7	1	1	100	0.48346	1.37798	ctrl	cox	Serine/threonine-protein kinase Nek7 (NEK7_HUMAN)	218309	123782	265614	373626	258408	119764	176822	86907.2	238007	275074	136920	64777.3
Q2TAA2	4	4	399.914	0.483596	1.11251	cox	ctrl	Isoamyl acetate-hydrolyzing esterase 1 homolog (IAH1_HUMAN)	2.07166e+06	1.65755e+06	2.17993e+06	2.81413e+06	1.28803e+06	1.18499e+06	1.67797e+06	1.16376e+06	1.95335e+06	2.07184e+06	682477	640927
Q9Y277	11	10	1398.84	0.483812	1.22734	cox	ctrl	Voltage-dependent anion-selective channel protein 3 (VDAC3_HUMAN)	1.78831e+07	2.9141e+07	3.65846e+07	1.47697e+07	3.32644e+07	1.39443e+07	1.44847e+07	2.04598e+07	3.2782e+07	1.08738e+07	1.76255e+07	7.5421e+06
Q9NZU5	24	22	2996.66	0.484653	1.34253	ctrl	cox	LIM and cysteine-rich domains protein 1 (LMCD1_HUMAN)	5.32587e+07	1.12586e+08	5.99122e+07	4.77035e+07	1.39862e+08	9.62112e+07	4.31376e+07	7.90462e+07	5.3685e+07	3.51206e+07	7.41071e+07	5.2038e+07
P35580	10	3	1098.53	0.484762	1.18746	ctrl	cox	Myosin-10 (MYH10_HUMAN)	119479	93737.5	182501	413948	32579.8	31036	96773.5	65812.9	163532	304759	17262.7	16786.6
Q16658	7	7	697.97	0.487341	1.04301	ctrl	cox	Fascin (FSCN1_HUMAN)	1.29065e+06	433042	1.75163e+06	3.36163e+06	252348	246067	1.04538e+06	304038	1.56957e+06	2.47492e+06	133709	133091
Q14204	18	15	1797.95	0.487621	1.12423	cox	ctrl	Cytoplasmic dynein 1 heavy chain 1 (DYHC1_HUMAN)	2.85585e+06	3.77112e+06	3.42084e+06	2.34565e+06	1.82384e+06	4.30992e+06	2.31313e+06	2.6477e+06	3.06529e+06	1.72693e+06	966378	2.33112e+06
P14174	3	3	298.969	0.48805	1.09833	cox	ctrl	Macrophage migration inhibitory factor (MIF_HUMAN)	1.57337e+07	1.59884e+07	1.35398e+07	2.04097e+07	9.78207e+06	1.11324e+07	1.27437e+07	1.12254e+07	1.21325e+07	1.50261e+07	5.18312e+06	6.02124e+06
P68371	29	5	3580.29	0.488849	1.10454	cox	ctrl	Tubulin beta-4B chain (TBB4B_HUMAN)	2.90235e+07	2.52746e+07	2.60604e+07	3.39461e+07	1.75247e+07	2.52825e+07	2.35079e+07	1.77453e+07	2.33517e+07	2.4992e+07	9.2856e+06	1.36746e+07
Q13564	5	5	498.961	0.488893	1.33666	ctrl	cox	NEDD8-activating enzyme E1 regulatory subunit (ULA1_HUMAN)	659593	496947	422353	1.43249e+06	612325	561246	534245	348905	378455	1.05463e+06	324446	303563
P22695	27	26	3587.11	0.490796	1.14726	cox	ctrl	Cytochrome b-c1 complex subunit 2, mitochondrial (QCR2_HUMAN)	5.09345e+07	7.17275e+07	6.28582e+07	2.57982e+07	6.20459e+07	6.47502e+07	4.12551e+07	5.03598e+07	5.63248e+07	1.89933e+07	3.28756e+07	3.50216e+07
P43121	2	2	199.805	0.491804	1.01199	ctrl	cox	Cell surface glycoprotein MUC18 (MUC18_HUMAN)	304778	142645	709043	982203	70050	73580.8	246859	100151	635346	723124	37116.6	39797.9
P62847	2	2	199.961	0.491904	1.48529	cox	ctrl	40S ribosomal protein S24 (RS24_HUMAN)	279478	80756.7	603916	449107	63150.5	117210	226367	56699.1	541146	330644	33460.9	63396
Q14847	4	3	400	0.491946	1.60155	ctrl	cox	LIM and SH3 domain protein 1 (LASP1_HUMAN)	1.30132e+06	190265	752572	2.18446e+06	465588	684450	1.05402e+06	133585	674351	1.60825e+06	246696	370201
Q15836	2	1	200	0.493124	1.14754	ctrl	cox	Vesicle-associated membrane protein 3 (VAMP3_HUMAN)	1.233e+06	803253	1.81419e+06	1.88581e+06	1.34414e+06	1.33456e+06	998685	563962	1.62563e+06	1.38838e+06	712208	721830
Q00341	3	3	300	0.493943	1.84736	cox	ctrl	Vigilin (VIGLN_HUMAN)	631292	73413.1	200280	388073	88877.8	117948	511323	51543.2	179463	285709	47092.8	63794.8
Q02978	10	10	1099.58	0.496256	1.09987	cox	ctrl	Mitochondrial 2-oxoglutarate/malate carrier protein (M2OM_HUMAN)	1.27076e+07	1.44792e+07	1.56772e+07	8.30614e+06	1.53439e+07	1.44661e+07	1.02927e+07	1.01658e+07	1.40477e+07	6.11519e+06	8.13009e+06	7.82431e+06
P30040	3	2	300	0.497247	1.49001	ctrl	cox	Endoplasmic reticulum resident protein 29 (ERP29_HUMAN)	192405	160162	321324	643774	267203	168103	155841	112450	287926	473963	141580	90922.2
P51991	8	6	796.334	0.497524	1.24343	cox	ctrl	Heterogeneous nuclear ribonucleoprotein A3 (ROA3_HUMAN)	2.18089e+06	1.40314e+06	4.06665e+06	3.60115e+06	1.19696e+06	1.05503e+06	1.76644e+06	985144	3.64397e+06	2.65126e+06	634221	570636
P50895	3	3	299.741	0.498119	1.58038	cox	ctrl	Basal cell adhesion molecule (BCAM_HUMAN)	1.63044e+06	313037	2.00875e+06	1.72777e+06	502738	427878	1.32059e+06	219783	1.79997e+06	1.27203e+06	266380	231428
Q9BUF5	16	4	1794.57	0.49935	2.25512	cox	ctrl	Tubulin beta-6 chain (TBB6_HUMAN)	2.49061e+06	241973	573719	1.25032e+06	408914	344582	2.0173e+06	169889	514088	920517	216667	186375
O00560	1	1	100	0.500876	2.72988	cox	ctrl	Syntenin-1 (SDCB1_HUMAN)	783247	28876.4	277497	360018	131219	40550	634401	20274.1	248654	265055	69527.9	21932.4
P26368	1	1	100	0.501002	1.17859	ctrl	cox	Splicing factor U2AF 65 kDa subunit (U2AF2_HUMAN)	20424.7	19439.9	706049	573958	106457	83680.9	16543.2	13648.7	632663	422563	56407.3	45260.7
Q14103	6	5	599.708	0.501357	1.25865	cox	ctrl	Heterogeneous nuclear ribonucleoprotein D0 (HNRPD_HUMAN)	3.54905e+06	1.3738e+06	3.88749e+06	4.51203e+06	1.53382e+06	1.31573e+06	2.87459e+06	964539	3.48343e+06	3.32188e+06	812711	711641
Q12907	1	1	100	0.503722	1.02984	ctrl	cox	Vesicular integral-membrane protein VIP36 (LMAN2_HUMAN)	1.26243e+06	174095	22469.3	934431	477093	445098	1.02252e+06	122232	20133.9	687952	252792	240742
Q13148	1	1	100	0.503809	1.39144	cox	ctrl	TAR DNA-binding protein 43 (TADBP_HUMAN)	164611	39188.1	238941	218440	44954.2	39053.7	133329	27513.9	214106	160821	23819.4	21123.1
Q16718	6	6	796.857	0.503907	1.36932	cox	ctrl	NADH dehydrogenase [ubiquinone] 1 alpha subcomplex subunit 5 (NDUA5_HUMAN)	9.08358e+06	8.3354e+06	3.33226e+06	3.39753e+06	6.81295e+06	7.48056e+06	7.35736e+06	5.85227e+06	2.98591e+06	2.50135e+06	3.60991e+06	4.04603e+06
P08473	1	1	100	0.505979	1.07015	ctrl	cox	Neprilysin (NEP_HUMAN)	5095.38	33200.2	161330	95789.1	60744.5	48241.8	4127.07	23309.8	144562	70522.4	32186.1	26092.7
Q13418	6	6	598.507	0.507909	1.50999	cox	ctrl	Integrin-linked protein kinase (ILK_HUMAN)	1.25521e+06	294088	871369	784455	541799	466052	1.01667e+06	206479	780800	577536	287077	252075
P62241	2	2	200	0.507934	1.17445	ctrl	cox	40S ribosomal protein S8 (RS8_HUMAN)	2.4272e+06	1.418e+06	3.39231e+06	3.67856e+06	2.1297e+06	2.45772e+06	1.96594e+06	995578	3.03972e+06	2.70825e+06	1.12844e+06	1.32932e+06
Q8TEA8	1	1	100	0.507954	1.31053	cox	ctrl	D-tyrosyl-tRNA(Tyr) deacylase 1 (DTD1_HUMAN)	40033.4	6.77179	116579	166880	34764.3	125260	32425.5	4.75446	104462	122861	18420.2	67749.6
Q8N2S1	3	3	299.961	0.508067	1.26347	cox	ctrl	Latent-transforming growth factor beta-binding protein 4 (LTBP4_HUMAN)	85088.7	102771	70143	106433	68064.7	84460.1	68918.7	72155.5	62852.4	78358.4	36064.8	45682.2
A6NMZ7	8	7	797.775	0.508564	1.10966	cox	ctrl	Collagen alpha-6(VI) chain (CO6A6_HUMAN)	732184	8505.64	484646	1.22284e+06	23240.7	6426.92	593042	5971.79	434273	900288	12314.3	3476.15
Q07020	4	4	397.471	0.509069	1.19805	cox	ctrl	60S ribosomal protein L18 (RL18_HUMAN)	1.16755e+06	936571	2.13617e+06	2.00147e+06	612542	971812	945670	657564	1.91414e+06	1.47353e+06	324561	525627
Q99816	1	1	100	0.510895	1.19132	ctrl	cox	Tumor susceptibility gene 101 protein (TS101_HUMAN)	1.19377e+06	358227	89696.6	1.10712e+06	508346	632124	966908	251510	80373.7	815087	269352	341899
Q06432	2	2	199.644	0.51129	1.32681	ctrl	cox	Voltage-dependent calcium channel gamma-1 subunit (CCG1_HUMAN)	1.66134e+06	431381	4.64492e+06	4.90145e+06	1.5424e+06	1.78563e+06	1.34562e+06	302872	4.16213e+06	3.60857e+06	817256	965800
P14649	22	18	3299.96	0.511807	1.74804	cox	ctrl	Myosin light chain 6B (MYL6B_HUMAN)	3.54409e+08	7.80475e+07	7.7955e+07	2.02276e+08	1.01025e+08	6.4114e+07	2.87058e+08	5.4797e+07	6.98525e+07	1.48921e+08	5.35289e+07	3.46775e+07
Q13867	2	2	198.127	0.512752	1.19188	cox	ctrl	Bleomycin hydrolase (BLMH_HUMAN)	0	868037	441745	774915	276360	231440	0	609447	395831	570513	146432	125179
P62829	4	4	400	0.513473	1.16804	cox	ctrl	60S ribosomal protein L23 (RL23_HUMAN)	4.81809e+06	2.89799e+06	5.20528e+06	5.62441e+06	2.608e+06	3.50049e+06	3.90247e+06	2.03468e+06	4.66425e+06	4.14084e+06	1.38187e+06	1.89332e+06
P30050	4	4	599.924	0.513806	1.1684	ctrl	cox	60S ribosomal protein L12 (RL12_HUMAN)	3.592e+06	1.5255e+06	1.94118e+06	3.94417e+06	2.36142e+06	2.72602e+06	2.90938e+06	1.07105e+06	1.73942e+06	2.9038e+06	1.25122e+06	1.47443e+06
P20700	11	8	1272.45	0.519331	1.31201	cox	ctrl	Lamin-B1 (LMNB1_HUMAN)	852549	188589	4.13672e+06	3.19359e+06	110099	177889	690533	132408	3.70675e+06	2.3512e+06	58337.1	96215.5
Q9Y281	13	9	1499.01	0.522383	1.09116	ctrl	cox	Cofilin-2 (COF2_HUMAN)	8.01646e+07	7.13504e+07	6.14592e+07	9.89145e+07	7.07921e+07	7.51944e+07	6.49304e+07	5.0095e+07	5.50713e+07	7.28234e+07	3.75098e+07	4.06706e+07
P61160	1	1	100	0.523439	1.27924	cox	ctrl	Actin-related protein 2 (ARP2_HUMAN)	3.43994e+06	1.19086e+06	2.88589e+06	3.46306e+06	1.30384e+06	1.53359e+06	2.78622e+06	836097	2.58594e+06	2.5496e+06	690851	829476
P26599	1	1	100	0.531573	1.82877	cox	ctrl	Polypyrimidine tract-binding protein 1 (PTBP1_HUMAN)	540122	404229	7025.88	763007	11994.3	27268.4	437478	283808	6295.62	561746	6355.31	14748.7
Q7L2H7	1	1	100	0.532024	1.04396	ctrl	cox	Eukaryotic translation initiation factor 3 subunit M (EIF3M_HUMAN)	2.30103e+06	13956.5	2.15148e+06	2.29541e+06	1.5597e+06	1.52558e+06	1.86375e+06	9798.81	1.92786e+06	1.68994e+06	826424	825144
O75368	5	5	499.586	0.532623	1.05222	cox	ctrl	SH3 domain-binding glutamic acid-rich-like protein (SH3L1_HUMAN)	828658	326800	689040	1.49098e+06	183824	290410	671182	229445	617423	1.0977e+06	97400.7	157075
P30153	18	17	2099.04	0.533179	1.11326	cox	ctrl	Serine/threonine-protein phosphatase 2A 65 kDa regulatory subunit A alpha isoform (2AAA_HUMAN)	1.19054e+07	1.11139e+07	8.79895e+06	1.36001e+07	8.21052e+06	9.24937e+06	9.64292e+06	7.80308e+06	7.8844e+06	1.00127e+07	4.35042e+06	5.00274e+06
Q15642	3	3	300	0.533514	1.12586	ctrl	cox	Cdc42-interacting protein 4 (CIP4_HUMAN)	372763	267693	494378	557479	433341	362607	301924	187947	442993	410431	229610	196124
P52758	4	4	499.784	0.534032	1.14906	ctrl	cox	Ribonuclease UK114 (UK114_HUMAN)	758449	2.87663e+06	1.81747e+06	2.2616e+06	1.98498e+06	1.38494e+06	614315	2.01968e+06	1.62857e+06	1.66505e+06	1.05176e+06	749078
O60763	13	11	1399.05	0.534687	1.14824	ctrl	cox	General vesicular transport factor p115 (USO1_HUMAN)	2.10971e+06	1.16964e+06	1.566e+06	2.5324e+06	1.45325e+06	1.8858e+06	1.70879e+06	821205	1.40323e+06	1.86442e+06	770021	1.01998e+06
Q8NBS9	1	1	100	0.537113	1.03119	ctrl	cox	Thioredoxin domain-containing protein 5 (TXND5_HUMAN)	367416	55762.2	120204	626555	54426.1	20369.6	297593	39150.5	107710	461286	28838.2	11017.4
Q9UBQ7	10	10	997.61	0.538221	1.15473	ctrl	cox	Glyoxylate reductase/hydroxypyruvate reductase (GRHPR_HUMAN)	1.17231e+07	2.00348e+07	1.88358e+07	1.8729e+07	1.24066e+07	1.54325e+07	9.49526e+06	1.40664e+07	1.6878e+07	1.37887e+07	6.57375e+06	8.34701e+06
Q9BS26	1	1	100	0.542272	1.13554	cox	ctrl	Endoplasmic reticulum resident protein 44 (ERP44_HUMAN)	449700	64758.6	131053	551550	101876	19419.5	364240	45466.9	117431	406065	53979.7	10503.5
P10599	4	3	395.196	0.542444	1.09695	ctrl	cox	Thioredoxin (THIO_HUMAN)	2.16685e+06	3.23396e+06	2.08271e+06	3.501e+06	2.65952e+06	2.79568e+06	1.75506e+06	2.27056e+06	1.86624e+06	2.57753e+06	1.40917e+06	1.51211e+06
O75323	6	6	999.734	0.543195	1.07773	cox	ctrl	Protein NipSnap homolog 2 (NIPS2_HUMAN)	2.61383e+07	2.76317e+07	2.81933e+07	1.62438e+07	3.18556e+07	2.61178e+07	2.11711e+07	1.94002e+07	2.52629e+07	1.19591e+07	1.6879e+07	1.41264e+07
P04792	19	16	2297.72	0.543525	1.15844	ctrl	cox	Heat shock protein beta-1 (HSPB1_HUMAN)	1.84936e+08	1.81394e+08	1.83285e+08	3.05855e+08	1.69961e+08	1.70359e+08	1.49792e+08	1.27356e+08	1.64234e+08	2.25178e+08	9.00553e+07	9.21424e+07
P35754	4	4	399.812	0.543672	1.32577	ctrl	cox	Glutaredoxin-1 (GLRX1_HUMAN)	4.0775e+06	3.24813e+06	2.57626e+06	2.57587e+06	7.78106e+06	3.96129e+06	3.30262e+06	2.28051e+06	2.30849e+06	1.89642e+06	4.12287e+06	2.14255e+06
P20472	4	3	399.72	0.544193	12.3763	ctrl	cox	Parvalbumin alpha (PRVA_HUMAN)	179132	85110.6	355663	6.88621e+06	17387.4	1.15123e+06	145091	59756	318696	5.06981e+06	9212.88	622671
Q99653	1	1	100	0.544623	1.35309	cox	ctrl	Calcineurin B homologous protein 1 (CHP1_HUMAN)	901583	283935	970115	768736	404732	436748	730248	199350	869283	565963	214451	236225
Q14692	2	2	196.916	0.547302	1.22112	cox	ctrl	Ribosome biogenesis protein BMS1 homolog (BMS1_HUMAN)	3.2031e+06	5.62026e+06	2.25198e+06	1.79171e+06	3.83229e+06	3.02987e+06	2.59439e+06	3.94598e+06	2.01791e+06	1.31911e+06	2.03058e+06	1.63878e+06
P62906	4	4	399.908	0.548494	1.36185	cox	ctrl	60S ribosomal protein L10a (RL10A_HUMAN)	1.05277e+06	563408	2.21402e+06	1.33211e+06	567544	757644	852708	395567	1.9839e+06	980738	300719	409789
P49588	4	4	399.957	0.549612	1.26756	cox	ctrl	Alanine--tRNA ligase, cytoplasmic (SYAC_HUMAN)	554796	141785	683040	929887	119181	218849	449364	99546.7	612046	684607	63149.1	118369
Q9Y6H1	4	4	400	0.549995	1.13495	ctrl	cox	Coiled-coil-helix-coiled-coil-helix domain-containing protein 2 (CHCH2_HUMAN)	2.09652e+06	4.84322e+06	4.45893e+06	4.7708e+06	3.78979e+06	5.62634e+06	1.6981e+06	3.40042e+06	3.99547e+06	3.51239e+06	2.00806e+06	3.04313e+06
E9PAV3	41	41	4388.24	0.550666	1.08149	ctrl	cox	Nascent polypeptide-associated complex subunit alpha, muscle-specific form (NACAM_HUMAN)	7.13849e+06	8.14546e+06	8.6067e+06	8.09507e+06	6.94857e+06	1.01959e+07	5.78191e+06	5.71891e+06	7.71214e+06	5.9598e+06	3.68176e+06	5.51469e+06
P55822	10	10	998.38	0.550947	1.23827	ctrl	cox	SH3 domain-binding glutamic acid-rich protein (SH3BG_HUMAN)	2.26187e+07	1.29113e+07	6.85995e+06	2.07533e+07	1.12015e+07	2.71953e+07	1.83203e+07	9.06498e+06	6.14694e+06	1.52791e+07	5.93523e+06	1.47092e+07
P62258	19	15	2099.22	0.552316	1.06575	ctrl	cox	14-3-3 protein epsilon (1433E_HUMAN)	5.94411e+07	5.26444e+07	5.85995e+07	7.33534e+07	5.32625e+07	5.9433e+07	4.81451e+07	3.69616e+07	5.25088e+07	5.40047e+07	2.82217e+07	3.21457e+07
Q86X55	1	1	100	0.552668	1.29681	ctrl	cox	Histone-arginine methyltransferase CARM1 (CARM1_HUMAN)	550233	316392	598852	994382	493640	355260	445668	222138	536608	732090	261560	192151
Q08J23	2	1	199.309	0.552733	2.05534	cox	ctrl	tRNA (cytosine(34)-C(5))-methyltransferase (NSUN2_HUMAN)	25766.8	178381	642760	411915	35776.2	74060.6	20870.1	125241	575953	303262	18956.3	40057.4
O75431	2	2	199.811	0.553714	1.59362	cox	ctrl	Metaxin-2 (MTX2_HUMAN)	362541	475398	771579	196847	369593	248710	293645	333776	691382	144924	195833	134520
A7E2Y1	43	5	5781.28	0.554817	1.15915	ctrl	cox	Myosin-7B (MYH7B_HUMAN)	1.23339e+07	1.26154e+07	9.08084e+06	1.80887e+07	1.30334e+07	9.20202e+06	9.99002e+06	8.85723e+06	8.13699e+06	1.33174e+07	6.90586e+06	4.97712e+06
P61163	4	2	399.957	0.557629	1.08614	cox	ctrl	Alpha-centractin (ACTZ_HUMAN)	1.47883e+06	1.19827e+06	1.68576e+06	1.49528e+06	958011	1.59855e+06	1.1978e+06	841302	1.51054e+06	1.10086e+06	507611	864611
P13010	8	8	799.19	0.557824	1.34267	cox	ctrl	X-ray repair cross-complementing protein 5 (XRCC5_HUMAN)	2.42863e+06	701691	2.5595e+06	2.20253e+06	941087	902675	1.9671e+06	492656	2.29347e+06	1.62156e+06	498644	488232
Q9UHP9	5	5	793.786	0.562595	1.09764	ctrl	cox	Small muscular protein (SMPX_HUMAN)	2.55961e+07	2.1345e+07	1.62235e+07	2.78221e+07	2.46267e+07	3.15897e+07	2.07319e+07	1.49863e+07	1.45373e+07	2.04834e+07	1.30487e+07	1.7086e+07
Q9UKG1	1	1	100	0.563418	1.22324	ctrl	cox	DCC-interacting protein 13-alpha (DP13A_HUMAN)	334527	121692	76541.3	357292	153973	164449	270955	85439.5	68585.7	263047	81583.9	88946.3
Q01105	5	4	500	0.564214	1.2446	cox	ctrl	Protein SET (SET_HUMAN)	2.04614e+06	482689	1.24045e+06	2.22249e+06	549517	503271	1.65729e+06	338895	1.11152e+06	1.63626e+06	291167	272206
P55072	35	33	4195.46	0.564625	1.07645	ctrl	cox	Transitional endoplasmic reticulum ATPase (TERA_HUMAN)	1.85065e+07	3.20475e+07	2.25575e+07	2.52846e+07	2.63429e+07	2.23615e+07	1.49896e+07	2.25005e+07	2.02129e+07	1.86152e+07	1.3958e+07	1.20948e+07
P49419	7	7	799.616	0.564742	1.18334	cox	ctrl	Alpha-aminoadipic semialdehyde dehydrogenase (AL7A1_HUMAN)	1.91039e+06	1.09563e+06	850957	2.15411e+06	1.04115e+06	541250	1.54734e+06	769241	762510	1.58591e+06	551665	292748
Q8WUM4	8	8	797.087	0.565566	1.08638	ctrl	cox	Programmed cell death 6-interacting protein (PDC6I_HUMAN)	2.35602e+06	1.88118e+06	2.04861e+06	2.95628e+06	2.0548e+06	2.14356e+06	1.90829e+06	1.32077e+06	1.83568e+06	2.17649e+06	1.08875e+06	1.15939e+06
Q9UJ70	3	3	299.839	0.566074	1.73107	cox	ctrl	N-acetyl-D-glucosamine kinase (NAGK_HUMAN)	838902	134445	285862	508915	192542	243039	679480	94393.8	256150	374677	102020	131454
Q9NVE7	3	3	299.593	0.566099	1.08999	ctrl	cox	Pantothenate kinase 4 (PANK4_HUMAN)	942952	692916	1.1667e+06	1.20526e+06	855575	983915	763755	486495	1.04544e+06	887342	453335	532173
Q5BKX8	8	8	995.577	0.566487	1.30586	cox	ctrl	Muscle-related coiled-coil protein (MURC_HUMAN)	7.87085e+06	3.4626e+06	1.5537e+07	1.22491e+07	3.99277e+06	3.48474e+06	6.37509e+06	2.43108e+06	1.39221e+07	9.01811e+06	2.11561e+06	1.8848e+06
O43681	3	3	299.946	0.566623	1.201	ctrl	cox	ATPase ASNA1 (ASNA_HUMAN)	462401	528640	314563	728607	321909	465774	374527	371157	281868	536420	170567	251925
Q8N142	21	20	2897.52	0.566954	1.19414	ctrl	cox	Adenylosuccinate synthetase isozyme 1 (PURA1_HUMAN)	2.32572e+07	2.71283e+07	4.30501e+07	5.11595e+07	2.30764e+07	3.26563e+07	1.88375e+07	1.90467e+07	3.85755e+07	3.76649e+07	1.22273e+07	1.76629e+07
Q92629	6	6	599.625	0.568542	1.21824	cox	ctrl	Delta-sarcoglycan (SGCD_HUMAN)	6.0481e+06	2.55792e+06	6.00139e+06	5.87236e+06	3.20411e+06	3.38017e+06	4.89873e+06	1.79591e+06	5.37762e+06	4.32338e+06	1.69773e+06	1.82824e+06
Q8NB12	15	15	1893.78	0.569352	1.10042	cox	ctrl	Histone-lysine N-methyltransferase SMYD1 (SMYD1_HUMAN)	4.38661e+07	4.13233e+07	2.82996e+07	3.68383e+07	3.48858e+07	3.66144e+07	3.55299e+07	2.9013e+07	2.53582e+07	2.71213e+07	1.84845e+07	1.98037e+07
O75746	20	20	2294.64	0.569864	1.38881	ctrl	cox	Calcium-binding mitochondrial carrier protein Aralar1 (CMC1_HUMAN)	6.32825e+06	9.75316e+06	6.61935e+06	4.01087e+06	1.36278e+07	1.25326e+07	5.12565e+06	6.84767e+06	5.93135e+06	2.95291e+06	7.2208e+06	6.77855e+06
P34932	12	12	1199.99	0.571118	1.14394	cox	ctrl	Heat shock 70 kDa protein 4 (HSP74_HUMAN)	4.37326e+06	2.53629e+06	2.71174e+06	4.18822e+06	2.39642e+06	2.50341e+06	3.54218e+06	1.78073e+06	2.42989e+06	3.08348e+06	1.26977e+06	1.35402e+06
O95394	1	1	100	0.571646	1.14248	cox	ctrl	Phosphoacetylglucosamine mutase (AGM1_HUMAN)	1.0433e+06	346602	760786	1.65694e+06	325096	306879	845036	243349	681711	1.21988e+06	172255	165983
Q96IX5	1	1	100	0.572554	1.20521	cox	ctrl	Up-regulated during skeletal muscle growth protein 5 (USMG5_HUMAN)	2.03257e+06	4.475e+06	4.17365e+06	1.54005e+06	4.04549e+06	2.47377e+06	1.64631e+06	3.14189e+06	3.73985e+06	1.13383e+06	2.14354e+06	1.338e+06
P31939	11	11	1198.43	0.572661	1.48836	ctrl	cox	Bifunctional purine biosynthesis protein PURH (PUR9_HUMAN)	2.30447e+06	1.93733e+06	1.78035e+06	7.77773e+06	1.66263e+06	2.86569e+06	1.86653e+06	1.36019e+06	1.59531e+06	5.72617e+06	880962	1.54997e+06
O00764	3	3	298.163	0.572963	1.16658	cox	ctrl	Pyridoxal kinase (PDXK_HUMAN)	934231	1.63233e+06	793210	1.21859e+06	788604	970343	756692	1.14606e+06	710765	897161	417849	524833
Q14258	2	1	297.282	0.573131	1.20381	cox	ctrl	E3 ubiquitin/ISG15 ligase TRIM25 (TRI25_HUMAN)	157501	155204	163833	253619	154415	103135	127570	108969	146804	186721	81818.2	55783
Q15084	10	10	1099.81	0.573727	1.17245	cox	ctrl	Protein disulfide-isomerase A6 (PDIA6_HUMAN)	6.46614e+06	2.2163e+06	5.9302e+06	8.65777e+06	2.65764e+06	1.99543e+06	5.23733e+06	1.55606e+06	5.31382e+06	6.37407e+06	1.40817e+06	1.07927e+06
Q12988	5	4	497.277	0.574542	1.57661	ctrl	cox	Heat shock protein beta-3 (HSPB3_HUMAN)	3.87497e+06	2.32345e+06	4.27917e+06	1.1293e+07	2.70656e+06	2.97259e+06	3.13858e+06	1.63129e+06	3.8344e+06	8.31421e+06	1.43409e+06	1.60779e+06
Q16181	6	6	599.799	0.575489	1.10355	cox	ctrl	Septin-7 (SEPT7_HUMAN)	1.47463e+06	316104	1.3022e+06	2.5154e+06	381320	266729	1.1944e+06	221936	1.16686e+06	1.8519e+06	202046	144267
P11532	95	86	10179.2	0.57549	1.09123	ctrl	cox	Dystrophin (DMD_HUMAN)	8.20444e+06	5.60554e+06	1.0645e+07	1.06684e+07	7.90356e+06	8.76063e+06	6.64529e+06	3.93564e+06	9.53858e+06	7.85433e+06	4.18778e+06	4.73839e+06
Q00765	4	4	496.843	0.57588	1.10454	ctrl	cox	Receptor expression-enhancing protein 5 (REEP5_HUMAN)	3.02637e+06	2.73895e+06	1.2408e+06	3.00584e+06	2.79249e+06	2.42043e+06	2.45125e+06	1.92301e+06	1.11183e+06	2.21298e+06	1.47963e+06	1.30915e+06
Q8IWE2	2	2	200	0.576595	1.45089	cox	ctrl	Protein NOXP20 (NXP20_HUMAN)	82839.4	0	54792.8	77726.1	27992.7	15157	67096.8	0	49097.7	57224	14832.2	8198.02
P17987	9	8	999.39	0.5771	1.09957	cox	ctrl	T-complex protein 1 subunit alpha (TCPA_HUMAN)	2.53186e+06	3.46094e+06	2.10046e+06	2.00498e+06	2.74747e+06	2.47165e+06	2.05071e+06	2.42992e+06	1.88214e+06	1.47611e+06	1.45577e+06	1.33685e+06
Q8TBC4	1	1	100	0.580372	1.07308	cox	ctrl	NEDD8-activating enzyme E1 catalytic subunit (UBA3_HUMAN)	922028	1.22926e+06	1.02858e+06	1.68881e+06	708399	705002	746808	863064	921674	1.24334e+06	375352	381317
Q13126	3	3	300	0.582659	1.03458	ctrl	cox	S-methyl-5'-thioadenosine phosphorylase (MTAP_HUMAN)	1.02578e+06	1.1131e+06	1.22458e+06	2.40125e+06	626936	401439	830844	781506	1.0973e+06	1.76786e+06	332188	217128
P18124	4	3	399.521	0.584471	1.26083	ctrl	cox	60S ribosomal protein L7 (RL7_HUMAN)	668059	142958	781492	1.01916e+06	342891	685650	541103	100371	700265	750330	181684	370850
P62937	11	11	1499.75	0.585348	1.13342	cox	ctrl	Peptidyl-prolyl cis-trans isomerase A (PPIA_HUMAN)	4.26045e+07	2.0421e+07	3.66498e+07	5.3463e+07	2.05777e+07	1.97115e+07	3.4508e+07	1.43376e+07	3.28405e+07	3.93608e+07	1.09033e+07	1.06614e+07
O43181	4	4	399.968	0.587173	1.24246	ctrl	cox	NADH dehydrogenase [ubiquinone] iron-sulfur protein 4, mitochondrial (NDUS4_HUMAN)	9.59205e+06	5.25961e+06	1.8886e+06	3.88146e+06	1.07561e+07	9.29545e+06	7.7692e+06	3.69276e+06	1.69231e+06	2.85763e+06	5.69921e+06	5.02766e+06
P14866	3	2	299.833	0.587459	1.2429	cox	ctrl	Heterogeneous nuclear ribonucleoprotein L (HNRPL_HUMAN)	1.5264e+06	664071	2.37857e+06	2.12086e+06	797564	740497	1.23633e+06	466243	2.13135e+06	1.56143e+06	422597	400515
O95573	2	2	200	0.587983	1.07275	cox	ctrl	Long-chain-fatty-acid--CoA ligase 3 (ACSL3_HUMAN)	943190	879965	685742	1.01929e+06	705029	614015	763949	617821	614468	750427	373566	332104
P55290	9	9	899.557	0.588191	1.1411	cox	ctrl	Cadherin-13 (CAD13_HUMAN)	7.5227e+06	6.27169e+06	1.42718e+07	1.39222e+07	5.22859e+06	5.09763e+06	6.09311e+06	4.40334e+06	1.27884e+07	1.02499e+07	2.77042e+06	2.75717e+06
P62917	5	5	498.089	0.588636	1.36756	ctrl	cox	60S ribosomal protein L8 (RL8_HUMAN)	961687	280773	1.33857e+06	2.39397e+06	650699	930862	778930	197130	1.19944e+06	1.76251e+06	344779	503479
P51114	3	3	398.652	0.58929	1.14589	cox	ctrl	Fragile X mental retardation syndrome-related protein 1 (FXR1_HUMAN)	625385	489255	325380	484651	360945	496317	506538	343505	291560	356812	191250	268445
P62424	7	7	699.139	0.590704	1.27287	cox	ctrl	60S ribosomal protein L7a (RL7A_HUMAN)	3.00752e+06	1.42208e+06	5.11123e+06	3.66177e+06	1.31e+06	2.36629e+06	2.43598e+06	998443	4.57998e+06	2.69589e+06	694114	1.27986e+06
Q9NXA8	3	3	299.989	0.591842	1.10017	cox	ctrl	NAD-dependent protein deacylase sirtuin-5, mitochondrial (SIR5_HUMAN)	2.208e+06	1.67208e+06	2.70082e+06	1.53708e+06	2.36079e+06	2.30346e+06	1.7884e+06	1.17397e+06	2.4201e+06	1.13164e+06	1.25089e+06	1.24588e+06
P50402	1	1	100	0.591876	1.55192	cox	ctrl	Emerin (EMD_HUMAN)	520716	109050	689946	398203	320799	161984	421761	76563.5	618234	293167	169979	87612.9
O95182	2	2	300	0.594047	1.43523	ctrl	cox	NADH dehydrogenase [ubiquinone] 1 alpha subcomplex subunit 7 (NDUA7_HUMAN)	2.91437e+06	1.83577e+06	275681	777008	4.25831e+06	3.2443e+06	2.36053e+06	1.28889e+06	247027	572054	2.25631e+06	1.75475e+06
P17655	12	12	1198.63	0.594315	1.21232	cox	ctrl	Calpain-2 catalytic subunit (CAN2_HUMAN)	4.43134e+06	2.30449e+06	2.25711e+06	4.05431e+06	2.39075e+06	2.17175e+06	3.58922e+06	1.61798e+06	2.02251e+06	2.98489e+06	1.26676e+06	1.17464e+06
P30622	7	7	699.654	0.596169	1.11388	ctrl	cox	CAP-Gly domain-containing linker protein 1 (CLIP1_HUMAN)	1.16082e+06	762837	526121	861268	867079	1.27697e+06	940219	535586	471437	634088	459430	690679
Q9Y5Z4	6	6	796.861	0.596887	1.08778	ctrl	cox	Heme-binding protein 2 (HEBP2_HUMAN)	8.0226e+06	7.94469e+06	9.28835e+06	1.16026e+07	7.81772e+06	7.73417e+06	6.498e+06	5.57795e+06	8.32294e+06	8.54214e+06	4.14229e+06	4.1832e+06
P63316	15	15	1899.37	0.599073	1.16951	cox	ctrl	Troponin C, slow skeletal and cardiac muscles (TNNC1_HUMAN)	7.42597e+08	4.815e+08	3.58857e+08	3.71744e+08	5.75962e+08	5.25925e+08	6.01476e+08	3.3806e+08	3.21558e+08	2.73687e+08	3.05179e+08	2.84459e+08
P16402	7	1	999.628	0.599206	1.24111	cox	ctrl	Histone H1.3 (H13_HUMAN)	5.91419e+06	3.31468e+06	1.81768e+07	1.46167e+07	2.31411e+06	2.92464e+06	4.79027e+06	2.32723e+06	1.62875e+07	1.07612e+07	1.22615e+06	1.58186e+06
P10412	8	1	1099.69	0.599206	1.24111	cox	ctrl	Histone H1.4 (H14_HUMAN)	2.2535e+06	1.263e+06	6.92593e+06	5.56942e+06	881751	1.11438e+06	1.82525e+06	886749	6.20606e+06	4.10035e+06	467204	602740
P16403	7	1	999.563	0.599206	1.24111	cox	ctrl	Histone H1.2 (H12_HUMAN)	1.14154e+07	6.3979e+06	3.50843e+07	2.82127e+07	4.46664e+06	5.64507e+06	9.24606e+06	4.49195e+06	3.14377e+07	2.07709e+07	2.36669e+06	3.05327e+06
Q07507	4	4	399.094	0.599248	2.34204	cox	ctrl	Dermatopontin (DERM_HUMAN)	2.08067e+06	76526.6	1.06421e+06	1.21625e+06	265612	263558	1.68526e+06	53729.2	953597	895436	140737	142551
Q9Y4G6	12	9	1276.38	0.600308	1.0663	ctrl	cox	Talin-2 (TLN2_HUMAN)	6.59488e+06	2.40109e+06	1.67585e+06	4.28521e+06	4.80605e+06	4.50035e+06	5.34161e+06	1.6858e+06	1.50166e+06	3.15488e+06	2.54653e+06	2.43412e+06
Q13813	51	50	5695.14	0.602665	1.03495	cox	ctrl	Spectrin alpha chain, non-erythrocytic 1 (SPTN1_HUMAN)	1.8355e+07	1.78253e+07	1.5856e+07	1.535e+07	1.74393e+07	1.84848e+07	1.48668e+07	1.25151e+07	1.42079e+07	1.13011e+07	9.24038e+06	9.99792e+06
P11021	21	16	2493.46	0.602889	1.19483	cox	ctrl	78 kDa glucose-regulated protein (GRP78_HUMAN)	1.75799e+07	7.10576e+06	1.04455e+07	1.72661e+07	7.31091e+06	8.17586e+06	1.4239e+07	4.98894e+06	9.35985e+06	1.27117e+07	3.87376e+06	4.4221e+06
Q9UEY8	3	3	300	0.60324	1.09326	ctrl	cox	Gamma-adducin (ADDG_HUMAN)	520710	99147.9	481625	1.15695e+06	116432	67770.3	421756	69611.5	431566	851776	61692.4	36655.1
P13489	19	19	2399.23	0.604575	1.11181	ctrl	cox	Ribonuclease inhibitor (RINI_HUMAN)	1.46416e+07	8.99999e+06	1.18791e+07	1.82485e+07	1.13223e+07	1.2107e+07	1.18591e+07	6.31888e+06	1.06444e+07	1.3435e+07	5.99922e+06	6.54833e+06
Q9Y4J8	8	8	899.478	0.605039	1.11655	cox	ctrl	Dystrobrevin alpha (DTNA_HUMAN)	1.9115e+06	1.26906e+06	1.69548e+06	1.76533e+06	1.24528e+06	1.8351e+06	1.54825e+06	891002	1.51925e+06	1.29968e+06	659826	992558
Q8N335	10	8	1096.78	0.606744	1.04897	cox	ctrl	Glycerol-3-phosphate dehydrogenase 1-like protein (GPD1L_HUMAN)	1.04621e+07	8.6467e+06	9.69916e+06	1.10866e+07	9.20374e+06	7.6487e+06	8.47387e+06	6.07083e+06	8.69105e+06	8.16221e+06	4.87669e+06	4.13698e+06
Q9Y6C9	4	4	499.995	0.60682	1.12211	cox	ctrl	Mitochondrial carrier homolog 2 (MTCH2_HUMAN)	2.6204e+06	4.19027e+06	4.38261e+06	2.15841e+06	3.70279e+06	3.50335e+06	2.12242e+06	2.94198e+06	3.92709e+06	1.58908e+06	1.96196e+06	1.89487e+06
O75112	52	48	7184.07	0.607089	1.08907	ctrl	cox	LIM domain-binding protein 3 (LDB3_HUMAN)	2.84957e+08	1.9157e+08	1.43222e+08	2.08824e+08	2.76377e+08	2.72391e+08	2.30804e+08	1.34501e+08	1.28336e+08	1.53742e+08	1.46441e+08	1.47329e+08
O75131	3	3	299.805	0.607218	1.16554	ctrl	cox	Copine-3 (CPNE3_HUMAN)	620430	549317	811430	1.18064e+06	569253	696180	502525	385674	727092	869219	301624	376545
Q9P0L0	7	6	996.359	0.608708	1.0707	ctrl	cox	Vesicle-associated membrane protein-associated protein A (VAPA_HUMAN)	3.56745e+06	3.67287e+06	4.43597e+06	4.8647e+06	3.3326e+06	3.99678e+06	2.8895e+06	2.57872e+06	3.97491e+06	3.58152e+06	1.76581e+06	2.16175e+06
P02788	1	1	100	0.609051	24.57	cox	ctrl	Lactotransferrin (TRFL_HUMAN)	24606.1	180.868	1.20944e+06	32890.5	2891.53	4361.18	19930	126.987	1.08374e+06	24214.8	1532.11	2358.84
P37198	1	1	100	0.609353	1.83898	cox	ctrl	Nuclear pore glycoprotein p62 (NUP62_HUMAN)	474123	0	501643	362436	151627	46820.7	384022	0	449503	266835	80341.2	25324
O60936	5	3	499.994	0.60957	1.075	ctrl	cox	Nucleolar protein 3 (NOL3_HUMAN)	3.87798e+06	4.34354e+06	2.49128e+06	3.68367e+06	3.62243e+06	4.5944e+06	3.14102e+06	3.04959e+06	2.23235e+06	2.71201e+06	1.91938e+06	2.48499e+06
Q9BRA2	2	2	299.997	0.61021	1.05272	cox	ctrl	Thioredoxin domain-containing protein 17 (TXD17_HUMAN)	1.61369e+06	1.2284e+06	1.52011e+06	2.53875e+06	830429	1.0458e+06	1.30703e+06	862460	1.36211e+06	1.86909e+06	440011	565645
P40925	20	19	2580.65	0.612764	1.08284	cox	ctrl	Malate dehydrogenase, cytoplasmic (MDHC_HUMAN)	2.19836e+08	2.83489e+08	1.89839e+08	1.40828e+08	2.41806e+08	2.40182e+08	1.78059e+08	1.99037e+08	1.70108e+08	1.03681e+08	1.28123e+08	1.29908e+08
Q8NDY3	7	6	899.519	0.612776	1.06407	cox	ctrl	[Protein ADP-ribosylarginine] hydrolase-like protein 1 (ARHL1_HUMAN)	9.90021e+06	7.24601e+06	8.67232e+06	1.31308e+07	7.17033e+06	4.87534e+06	8.0188e+06	5.08741e+06	7.77093e+06	9.66722e+06	3.79927e+06	2.63694e+06
P02511	24	23	3064.95	0.613492	1.09316	cox	ctrl	Alpha-crystallin B chain (CRYAB_HUMAN)	3.50139e+08	3.02895e+08	2.43959e+08	3.9934e+08	2.64851e+08	2.26433e+08	2.83599e+08	2.12662e+08	2.18603e+08	2.94004e+08	1.40334e+08	1.22471e+08
P55795	3	1	499.924	0.614636	1.18587	cox	ctrl	Heterogeneous nuclear ribonucleoprotein H2 (HNRH2_HUMAN)	178588	68651.7	190705	216557	87219.5	77298.1	144650	48200.2	170883	159435	46214.1	41808.5
Q5VW32	1	1	100	0.617048	2.00705	cox	ctrl	BRO1 domain-containing protein BROX (BROX_HUMAN)	668364	433129	0	436647	73481.6	112289	541350	304099	0	321471	38934.9	60734.1
P17568	3	3	300	0.617259	1.17185	ctrl	cox	NADH dehydrogenase [ubiquinone] 1 beta subcomplex subunit 7 (NDUB7_HUMAN)	6.09162e+06	4.33839e+06	1.28918e+06	2.99581e+06	6.97269e+06	5.71173e+06	4.93398e+06	3.04598e+06	1.15519e+06	2.20559e+06	3.69455e+06	3.08932e+06
Q16586	3	3	399.551	0.620401	1.1394	cox	ctrl	Alpha-sarcoglycan (SGCA_HUMAN)	1.28599e+06	1.56461e+06	2.49548e+06	2.06422e+06	1.48322e+06	1.4494e+06	1.0416e+06	1.09851e+06	2.23611e+06	1.51973e+06	785899	783943
Q99873	3	3	300	0.62042	1.1072	ctrl	cox	Protein arginine N-methyltransferase 1 (ANM1_HUMAN)	1.09687e+06	366701	1.07044e+06	1.32456e+06	923162	910476	888421	257460	959184	975174	489146	492452
P53999	2	2	200	0.620611	1.12378	cox	ctrl	Activated RNA polymerase II transcriptional coactivator p15 (TCP4_HUMAN)	2.18006e+06	2.59604e+06	3.88596e+06	2.40955e+06	2.84016e+06	1.97124e+06	1.76577e+06	1.82267e+06	3.48206e+06	1.77397e+06	1.50489e+06	1.06619e+06
P00352	15	14	1597.97	0.623169	1.04296	ctrl	cox	Retinal dehydrogenase 1 (AL1A1_HUMAN)	5.2502e+07	4.88299e+07	3.69281e+07	5.03563e+07	4.96182e+07	4.93732e+07	4.25247e+07	3.42834e+07	3.30899e+07	3.70736e+07	2.62907e+07	2.67046e+07
P52788	1	1	100	0.623181	1.10242	ctrl	cox	Spermine synthase (SPSY_HUMAN)	1.43508e+06	1.12115e+06	840222	1.81837e+06	1.14908e+06	1.30505e+06	1.16236e+06	787154	752891	1.33873e+06	608852	705868
P48643	11	11	1197.4	0.624513	1.09769	ctrl	cox	T-complex protein 1 subunit epsilon (TCPE_HUMAN)	3.05039e+06	2.39838e+06	2.86236e+06	4.14682e+06	2.67608e+06	2.62209e+06	2.4707e+06	1.6839e+06	2.56485e+06	3.053e+06	1.41795e+06	1.41822e+06
O43399	3	3	299.935	0.624574	1.13933	cox	ctrl	Tumor protein D54 (TPD54_HUMAN)	1.83821e+06	794857	1.54374e+06	2.29284e+06	830067	891742	1.48889e+06	558067	1.38329e+06	1.68805e+06	439819	482319
Q15404	4	4	498.231	0.624927	1.19619	cox	ctrl	Ras suppressor protein 1 (RSU1_HUMAN)	1.52735e+06	1.33232e+06	2.93428e+06	2.51767e+06	1.52824e+06	1.40072e+06	1.2371e+06	935416	2.6293e+06	1.85357e+06	809755	757613
P55036	7	7	697.843	0.625596	1.09515	cox	ctrl	26S proteasome non-ATPase regulatory subunit 4 (PSMD4_HUMAN)	3.34756e+06	2.16229e+06	2.27106e+06	2.92302e+06	2.07891e+06	2.50902e+06	2.7114e+06	1.51814e+06	2.03501e+06	2.15201e+06	1.10153e+06	1.35706e+06
P07451	54	48	8037.59	0.628016	1.22816	ctrl	cox	Carbonic anhydrase 3 (CAH3_HUMAN)	1.15724e+09	8.17041e+08	7.50909e+08	1.76506e+09	1.02814e+09	6.52393e+08	9.37323e+08	5.73643e+08	6.72861e+08	1.29949e+09	5.44768e+08	3.52862e+08
Q8IXJ6	2	2	199.903	0.628019	1.40027	cox	ctrl	NAD-dependent protein deacetylase sirtuin-2 (SIR2_HUMAN)	116013	0	39164.8	134488	15269.4	10560	93966.3	0	35094.1	99013.5	8090.65	5711.62
Q9Y6M9	5	5	498.521	0.628127	1.33556	ctrl	cox	NADH dehydrogenase [ubiquinone] 1 beta subcomplex subunit 9 (NDUB9_HUMAN)	2.85775e+06	2.70518e+06	1.19771e+06	1.44465e+06	5.59426e+06	4.61691e+06	2.31467e+06	1.8993e+06	1.07322e+06	1.06359e+06	2.96417e+06	2.49716e+06
P50993	21	11	2598.5	0.628398	1.1117	cox	ctrl	Sodium/potassium-transporting ATPase subunit alpha-2 (AT1A2_HUMAN)	9.42412e+06	5.62563e+06	7.45066e+06	8.06915e+06	4.96458e+06	8.92192e+06	7.63319e+06	3.94974e+06	6.67625e+06	5.94072e+06	2.63053e+06	4.82563e+06
Q13283	1	1	100	0.62861	1.06493	cox	ctrl	Ras GTPase-activating protein-binding protein 1 (G3BP1_HUMAN)	1.13249e+06	985863	1.2369e+06	1.51559e+06	752092	1.0539e+06	917277	692172	1.10833e+06	1.11581e+06	398503	570024
P46734	5	3	499.389	0.629354	1.07029	ctrl	cox	Dual specificity mitogen-activated protein kinase kinase 3 (MP2K3_HUMAN)	4.29348e+06	3.82526e+06	2.30731e+06	3.63087e+06	3.05016e+06	3.9233e+06	3.47756e+06	2.68571e+06	2.06749e+06	2.67314e+06	1.61615e+06	2.12201e+06
O14818	2	2	299.995	0.631032	1.09503	ctrl	cox	Proteasome subunit alpha type-7 (PSA7_HUMAN)	2.86024e+06	2.49148e+06	2.81528e+06	4.07516e+06	2.52214e+06	2.68313e+06	2.31668e+06	1.74926e+06	2.52267e+06	3.00024e+06	1.33638e+06	1.45123e+06
P09455	1	1	100	0.631116	1.62645	ctrl	cox	Retinol-binding protein 1 (RET1_HUMAN)	278478	5087.14	173263	557192	0	63.736	225557	3571.67	155255	410219	0	34.4731
O14979	4	3	500	0.631116	1.27614	cox	ctrl	Heterogeneous nuclear ribonucleoprotein D-like (HNRDL_HUMAN)	2.67184e+06	902892	3.40784e+06	2.96621e+06	1.43466e+06	1.23716e+06	2.16409e+06	633919	3.05363e+06	2.1838e+06	760167	669145
O95782	3	2	299.633	0.637564	1.2371	cox	ctrl	AP-2 complex subunit alpha-1 (AP2A1_HUMAN)	249083	145425	478118	695323	145088	156098	201748	102103	428423	511915	76876.3	84429.5
P05023	16	6	1799.16	0.637566	1.13904	cox	ctrl	Sodium/potassium-transporting ATPase subunit alpha-1 (AT1A1_HUMAN)	2.61124e+06	1.32286e+06	1.96293e+06	2.11992e+06	1.40306e+06	2.08337e+06	2.11501e+06	928780	1.75891e+06	1.56074e+06	743426	1.12684e+06
Q05086	2	1	200	0.639658	7.43918	cox	ctrl	Ubiquitin-protein ligase E3A (UBE3A_HUMAN)	115831	0	50282.2	0	0	16747.2	93819	0	45056	0	0	9058.09
A5YM72	1	1	100	0.640187	1.71404	ctrl	cox	Carnosine synthase 1 (CRNS1_HUMAN)	271478	620152	349741	1.46303e+06	186515	577278	219887	435407	313390	1.07712e+06	98826.7	312234
P29218	4	4	497.079	0.640528	1.05946	ctrl	cox	Inositol monophosphatase 1 (IMPA1_HUMAN)	2.6641e+06	2.74612e+06	2.08425e+06	3.17468e+06	2.30608e+06	2.50778e+06	2.15782e+06	1.92805e+06	1.86762e+06	2.33728e+06	1.2219e+06	1.35639e+06
O15260	1	1	200	0.640599	1.25561	ctrl	cox	Surfeit locus protein 4 (SURF4_HUMAN)	2.12811e+06	2.46137e+06	2.11786e+06	4.92304e+06	1.99851e+06	1.92768e+06	1.72369e+06	1.72813e+06	1.89773e+06	3.62447e+06	1.05893e+06	1.04263e+06
Q9UN86	1	1	100	0.640881	1.03093	ctrl	cox	Ras GTPase-activating protein-binding protein 2 (G3BP2_HUMAN)	824907	700780	61586.4	896939	477701	603374	668144	492016	55185.2	660350	253114	326349
Q3LXA3	2	1	199.962	0.644985	1.31463	cox	ctrl	Bifunctional ATP-dependent dihydroxyacetone kinase/FAD-AMP lyase (cyclizing) (DHAK_HUMAN)	0	104994	18667.3	207778	9598.02	7760.22	0	73715.9	16727.1	152972	5085.6	4197.29
O95831	8	5	797.747	0.645775	1.10765	cox	ctrl	Apoptosis-inducing factor 1, mitochondrial (AIFM1_HUMAN)	3.18132e+06	5.84592e+06	5.82129e+06	2.22456e+06	5.37941e+06	5.25853e+06	2.57675e+06	4.10441e+06	5.21624e+06	1.63778e+06	2.85033e+06	2.8442e+06
P52565	8	6	797.816	0.64662	1.09576	cox	ctrl	Rho GDP-dissociation inhibitor 1 (GDIR1_HUMAN)	1.04644e+07	6.48234e+06	9.26863e+06	1.29208e+07	6.65583e+06	6.61894e+06	8.47575e+06	4.55124e+06	8.30526e+06	9.5126e+06	3.52665e+06	3.58001e+06
Q9Y3I0	6	6	600	0.649802	1.06653	cox	ctrl	tRNA-splicing ligase RtcB homolog (RTCB_HUMAN)	1.46761e+06	1.27519e+06	1.8932e+06	1.91887e+06	1.11768e+06	1.35781e+06	1.18871e+06	895311	1.69642e+06	1.41272e+06	592213	734405
P47914	1	1	100	0.650609	1.21818	ctrl	cox	60S ribosomal protein L29 (RL29_HUMAN)	2.08133e+06	1.63973e+06	5.40479e+06	5.62689e+06	1.76941e+06	2.85792e+06	1.6858e+06	1.15125e+06	4.84303e+06	4.14266e+06	937539	1.54577e+06
P40121	1	1	100	0.653332	2.85188	ctrl	cox	Macrophage-capping protein (CAPG_HUMAN)	0	0	4467.2	1.1632e+06	0	17171.9	0	0	4002.89	856376	0	9287.84
Q15363	1	1	100	0.65357	1.02791	ctrl	cox	Transmembrane emp24 domain-containing protein 2 (TMED2_HUMAN)	566345	67248.6	501764	461856	450763	364994	458718	47215.1	449611	340031	238841	197415
O75155	7	7	799.525	0.65427	1.17262	ctrl	cox	Cullin-associated NEDD8-dissociated protein 2 (CAND2_HUMAN)	1.20512e+06	1.82625e+06	818040	836318	1.87713e+06	1.76041e+06	976106	1.2822e+06	733014	615719	994615	952156
Q6ZT12	1	1	99.9621	0.655345	1.15142	ctrl	cox	E3 ubiquitin-protein ligase UBR3 (UBR3_HUMAN)	775761	906518	537075	553587	819122	1.20572e+06	628337	636464	481252	407565	434019	652143
P14854	5	5	598.071	0.655524	1.09214	cox	ctrl	Cytochrome c oxidase subunit 6B1 (CX6B1_HUMAN)	1.7003e+07	1.79425e+07	9.22976e+06	6.22129e+06	1.9584e+07	1.57297e+07	1.37718e+07	1.25974e+07	8.27043e+06	4.58027e+06	1.03768e+07	8.5078e+06
Q16543	6	6	697.798	0.657019	1.06085	cox	ctrl	Hsp90 co-chaperone Cdc37 (CDC37_HUMAN)	5.97143e+06	4.13487e+06	5.21051e+06	6.77901e+06	4.08393e+06	3.89492e+06	4.83664e+06	2.90309e+06	4.66894e+06	4.99088e+06	2.16391e+06	2.10666e+06
Q9UJZ1	3	3	299.633	0.658889	1.12451	cox	ctrl	Stomatin-like protein 2, mitochondrial (STML2_HUMAN)	1.42801e+06	1.01375e+06	2.33537e+06	1.08287e+06	2.09678e+06	915377	1.15663e+06	711754	2.09264e+06	797235	1.111e+06	495103
P20962	1	1	100	0.660187	1.07602	ctrl	cox	Parathymosin (PTMS_HUMAN)	1.47067e+06	464579	1.06134e+06	2.57146e+06	433932	326180	1.19119e+06	326180	951029	1.89318e+06	229923	176422
Q01995	8	7	896.835	0.660557	1.4202	cox	ctrl	Transgelin (TAGL_HUMAN)	6.36168e+06	1.35887e+06	3.12153e+06	3.57138e+06	2.89966e+06	2.34e+06	5.15273e+06	954063	2.79708e+06	2.62934e+06	1.53641e+06	1.26564e+06
P51149	3	3	297.229	0.660805	1.08305	cox	ctrl	Ras-related protein Rab-7a (RAB7A_HUMAN)	2.24663e+06	1.20788e+06	1.60414e+06	2.35357e+06	1.24592e+06	1.05874e+06	1.81968e+06	848047	1.43741e+06	1.73276e+06	660164	572645
O75116	2	2	199.995	0.661969	4.93755	cox	ctrl	Rho-associated protein kinase 2 (ROCK2_HUMAN)	27449.9	0	57639.2	12191.5	3138.1	0	22233.4	0	51648.3	8975.67	1662.75	0
P42766	1	1	100	0.662058	1.20327	ctrl	cox	60S ribosomal protein L35 (RL35_HUMAN)	2.11212e+06	1.1648e+06	3.33929e+06	4.21035e+06	1.53452e+06	2.31052e+06	1.71074e+06	817801	2.99221e+06	3.09977e+06	813080	1.2497e+06
P31943	4	2	599.881	0.662352	1.16864	cox	ctrl	Heterogeneous nuclear ribonucleoprotein H (HNRH1_HUMAN)	1.70512e+06	665959	1.78214e+06	2.0626e+06	911432	813128	1.38109e+06	467568	1.5969e+06	1.51854e+06	482931	439799
P55010	2	2	200	0.663239	1.05613	cox	ctrl	Eukaryotic translation initiation factor 5 (IF5_HUMAN)	1.09819e+06	924376	953420	1.36963e+06	968286	670804	889493	649002	854323	1.00836e+06	513056	362820
Q13561	8	8	799.637	0.665093	1.09039	ctrl	cox	Dynactin subunit 2 (DCTN2_HUMAN)	3.60369e+06	2.85442e+06	3.58132e+06	4.62387e+06	2.76922e+06	4.09945e+06	2.91886e+06	2.00408e+06	3.20909e+06	3.40421e+06	1.4673e+06	2.21728e+06
Q15181	4	4	399.923	0.668044	1.44621	cox	ctrl	Inorganic pyrophosphatase (IPYR_HUMAN)	1.25498e+06	330197	362211	809437	425572	438966	1.01649e+06	231831	324563	595929	225493	237425
O95865	5	4	499.629	0.668354	1.01334	cox	ctrl	N(G),N(G)-dimethylarginine dimethylaminohydrolase 2 (DDAH2_HUMAN)	3.11806e+06	556294	2.38448e+06	5.39879e+06	611499	712366	2.52551e+06	390573	2.13664e+06	3.97473e+06	324009	385300
P05556	6	6	599.688	0.669096	1.58641	cox	ctrl	Integrin beta-1 (ITB1_HUMAN)	1.6276e+06	218324	881443	1.00072e+06	550037	479390	1.3183e+06	153285	789827	736759	291442	259289
Q2TBA0	10	9	997.797	0.670711	1.0669	ctrl	cox	Kelch-like protein 40 (KLH40_HUMAN)	1.02231e+07	8.83611e+06	5.85659e+06	9.30825e+06	7.61539e+06	1.07339e+07	8.28036e+06	6.20382e+06	5.24787e+06	6.85298e+06	4.03508e+06	5.80567e+06
O60493	2	2	200	0.672034	1.07088	cox	ctrl	Sorting nexin-3 (SNX3_HUMAN)	1.00546e+06	882681	1.39428e+06	1.4297e+06	856708	863419	814387	619728	1.24936e+06	1.05258e+06	453935	467000
P46781	4	4	393.268	0.672708	1.10353	cox	ctrl	40S ribosomal protein S9 (RS9_HUMAN)	1.12852e+06	719329	1.48539e+06	1.44257e+06	664572	950068	914062	505039	1.331e+06	1.06206e+06	352130	513866
A6NNS2	7	7	699.961	0.673509	1.08263	cox	ctrl	Dehydrogenase/reductase SDR family member 7C (DRS7C_HUMAN)	4.37802e+06	6.26659e+06	3.5245e+06	6.81689e+06	3.36452e+06	3.5594e+06	3.54603e+06	4.39976e+06	3.15817e+06	5.01877e+06	1.78272e+06	1.92519e+06
Q96EY7	1	1	100	0.674454	3.69827	cox	ctrl	Pentatricopeptide repeat domain-containing protein 3, mitochondrial (PTCD3_HUMAN)	34361.9	547147	1.67583e+06	129201	193220	160137	27831.8	384151	1.50164e+06	95121.5	102380	86613.8
Q9Y376	4	4	495.891	0.674788	1.10513	ctrl	cox	Calcium-binding protein 39 (CAB39_HUMAN)	909637	718503	463554	1.15573e+06	717283	673970	736772	504460	415373	850881	380059	364532
P14621	4	4	399.627	0.675018	1.06456	ctrl	cox	Acylphosphatase-2 (ACYP2_HUMAN)	7.74517e+06	7.63209e+06	4.42762e+06	6.14881e+06	8.4564e+06	7.14365e+06	6.27329e+06	5.35848e+06	3.96743e+06	4.52691e+06	4.4807e+06	3.86381e+06
P15880	3	3	300	0.675373	1.11596	cox	ctrl	40S ribosomal protein S2 (RS2_HUMAN)	1.64666e+06	743179	1.78304e+06	1.93528e+06	629178	1.11205e+06	1.33373e+06	521785	1.59772e+06	1.4248e+06	333376	601478
Q13162	3	2	299.994	0.675697	1.02653	ctrl	cox	Peroxiredoxin-4 (PRDX4_HUMAN)	671960	212592	324663	968680	147610	189342	544262	149260	290918	713167	78212.7	102410
P62873	2	1	300	0.67778	1.06296	cox	ctrl	Guanine nucleotide-binding protein G(I)/G(S)/G(T) subunit beta-1 (GBB1_HUMAN)	2.86041e+06	1.36005e+06	2.97842e+06	4.4612e+06	1.53965e+06	1.24291e+06	2.31682e+06	954888	2.66885e+06	3.28445e+06	815799	672256
O75923	35	32	3895.3	0.678619	1.08461	ctrl	cox	Dysferlin (DYSF_HUMAN)	6.40368e+06	8.60117e+06	1.42238e+07	1.19044e+07	7.02398e+06	1.02793e+07	5.18674e+06	6.03886e+06	1.27454e+07	8.76434e+06	3.72172e+06	5.55982e+06
Q96RP9	3	2	299.271	0.680753	1.08941	ctrl	cox	Elongation factor G, mitochondrial (EFGM_HUMAN)	1.06336e+06	442296	904184	668074	1.02562e+06	1.06696e+06	861279	310535	810205	491854	543435	577088
P60228	1	1	100	0.68132	1.05283	ctrl	cox	Eukaryotic translation initiation factor 3 subunit E (EIF3E_HUMAN)	689573	320038	568988	608228	578235	525041	558528	224698	509848	447793	306383	283981
P62753	3	3	299.838	0.684319	1.12185	cox	ctrl	40S ribosomal protein S6 (RS6_HUMAN)	2.17436e+06	1.27152e+06	2.94167e+06	2.70556e+06	1.30992e+06	1.73008e+06	1.76115e+06	892731	2.63591e+06	1.9919e+06	694073	935756
P02144	47	44	7155.19	0.685176	1.27283	ctrl	cox	Myoglobin (MYG_HUMAN)	6.00201e+08	9.31736e+08	3.12692e+08	3.24406e+08	8.57573e+08	1.17677e+09	4.8614e+08	6.5417e+08	2.80191e+08	2.38836e+08	4.54393e+08	6.36483e+08
P62805	7	7	698.533	0.685875	1.20103	cox	ctrl	Histone H4 (H4_HUMAN)	9.43148e+07	4.32963e+07	2.03687e+08	1.70013e+08	4.56269e+07	5.44883e+07	7.63915e+07	3.03983e+07	1.82516e+08	1.25168e+08	2.41758e+07	2.94713e+07
Q16585	6	6	599.989	0.686007	1.29991	cox	ctrl	Beta-sarcoglycan (SGCB_HUMAN)	1.37179e+06	381973	1.93013e+06	1.73768e+06	609119	696431	1.1111e+06	268182	1.72952e+06	1.27933e+06	322748	376681
O75935	1	1	100	0.688936	1.09703	ctrl	cox	Dynactin subunit 3 (DCTN3_HUMAN)	873568	717163	932622	1.40204e+06	794187	929889	707557	503519	835687	1.03222e+06	420808	502952
P10176	1	1	199.962	0.689922	1.25329	ctrl	cox	Cytochrome c oxidase subunit 8A, mitochondrial (COX8A_HUMAN)	4.03653e+06	4.34837e+06	1.74559e+06	1.85296e+06	6.05055e+06	4.97595e+06	3.26944e+06	3.05298e+06	1.56416e+06	1.3642e+06	3.20594e+06	2.69136e+06
P14324	1	1	100	0.69053	1.24412	cox	ctrl	Farnesyl pyrophosphate synthase (FPPS_HUMAN)	683467	208379	564547	556460	376989	326169	553583	146302	505869	409680	199751	176416
P31153	3	3	298.11	0.690798	1.09683	ctrl	cox	S-adenosylmethionine synthase isoform type-2 (METK2_HUMAN)	647518	74093.6	378140	912666	346762	330141	524465	52020.9	338837	671929	183735	178564
P14543	16	16	1698.27	0.692413	1.36995	cox	ctrl	Nidogen-1 (NID1_HUMAN)	2.21815e+06	998132	8.63281e+06	5.42162e+06	1.28458e+06	1.02612e+06	1.79662e+06	700787	7.73553e+06	3.99154e+06	680648	555003
Q9NVS9	3	2	300	0.692598	1.05694	ctrl	cox	Pyridoxine-5'-phosphate oxidase (PNPO_HUMAN)	898099	2.62422e+06	382104	1.91442e+06	784012	1.29867e+06	727426	1.84246e+06	342389	1.40945e+06	415416	702415
P38646	25	22	3198.66	0.69329	1.06214	cox	ctrl	Stress-70 protein, mitochondrial (GRP75_HUMAN)	1.75582e+07	2.37893e+07	2.64439e+07	1.55417e+07	1.93899e+07	2.65678e+07	1.42215e+07	1.67024e+07	2.36954e+07	1.14422e+07	1.02739e+07	1.43698e+07
Q14974	8	7	899.038	0.694023	1.03385	cox	ctrl	Importin subunit beta-1 (IMB1_HUMAN)	3.07724e+06	3.35352e+06	2.89109e+06	4.29141e+06	2.24761e+06	2.67532e+06	2.49245e+06	2.3545e+06	2.5906e+06	3.15945e+06	1.19092e+06	1.44701e+06
Q9NX14	2	2	200	0.695887	1.02824	cox	ctrl	NADH dehydrogenase [ubiquinone] 1 beta subcomplex subunit 11, mitochondrial (NDUBB_HUMAN)	9.80156e+06	8.73874e+06	6.16169e+06	3.49014e+06	1.32626e+07	8.75394e+06	7.93889e+06	6.13545e+06	5.52125e+06	2.56954e+06	7.02731e+06	4.73477e+06
Q5SV97	3	3	300	0.696064	1.80689	cox	ctrl	PGC-1 and ERR-induced regulator in muscle protein 1 (PERM1_HUMAN)	4785.16	1.81477e+06	1.98881e+06	402846	645485	681040	3875.8	1.27415e+06	1.7821e+06	296586	342016	368356
P24043	41	41	4297.9	0.697282	1.62892	cox	ctrl	Laminin subunit alpha-2 (LAMA2_HUMAN)	1.7567e+06	1.3562e+06	1.46195e+07	6.73899e+06	1.45789e+06	855365	1.42286e+06	952184	1.31e+07	4.96142e+06	772477	462644
O14958	17	14	2176.82	0.697564	1.10152	cox	ctrl	Calsequestrin-2 (CASQ2_HUMAN)	4.36283e+07	2.41702e+07	4.80367e+07	4.73941e+07	2.4653e+07	3.49156e+07	3.53373e+07	1.69699e+07	4.30438e+07	3.48928e+07	1.30626e+07	1.88849e+07
O75380	6	6	699.34	0.69921	1.19488	ctrl	cox	NADH dehydrogenase [ubiquinone] iron-sulfur protein 6, mitochondrial (NDUS6_HUMAN)	2.87225e+06	2.11195e+06	335786	885142	3.72068e+06	2.82862e+06	2.32641e+06	1.4828e+06	300885	651665	1.97144e+06	1.52993e+06
Q9UBG0	1	1	100	0.701857	1.45433	cox	ctrl	C-type mannose receptor 2 (MRC2_HUMAN)	385639	0	74522.9	539124	33871.5	7549.66	312353	0	66777.2	396917	17947.2	4083.41
P55957	1	1	100	0.702938	2.26514	cox	ctrl	BH3-interacting domain death agonist (BID_HUMAN)	184157	496.482	8437.15	41559.8	49955.2	23087.4	149161	348.579	7560.21	30597.4	26469.2	12487.4
Q16851	28	27	3497.71	0.705281	1.06699	cox	ctrl	UTP--glucose-1-phosphate uridylyltransferase (UGPA_HUMAN)	4.03661e+07	2.91568e+07	3.26725e+07	3.67679e+07	2.85626e+07	3.87635e+07	3.2695e+07	2.04709e+07	2.92766e+07	2.70695e+07	1.51342e+07	2.09662e+07
P30044	10	10	1299.31	0.705383	1.0614	ctrl	cox	Peroxiredoxin-5, mitochondrial (PRDX5_HUMAN)	1.70537e+07	2.0355e+07	1.39214e+07	2.10828e+07	1.41113e+07	1.65229e+07	1.38129e+07	1.42912e+07	1.24744e+07	1.55217e+07	7.47703e+06	8.93682e+06
Q9UI09	3	2	274.611	0.705756	1.19865	ctrl	cox	NADH dehydrogenase [ubiquinone] 1 alpha subcomplex subunit 12 (NDUAC_HUMAN)	1.75624e+06	1.00257e+06	224082	484820	1.9469e+06	1.7313e+06	1.42249e+06	703905	200791	356937	1.03158e+06	936412
Q9UMS6	27	25	3888.05	0.707068	1.0338	ctrl	cox	Synaptopodin-2 (SYNP2_HUMAN)	1.88864e+07	2.88208e+07	2.36359e+07	2.23474e+07	2.39518e+07	2.34691e+07	1.52973e+07	2.0235e+07	2.11792e+07	1.64528e+07	1.26911e+07	1.26938e+07
O95834	1	1	100	0.707234	2.50515	cox	ctrl	Echinoderm microtubule-associated protein-like 2 (EMAL2_HUMAN)	254659	61580.8	0	94676.7	0	0	206264	43235.7	0	69703.5	0	0
Q6H8Q1	5	5	499.994	0.708239	1.18063	cox	ctrl	Actin-binding LIM protein 2 (ABLM2_HUMAN)	894010	272770	856986	931951	391681	381720	724115	191511	767913	686127	207536	206462
O60437	1	1	100	0.711175	1.80237	cox	ctrl	Periplakin (PEPL_HUMAN)	72241.5	0	0	0	0	60575.6	58512.9	0	0	0	0	32763.7
P54619	1	1	100	0.712945	2.83237	cox	ctrl	5'-AMP-activated protein kinase subunit gamma-1 (AAKG1_HUMAN)	84735.1	0	10419	25196.4	0	0	68632.2	0	9336.04	18550.2	0	0
Q9UBF9	34	32	3984.25	0.712991	1.05584	ctrl	cox	Myotilin (MYOTI_HUMAN)	8.58911e+07	8.36336e+07	6.39804e+07	6.67856e+07	9.16265e+07	9.53364e+07	6.95686e+07	5.8719e+07	5.73304e+07	4.91693e+07	4.85492e+07	5.15649e+07
P50454	7	7	698.937	0.713009	1.16054	ctrl	cox	Serpin H1 (SERPH_HUMAN)	1.7471e+06	158556	1.28417e+06	3.80127e+06	242783	222678	1.41508e+06	111322	1.1507e+06	2.79859e+06	128641	120441
Q13155	1	1	100	0.713398	1.07238	ctrl	cox	Aminoacyl tRNA synthase complex-interacting multifunctional protein 2 (AIMP2_HUMAN)	1.82473e+06	1.95715e+06	3.13683e+06	3.15298e+06	1.99613e+06	2.14866e+06	1.47796e+06	1.37411e+06	2.81079e+06	2.32131e+06	1.05767e+06	1.16215e+06
P16671	5	5	598.905	0.713487	1.37164	cox	ctrl	Platelet glycoprotein 4 (CD36_HUMAN)	4.0901e+06	4.00098e+06	1.82873e+07	9.76817e+06	4.36445e+06	2.3742e+06	3.31283e+06	2.80908e+06	1.63865e+07	7.19158e+06	2.31255e+06	1.28414e+06
P35555	52	47	6232.6	0.713935	1.11621	ctrl	cox	Fibrillin-1 (FBN1_HUMAN)	1.35215e+07	1.05098e+07	1.55108e+07	2.87741e+07	5.00839e+06	5.52933e+06	1.09519e+07	7.37891e+06	1.38986e+07	2.11842e+07	2.65374e+06	2.99067e+06
Q9UPN4	1	1	99.6335	0.717244	1.08046	cox	ctrl	Centrosomal protein of 131 kDa (CP131_HUMAN)	6.89954e+08	1.02687e+09	5.29292e+08	4.17322e+08	8.83873e+08	7.22354e+08	5.58837e+08	7.20963e+08	4.74278e+08	3.07243e+08	4.68328e+08	3.90702e+08
Q9UHV9	1	1	100	0.719938	1.04308	cox	ctrl	Prefoldin subunit 2 (PFD2_HUMAN)	1.15203e+06	629711	903300	1.56256e+06	620035	592220	933101	442119	809412	1.1504e+06	328531	320316
P55209	3	2	300	0.720855	1.38364	cox	ctrl	Nucleosome assembly protein 1-like 1 (NP1L1_HUMAN)	1.49179e+06	15338.4	351694	1.18967e+06	420887	384922	1.2083e+06	10769.1	315139	875867	223011	208194
Q9H223	2	2	200	0.723266	1.04639	ctrl	cox	EH domain-containing protein 4 (EHD4_HUMAN)	2.45363e+06	1.29479e+06	1.98491e+06	1.77001e+06	2.2293e+06	2.24371e+06	1.98735e+06	909068	1.77861e+06	1.30312e+06	1.18121e+06	1.21356e+06
P40261	3	3	297.731	0.725227	3.01691	cox	ctrl	Nicotinamide N-methyltransferase (NNMT_HUMAN)	4.89174e+06	25632.9	347752	2.21183e+06	312686	69828	3.96213e+06	17996.8	311608	1.62841e+06	165680	37768.1
Q9UN36	11	10	1397.35	0.725745	1.36202	cox	ctrl	Protein NDRG2 (NDRG2_HUMAN)	6.31146e+07	1.44095e+07	1.80308e+07	2.6412e+07	1.38654e+07	2.339e+07	5.11204e+07	1.01169e+07	1.61567e+07	1.94452e+07	7.34673e+06	1.2651e+07
Q9H1E5	4	4	397.973	0.726415	1.61482	cox	ctrl	Thioredoxin-related transmembrane protein 4 (TMX4_HUMAN)	2.50787e+06	286321	2.2791e+06	1.56616e+06	940742	873895	2.03128e+06	201026	2.04221e+06	1.15305e+06	498461	472667
P42167	5	5	500	0.727528	1.57597	cox	ctrl	Lamina-associated polypeptide 2, isoforms beta/gamma (LAP2B_HUMAN)	1.8868e+06	251169	3.50151e+06	2.05869e+06	485924	896479	1.52824e+06	176345	3.13757e+06	1.51566e+06	257471	484881
P98160	70	69	7679.86	0.727757	1.14786	cox	ctrl	Basement membrane-specific heparan sulfate proteoglycan core protein (PGBM_HUMAN)	8.68753e+06	6.89741e+06	1.84721e+07	1.41031e+07	4.84639e+06	7.69711e+06	7.03657e+06	4.84265e+06	1.65522e+07	1.03831e+07	2.56791e+06	4.16316e+06
P62306	1	1	100	0.728502	1.26324	ctrl	cox	Small nuclear ribonucleoprotein F (RUXF_HUMAN)	204388	31466.8	260687	440688	154513	86422.7	165546	22092.8	233592	324446	81870.1	46743.7
P15090	11	10	1298.85	0.729841	1.0644	ctrl	cox	Fatty acid-binding protein, adipocyte (FABP4_HUMAN)	1.57745e+07	5.8184e+06	1.7005e+07	3.09229e+07	6.51584e+06	4.94475e+06	1.27768e+07	4.08509e+06	1.52376e+07	2.27663e+07	3.45248e+06	2.67448e+06
P36959	2	2	200	0.730093	1.31057	ctrl	cox	GMP reductase 1 (GMPR1_HUMAN)	202899	18046.3	530922	86096.7	722164	142402	164340	12670.3	475739	63386.6	382646	77021.3
Q9UJU6	3	2	299.994	0.730832	1.54635	cox	ctrl	Drebrin-like protein (DBNL_HUMAN)	478836	59050.4	289286	228841	181264	164407	387840	41459.2	259218	168479	96044.5	88923.2
Q9Y4E8	1	1	100	0.73127	1.24592	cox	ctrl	Ubiquitin carboxyl-terminal hydrolase 15 (UBP15_HUMAN)	2.33158e+06	40268.8	266818	2.16835e+06	558848	411931	1.8885e+06	28272.6	239085	1.5964e+06	296111	222803
O60888	2	1	200	0.731549	4.12672	cox	ctrl	Protein CutA (CUTA_HUMAN)	682222	0	979085	36406.9	337288	133880	552574	0	877320	26803.7	178715	72412.1
P55060	7	5	799.805	0.733386	1.11989	cox	ctrl	Exportin-2 (XPO2_HUMAN)	1.20484e+06	653564	1.18021e+06	1.31324e+06	843077	905591	975875	458866	1.05754e+06	966842	446712	489810
Q96D15	3	3	299.968	0.733648	1.08843	ctrl	cox	Reticulocalbin-3 (RCN3_HUMAN)	631538	80599.9	184030	748036	214378	268771	511522	56589	164903	550724	113590	145371
O75251	4	4	398.42	0.734074	1.06921	cox	ctrl	NADH dehydrogenase [ubiquinone] iron-sulfur protein 7, mitochondrial (NDUS7_HUMAN)	3.86493e+06	2.76029e+06	1.97922e+06	1.47554e+06	3.66608e+06	3.47707e+06	3.13045e+06	1.93799e+06	1.77351e+06	1.08633e+06	1.94251e+06	1.88065e+06
Q99735	1	1	100	0.736586	1.10437	cox	ctrl	Microsomal glutathione S-transferase 2 (MGST2_HUMAN)	5.85685e+06	2.9808e+06	4.06869e+06	5.18542e+06	4.18349e+06	3.34045e+06	4.74383e+06	2.09281e+06	3.64579e+06	3.81764e+06	2.21666e+06	1.80676e+06
P54136	3	3	299.784	0.739396	1.10212	ctrl	cox	Arginine--tRNA ligase, cytoplasmic (SYRC_HUMAN)	513409	209968	274766	619803	293624	338431	415842	147418	246208	456315	155579	183048
P27694	1	1	100	0.739709	1.13204	cox	ctrl	Replication protein A 70 kDa DNA-binding subunit (RFA1_HUMAN)	812582	283251	1.13825e+06	1.25473e+06	477808	329980	658161	198870	1.01994e+06	923761	253171	178477
Q13185	2	1	199.676	0.740023	1.13935	cox	ctrl	Chromobox protein homolog 3 (CBX3_HUMAN)	783708	138154	918350	1.2916e+06	282458	203096	634774	96998	822899	950913	149663	109849
Q14697	8	8	799.537	0.740624	1.08559	cox	ctrl	Neutral alpha-glucosidase AB (GANAB_HUMAN)	2.1578e+06	785390	1.04433e+06	2.54303e+06	908981	715165	1.74774e+06	551421	935786	1.87225e+06	481632	386814
P68402	1	1	100	0.741291	1.15268	cox	ctrl	Platelet-activating factor acetylhydrolase IB subunit beta (PA1B2_HUMAN)	925334	248615	722840	1.12161e+06	380487	353907	749486	174552	647710	825757	201605	191419
Q96CT7	1	1	100	0.742164	1.04623	ctrl	cox	Coiled-coil domain-containing protein 124 (CC124_HUMAN)	771161	160295	879917	982764	429913	801207	624612	112543	788460	723536	227793	433351
P62318	2	2	200	0.742682	1.1002	cox	ctrl	Small nuclear ribonucleoprotein Sm D3 (SMD3_HUMAN)	997562	308540	1.00855e+06	1.44436e+06	399150	445809	807988	216626	903726	1.06338e+06	211493	241126
Q96CM8	4	4	398.975	0.745301	1.05851	ctrl	cox	Acyl-CoA synthetase family member 2, mitochondrial (ACSF2_HUMAN)	712043	778102	1.34638e+06	968592	1.0796e+06	641029	576728	546303	1.20644e+06	713103	572037	346716
Q9NR31	3	1	300	0.745541	1.05954	ctrl	cox	GTP-binding protein SAR1a (SAR1A_HUMAN)	1.84347e+06	1.46222e+06	1.30032e+06	2.25987e+06	1.41874e+06	1.81043e+06	1.49314e+06	1.02662e+06	1.16516e+06	1.66377e+06	751732	979212
Q53GG5	30	30	4393.16	0.747797	1.10829	cox	ctrl	PDZ and LIM domain protein 3 (PDLI3_HUMAN)	1.96755e+08	1.43838e+08	9.30016e+07	1.2218e+08	1.18671e+08	1.82905e+08	1.59364e+08	1.00989e+08	8.33352e+07	8.99523e+07	6.28791e+07	9.89286e+07
P27695	2	2	300	0.75238	1.41131	ctrl	cox	DNA-(apurinic or apyrimidinic site) lyase (APEX1_HUMAN)	549039	65216.9	662744	1.44942e+06	267915	229198	444701	45788.6	593860	1.0671e+06	141957	123967
P60033	4	4	399.773	0.752794	1.00696	cox	ctrl	CD81 antigen (CD81_HUMAN)	3.01084e+06	1.71953e+06	2.52257e+06	4.40302e+06	1.60257e+06	1.58282e+06	2.43867e+06	1.20728e+06	2.26038e+06	3.24162e+06	849137	856103
P24298	13	10	1584.23	0.753242	1.08478	ctrl	cox	Alanine aminotransferase 1 (ALAT1_HUMAN)	4.28007e+06	5.46023e+06	1.73249e+06	660529	6.80121e+06	5.49268e+06	3.4667e+06	3.83361e+06	1.55242e+06	486299	3.60368e+06	2.97084e+06
P49721	3	3	299.923	0.755973	1.03093	cox	ctrl	Proteasome subunit beta type-2 (PSB2_HUMAN)	3.14427e+06	2.4176e+06	3.21112e+06	3.87484e+06	2.1893e+06	2.59943e+06	2.54674e+06	1.69739e+06	2.87736e+06	2.85276e+06	1.16002e+06	1.40596e+06
P63027	2	1	200	0.757682	1.03739	ctrl	cox	Vesicle-associated membrane protein 2 (VAMP2_HUMAN)	1.5307e+06	928594	2.43421e+06	2.09517e+06	1.51835e+06	1.53432e+06	1.23981e+06	651964	2.1812e+06	1.54252e+06	804511	829871
P78417	6	6	599.125	0.758605	1.07617	ctrl	cox	Glutathione S-transferase omega-1 (GSTO1_HUMAN)	8.09665e+06	6.4443e+06	4.05973e+06	4.87312e+06	7.81482e+06	8.75787e+06	6.55799e+06	4.52453e+06	3.63777e+06	3.58772e+06	4.14076e+06	4.7369e+06
O95817	19	19	2196.74	0.758708	1.03052	ctrl	cox	BAG family molecular chaperone regulator 3 (BAG3_HUMAN)	7.30683e+06	6.03982e+06	5.34327e+06	6.14615e+06	5.92675e+06	7.4223e+06	5.91826e+06	4.24055e+06	4.7879e+06	4.52496e+06	3.14035e+06	4.01452e+06
Q96CX2	5	5	498.127	0.758964	1.65861	ctrl	cox	BTB/POZ domain-containing protein KCTD12 (KCD12_HUMAN)	1.17054e+06	217711	959318	2.22693e+06	200041	2.02901e+06	948094	152854	859609	1.63953e+06	105993	1.09744e+06
P11766	7	7	799.677	0.759889	1.09243	ctrl	cox	Alcohol dehydrogenase class-3 (ADHX_HUMAN)	1.28361e+06	501259	1.5048e+06	1.80917e+06	1.084e+06	829181	1.03968e+06	351933	1.3484e+06	1.33196e+06	574369	448482
Q7Z7G0	2	2	200	0.761099	1.65171	cox	ctrl	Target of Nesh-SH3 (TARSH_HUMAN)	2.11319e+06	262800	502119	1.19162e+06	673747	457388	1.7116e+06	184512	449930	877304	356991	247389
P09429	7	7	988.411	0.761182	1.13915	cox	ctrl	High mobility group protein B1 (HMGB1_HUMAN)	4.32898e+06	1.46665e+06	7.65029e+06	8.32633e+06	2.31227e+06	2.08947e+06	3.50631e+06	1.02973e+06	6.85514e+06	6.13006e+06	1.22518e+06	1.13014e+06
P11166	1	1	100	0.761186	1.04117	ctrl	cox	Solute carrier family 2, facilitated glucose transporter member 1 (GTR1_HUMAN)	1.13553e+06	1.48401e+06	967918	1.02585e+06	1.33009e+06	1.41337e+06	919738	1.04192e+06	867315	755254	704763	764452
Q9NX46	2	1	199.961	0.762062	1.50186	cox	ctrl	Poly(ADP-ribose) glycohydrolase ARH3 (ARHL2_HUMAN)	25661.1	195347	131534	87378.4	57114.6	65180.9	20784.5	137152	117863	64330.3	30262.7	35254.6
P43686	8	8	995.978	0.762519	1.02619	cox	ctrl	26S protease regulatory subunit 6B (PRS6B_HUMAN)	2.87444e+06	2.97024e+06	2.70655e+06	3.50982e+06	2.27824e+06	2.93496e+06	2.32819e+06	2.0854e+06	2.42523e+06	2.58402e+06	1.20715e+06	1.58744e+06
P52179	93	89	11167	0.763797	1.05741	ctrl	cox	Myomesin-1 (MYOM1_HUMAN)	1.49351e+08	1.80203e+08	1.20779e+08	1.27928e+08	2.03226e+08	1.52487e+08	1.20969e+08	1.26521e+08	1.08225e+08	9.41843e+07	1.07681e+08	8.24764e+07
Q13451	1	1	100	0.76483	3.79291	cox	ctrl	Peptidyl-prolyl cis-trans isomerase FKBP5 (FKBP5_HUMAN)	329873	180232	3430.63	23901	119931	126990	267185	126541	3074.06	17596.5	63546.4	68685.5
O96000	9	9	998.06	0.768681	1.14892	ctrl	cox	NADH dehydrogenase [ubiquinone] 1 beta subcomplex subunit 10 (NDUBA_HUMAN)	3.5648e+06	2.74684e+06	1.35498e+06	1.58525e+06	4.47235e+06	3.6473e+06	2.88736e+06	1.92855e+06	1.21415e+06	1.16711e+06	2.36972e+06	1.97273e+06
Q14118	10	10	1196.7	0.769418	1.15673	cox	ctrl	Dystroglycan (DAG1_HUMAN)	3.13165e+06	1.31443e+06	3.96673e+06	3.30273e+06	2.06275e+06	2.0071e+06	2.53652e+06	922861	3.55444e+06	2.43156e+06	1.09297e+06	1.08558e+06
P45985	1	1	100	0.771348	1.19994	ctrl	cox	Dual specificity mitogen-activated protein kinase kinase 4 (MP2K4_HUMAN)	658895	884891	215605	1.0543e+06	230934	550390	533680	621280	193196	776205	122362	297691
Q99471	2	2	200	0.772394	1.11087	ctrl	cox	Prefoldin subunit 5 (PFD5_HUMAN)	1.01848e+06	365637	1.05361e+06	1.55025e+06	637236	786485	824929	256713	944100	1.14133e+06	337646	425389
P68366	27	3	3466.07	0.77478	1.033	cox	ctrl	Tubulin alpha-4A chain (TBA4A_HUMAN)	2.1202e+07	2.537e+07	1.9567e+07	2.71064e+07	1.72615e+07	2.27791e+07	1.71728e+07	1.78122e+07	1.75332e+07	1.99564e+07	9.14619e+06	1.23206e+07
P22102	1	1	100	0.775115	1.14927	ctrl	cox	Trifunctional purine biosynthetic protein adenosine-3 (PUR2_HUMAN)	1.00449e+06	192553	554751	1.52012e+06	422407	540478	813599	135191	497091	1.11915e+06	223816	292330
Q02878	3	3	400	0.776103	1.19387	ctrl	cox	60S ribosomal protein L6 (RL6_HUMAN)	816953	672066	1.43767e+06	1.78145e+06	534825	1.05462e+06	661702	471856	1.28824e+06	1.31155e+06	283382	570414
O95298	2	2	199.994	0.7764	1.1518	ctrl	cox	NADH dehydrogenase [ubiquinone] 1 subunit C2 (NDUC2_HUMAN)	3.71989e+06	2.11986e+06	564311	972358	4.00217e+06	3.42274e+06	3.01297e+06	1.48835e+06	505658	715875	2.12059e+06	1.85127e+06
Q16795	10	9	1197.91	0.776427	1.05661	ctrl	cox	NADH dehydrogenase [ubiquinone] 1 alpha subcomplex subunit 9, mitochondrial (NDUA9_HUMAN)	9.66296e+06	6.80706e+06	1.8205e+06	3.82212e+06	9.72761e+06	9.798e+06	7.82664e+06	4.77922e+06	1.63128e+06	2.81394e+06	5.15427e+06	5.29948e+06
P60602	1	1	100	0.776915	1.54527	cox	ctrl	Reactive oxygen species modulator 1 (ROMO1_HUMAN)	75093.2	0	151911	0	68444.3	41732.7	60822.7	0	136122	0	36265.8	22572.1
A4UGR9	1	1	100	0.779327	1.88285	cox	ctrl	Xin actin-binding repeat-containing protein 2 (XIRP2_HUMAN)	61953.7	19392.5	0	11603.9	0	39339	50180.1	13615.4	0	8543.06	0	21277.4
Q5SSJ5	7	7	696.03	0.779716	1.22921	ctrl	cox	Heterochromatin protein 1-binding protein 3 (HP1B3_HUMAN)	1.07071e+06	290464	1.47518e+06	2.28302e+06	625205	647733	867236	203934	1.32185e+06	1.68082e+06	331271	350341
Q08623	3	3	299.605	0.779733	1.05258	ctrl	cox	Pseudouridine-5'-phosphatase (HDHD1_HUMAN)	8.10875e+06	7.07009e+06	9.07508e+06	9.24289e+06	1.01373e+07	6.51778e+06	6.56778e+06	4.9639e+06	8.13183e+06	6.80486e+06	5.37137e+06	3.52529e+06
P83731	1	1	100	0.779868	1.19084	cox	ctrl	60S ribosomal protein L24 (RL24_HUMAN)	3.34139e+06	1.25118e+06	4.87494e+06	3.92088e+06	1.93237e+06	2.22961e+06	2.7064e+06	878453	4.36825e+06	2.88665e+06	1.02388e+06	1.20594e+06
Q9Y3C6	3	3	299.986	0.782508	1.08567	ctrl	cox	Peptidyl-prolyl cis-trans isomerase-like 1 (PPIL1_HUMAN)	781494	510937	495928	948497	596007	488631	632981	358728	444383	698309	315800	264288
P82673	1	1	100	0.78477	8.35694	cox	ctrl	28S ribosomal protein S35, mitochondrial (RT35_HUMAN)	6200.96	7889.74	297765	14144.3	0	13843.4	5022.55	5539.37	266816	10413.4	0	7487.53
Q9UNE7	2	2	199.233	0.785236	1.01411	ctrl	cox	E3 ubiquitin-protein ligase CHIP (CHIP_HUMAN)	247006	141708	20207.5	259513	63490.8	215350	200065	99492.8	18107.2	191060	33641.2	116477
P00387	10	9	1189.3	0.787065	1.03432	cox	ctrl	NADH-cytochrome b5 reductase 3 (NB5R3_HUMAN)	1.0328e+07	8.0398e+06	7.36459e+06	1.05232e+07	7.37025e+06	7.73989e+06	8.36525e+06	5.64473e+06	6.59912e+06	7.74746e+06	3.9052e+06	4.1863e+06
Q15102	1	1	99.9616	0.788821	1.6449	ctrl	cox	Platelet-activating factor acetylhydrolase IB subunit gamma (PA1B3_HUMAN)	855781	622350	1.12746e+06	2.92494e+06	458022	515380	693150	436951	1.01028e+06	2.15342e+06	242687	278755
P36578	6	6	698.738	0.791899	1.0183	cox	ctrl	60S ribosomal protein L4 (RL4_HUMAN)	3.01898e+06	2.08715e+06	4.02632e+06	4.7127e+06	1.64233e+06	2.65138e+06	2.44526e+06	1.46538e+06	3.60784e+06	3.46961e+06	870205	1.43406e+06
P62877	1	1	99.6323	0.792698	1.02727	cox	ctrl	E3 ubiquitin-protein ligase RBX1 (RBX1_HUMAN)	621758	514263	519197	637982	579053	469501	503601	361063	465232	469699	306817	253940
Q16082	7	6	993.064	0.79343	1.10689	ctrl	cox	Heat shock protein beta-2 (HSPB2_HUMAN)	2.12447e+07	1.59125e+07	2.03841e+07	4.21475e+07	1.00231e+07	1.25189e+07	1.72074e+07	1.11722e+07	1.82654e+07	3.10301e+07	5.31085e+06	6.77111e+06
O43678	5	5	499.693	0.79387	1.12933	ctrl	cox	NADH dehydrogenase [ubiquinone] 1 alpha subcomplex subunit 2 (NDUA2_HUMAN)	3.313e+06	1.98007e+06	627536	975318	3.32738e+06	3.37425e+06	2.68341e+06	1.3902e+06	562311	718055	1.76304e+06	1.82504e+06
P61978	14	14	1398.13	0.794338	1.10447	ctrl	cox	Heterogeneous nuclear ribonucleoprotein K (HNRPK_HUMAN)	1.2554e+07	6.59916e+06	9.292e+06	1.66306e+07	8.24725e+06	8.28767e+06	1.01682e+07	4.63326e+06	8.3262e+06	1.22439e+07	4.36989e+06	4.48258e+06
P68036	5	5	499.135	0.795032	1.02156	ctrl	cox	Ubiquitin-conjugating enzyme E2 L3 (UB2L3_HUMAN)	8.56381e+06	9.85939e+06	6.95153e+06	8.3433e+06	8.29353e+06	9.69151e+06	6.93637e+06	6.92226e+06	6.229e+06	6.14256e+06	4.3944e+06	5.24188e+06
P25787	4	4	499.752	0.797606	1.02076	cox	ctrl	Proteasome subunit alpha type-2 (PSA2_HUMAN)	4.4974e+06	3.8114e+06	4.2673e+06	5.82252e+06	3.34676e+06	3.87996e+06	3.64272e+06	2.67597e+06	3.82377e+06	4.28669e+06	1.77331e+06	2.09857e+06
P09669	4	4	599.178	0.798386	1.20337	ctrl	cox	Cytochrome c oxidase subunit 6C (COX6C_HUMAN)	4.88033e+06	6.01535e+06	2.95579e+06	2.33204e+06	6.81992e+06	7.48246e+06	3.95289e+06	4.22337e+06	2.64857e+06	1.71691e+06	3.6136e+06	4.04706e+06
Q9UNS2	4	4	399.505	0.798776	1.01329	cox	ctrl	COP9 signalosome complex subunit 3 (CSN3_HUMAN)	892274	642573	783445	1.13206e+06	598454	607356	722708	451149	702016	833455	317097	328503
P12956	8	8	899.508	0.800961	1.1396	cox	ctrl	X-ray repair cross-complementing protein 6 (XRCC6_HUMAN)	2.86002e+06	955676	3.08299e+06	3.11034e+06	1.17049e+06	2.20434e+06	2.31651e+06	670979	2.76255e+06	2.28992e+06	620197	1.19227e+06
P50914	2	2	200	0.801886	1.00457	cox	ctrl	60S ribosomal protein L14 (RL14_HUMAN)	3.96759e+06	2.90634e+06	4.71077e+06	5.98141e+06	2.23596e+06	3.46239e+06	3.2136e+06	2.04054e+06	4.22114e+06	4.40367e+06	1.18474e+06	1.87271e+06
Q15424	1	1	100	0.80199	1.50824	ctrl	cox	Scaffold attachment factor B1 (SAFB1_HUMAN)	183465	17974.8	83704.2	442075	56902.3	51633	148600	12620.1	75004.2	325467	30150.2	27926.9
Q96IU4	2	2	199.978	0.803423	1.01853	cox	ctrl	Alpha/beta hydrolase domain-containing protein 14B (ABHEB_HUMAN)	1.52419e+06	1.52314e+06	2.14847e+06	2.38418e+06	1.39073e+06	1.19329e+06	1.23454e+06	1.06939e+06	1.92516e+06	1.7553e+06	736890	645420
O14907	1	1	100	0.803506	1.61843	cox	ctrl	Tax1-binding protein 3 (TX1B3_HUMAN)	954963	695794	254749	573449	124338	210018	773484	488515	228271	422188	65881.4	113593
P41091	1	1	100	0.803684	1.01689	ctrl	cox	Eukaryotic translation initiation factor 2 subunit 3 (IF2G_HUMAN)	345002	221149	517911	441494	369644	347930	279438	155268	464080	325039	195859	188186
Q8N163	1	1	100	0.805092	2.17966	cox	ctrl	Cell cycle and apoptosis regulator protein 2 (CCAR2_HUMAN)	330848	0	316226	296567	9357.96	11177	267974	0	283358	218340	4958.4	6045.32
P23786	8	8	799.584	0.806619	1.06203	ctrl	cox	Carnitine O-palmitoyltransferase 2, mitochondrial (CPT2_HUMAN)	4.26095e+06	4.65349e+06	5.60888e+06	3.62538e+06	6.36152e+06	5.08476e+06	3.45121e+06	3.26721e+06	5.0259e+06	2.6691e+06	3.37071e+06	2.75021e+06
P35527	2	2	200	0.807801	1.00887	ctrl	cox	Keratin, type I cytoskeletal 9 (K1C9_HUMAN)	1.25809e+06	658428	2.07508e+06	1.69216e+06	1.94246e+06	372794	1.01901e+06	462281	1.8594e+06	1.24581e+06	1.02923e+06	201634
Q99536	7	7	699.062	0.807977	1.07735	cox	ctrl	Synaptic vesicle membrane protein VAT-1 homolog (VAT1_HUMAN)	2.63019e+06	963614	1.31683e+06	3.15506e+06	1.23771e+06	988031	2.13035e+06	676551	1.17996e+06	2.32284e+06	655811	534399
P20810	5	5	600	0.80809	1.00716	cox	ctrl	Calpastatin (ICAL_HUMAN)	2.42021e+06	2.73735e+06	2.43945e+06	3.2324e+06	1.64584e+06	2.59846e+06	1.96028e+06	1.92189e+06	2.1859e+06	2.37978e+06	872065	1.40544e+06
O95168	1	1	100	0.810334	1.12502	ctrl	cox	NADH dehydrogenase [ubiquinone] 1 beta subcomplex subunit 4 (NDUB4_HUMAN)	5.62432e+06	3.52565e+06	837918	1.4319e+06	5.97535e+06	5.17215e+06	4.55549e+06	2.47535e+06	750826	1.0542e+06	3.1661e+06	2.79748e+06
O60220	2	2	200	0.811261	1.85711	cox	ctrl	Mitochondrial import inner membrane translocase subunit Tim8 A (TIM8A_HUMAN)	896242	1.73784e+06	1.81267e+06	487630	716752	634216	725923	1.22014e+06	1.62427e+06	359006	379778	343031
O14558	18	18	2688.57	0.81131	1.1172	cox	ctrl	Heat shock protein beta-6 (HSPB6_HUMAN)	1.42978e+08	1.86213e+08	7.17844e+07	1.35642e+08	9.80469e+07	1.34666e+08	1.15807e+08	1.3074e+08	6.43233e+07	9.98634e+07	5.19511e+07	7.28371e+07
O75955	2	2	200	0.81191	1.27328	ctrl	cox	Flotillin-1 (FLOT1_HUMAN)	438077	260304	442035	770608	397280	173193	354826	182759	396091	567342	210503	93675.4
Q96L96	1	1	100	0.812569	1.64425	cox	ctrl	Alpha-protein kinase 3 (ALPK3_HUMAN)	215890	182234	93407	124001	0	100203	174863	127946	83698.4	91293.1	0	54197.1
Q13326	5	5	498.082	0.815841	1.21096	ctrl	cox	Gamma-sarcoglycan (SGCG_HUMAN)	3.70317e+07	8.57565e+07	3.629e+07	2.03432e+07	9.34761e+07	5.49312e+07	2.99943e+07	6.02095e+07	3.25181e+07	1.49772e+07	4.95292e+07	2.97108e+07
Q15392	1	1	100	0.815916	2.22857	ctrl	cox	Delta(24)-sterol reductase (DHC24_HUMAN)	778980	35798.4	4394.3	3268.36	1.88187e+06	858277	630945	25134	3937.56	2406.25	997125	464219
Q99436	6	6	598.077	0.816009	1.04678	ctrl	cox	Proteasome subunit beta type-7 (PSB7_HUMAN)	1.63196e+06	1.15633e+06	1.42488e+06	1.93926e+06	1.2614e+06	1.338e+06	1.32183e+06	811856	1.27678e+06	1.42773e+06	668366	723687
P46776	1	1	100	0.816196	1.05406	cox	ctrl	60S ribosomal protein L27a (RL27A_HUMAN)	1.40618e+06	1.113e+06	2.39089e+06	2.09906e+06	872295	1.45399e+06	1.13895e+06	781436	2.14238e+06	1.54538e+06	462194	786422
P13645	8	8	799.66	0.821828	1.1472	cox	ctrl	Keratin, type I cytoskeletal 10 (K1C10_HUMAN)	546118	269409	1.85571e+06	1.4224e+06	554619	234990	442335	189152	1.66284e+06	1.04721e+06	293870	127100
P40429	2	2	200	0.823597	1.00486	cox	ctrl	60S ribosomal protein L13a (RL13A_HUMAN)	559845	550775	1.78769e+06	1.24082e+06	584003	770989	453454	386698	1.60188e+06	913525	309439	417007
Q04917	7	2	699.795	0.823829	1.07047	cox	ctrl	14-3-3 protein eta (1433F_HUMAN)	1.43012e+06	655065	1.29928e+06	1.70719e+06	816608	936017	1.15835e+06	459920	1.16423e+06	1.25687e+06	432688	506267
Q9H0P0	12	11	1397.71	0.823998	1.00634	cox	ctrl	Cytosolic 5'-nucleotidase 3A (5NT3A_HUMAN)	5.35413e+06	8.25428e+06	2.35858e+06	4.62779e+06	5.07402e+06	6.50141e+06	4.33665e+06	5.79532e+06	2.11343e+06	3.4071e+06	2.68852e+06	3.51644e+06
P35908	3	2	300	0.824853	1.21656	cox	ctrl	Keratin, type II cytoskeletal 2 epidermal (K22E_HUMAN)	179513	77602.5	937737	611298	226563	55166.1	145399	54484.6	840270	450053	120047	29837.9
P07942	25	24	2774.18	0.825579	2.00173	cox	ctrl	Laminin subunit beta-1 (LAMB1_HUMAN)	707726	376392	1.13904e+07	4.01693e+06	523363	413706	573231	264264	1.02065e+07	2.95737e+06	277309	223763
P20042	2	2	200	0.82687	1.05914	cox	ctrl	Eukaryotic translation initiation factor 2 subunit 2 (IF2B_HUMAN)	916396	664314	1.40217e+06	1.24781e+06	664985	923631	742247	466413	1.25643e+06	918670	352349	499567
P29966	4	4	500	0.827103	1.38311	ctrl	cox	Myristoylated alanine-rich C-kinase substrate (MARCS_HUMAN)	2.37769e+06	225806	2.34238e+06	6.78047e+06	521876	311093	1.92584e+06	158538	2.09891e+06	4.99196e+06	276521	168262
Q9NQP4	2	2	200	0.829692	4.0252	cox	ctrl	Prefoldin subunit 4 (PFD4_HUMAN)	3822.64	296975	980732	82476	113685	98507.7	3096.2	208506	878796	60721	60237	53280.2
Q9NP97	3	3	297.382	0.830935	1.01599	cox	ctrl	Dynein light chain roadblock-type 1 (DLRB1_HUMAN)	1.31018e+06	1.17106e+06	1.33297e+06	1.6724e+06	809838	954823	1.0612e+06	822200	1.19442e+06	1.23127e+06	429100	516438
P02452	6	6	597.494	0.832217	1.7687	ctrl	cox	Collagen alpha-1(I) chain (CO1A1_HUMAN)	1.96931e+06	679941	1.53858e+06	6.63422e+06	184323	1.22084e+06	1.59506e+06	477385	1.37867e+06	4.88429e+06	97665.5	660321
Q01130	2	2	199.957	0.832271	1.00364	ctrl	cox	Serine/arginine-rich splicing factor 2 (SRSF2_HUMAN)	1.54176e+06	125063	1.47529e+06	2.89077e+06	335593	289234	1.24877e+06	87806.3	1.32195e+06	2.12826e+06	177817	156439
O95139	2	2	299.666	0.832942	1.15292	ctrl	cox	NADH dehydrogenase [ubiquinone] 1 beta subcomplex subunit 6 (NDUB6_HUMAN)	1.06987e+07	1.00421e+07	4.4841e+06	4.54901e+06	1.4437e+07	1.26307e+07	8.66552e+06	7.05052e+06	4.01803e+06	3.3491e+06	7.64956e+06	6.83159e+06
P28331	26	25	3080.44	0.835161	1.04081	ctrl	cox	NADH-ubiquinone oxidoreductase 75 kDa subunit, mitochondrial (NDUS1_HUMAN)	1.87152e+07	1.10182e+07	3.20255e+06	5.75609e+06	1.78749e+07	1.66085e+07	1.51586e+07	7.73584e+06	2.86968e+06	4.23779e+06	9.47117e+06	8.98311e+06
Q9BVC6	1	1	100	0.835739	1.03017	ctrl	cox	Transmembrane protein 109 (TM109_HUMAN)	1.08722e+07	8.29213e+06	1.24557e+07	1.31878e+07	9.80211e+06	9.5134e+06	8.80604e+06	5.82188e+06	1.11611e+07	9.70921e+06	5.19374e+06	5.14554e+06
P11586	18	17	1797.38	0.835823	1.03682	ctrl	cox	C-1-tetrahydrofolate synthase, cytoplasmic (C1TC_HUMAN)	3.82859e+06	2.48279e+06	3.27079e+06	4.10213e+06	2.69739e+06	3.93189e+06	3.10101e+06	1.74316e+06	2.93083e+06	3.02009e+06	1.42924e+06	2.12665e+06
P63220	2	2	200	0.835844	1.03678	ctrl	cox	40S ribosomal protein S21 (RS21_HUMAN)	3.49278e+06	1.71539e+06	2.6373e+06	3.59253e+06	2.1826e+06	2.64855e+06	2.82902e+06	1.20437e+06	2.36318e+06	2.64491e+06	1.15647e+06	1.43253e+06
Q16654	2	2	200	0.840797	3.54753	cox	ctrl	[Pyruvate dehydrogenase (acetyl-transferring)] kinase isozyme 4, mitochondrial (PDK4_HUMAN)	7984.99	7924.31	314171	14649.9	34258.9	31058.4	6467.54	5563.64	281517	10785.7	18152.4	16798.7
P09871	1	1	100	0.841929	8.98182	cox	ctrl	Complement C1s subcomponent (C1S_HUMAN)	1920.75	28104.8	722412	0	24829.4	38000.6	1555.73	19732.3	647325	0	13156.1	20553.5
P21796	21	19	2895.14	0.842364	1.03064	cox	ctrl	Voltage-dependent anion-selective channel protein 1 (VDAC1_HUMAN)	5.65282e+07	1.12514e+08	7.13705e+07	3.99987e+07	9.79687e+07	8.21379e+07	4.57857e+07	7.89962e+07	6.39524e+07	2.94481e+07	5.19096e+07	4.44262e+07
P56539	4	2	399.763	0.842523	1.03242	ctrl	cox	Caveolin-3 (CAV3_HUMAN)	4.19954e+06	1.49501e+06	9.21403e+06	8.28245e+06	3.42739e+06	2.81799e+06	3.40147e+06	1.04965e+06	8.25634e+06	6.09776e+06	1.81603e+06	1.52418e+06
P61158	6	5	597.066	0.843238	1.05804	cox	ctrl	Actin-related protein 3 (ARP3_HUMAN)	3.39878e+06	1.6248e+06	2.29821e+06	3.71685e+06	2.01374e+06	1.92056e+06	2.75289e+06	1.14077e+06	2.05933e+06	2.73644e+06	1.067e+06	1.03878e+06
P07900	29	11	3186.83	0.843541	1.0271	ctrl	cox	Heat shock protein HSP 90-alpha (HS90A_HUMAN)	1.18835e+07	8.19338e+06	9.82899e+06	1.1922e+07	9.66124e+06	8.44908e+06	9.6252e+06	5.75255e+06	8.80738e+06	8.77731e+06	5.1191e+06	4.56988e+06
P29692	8	8	799.796	0.845227	1.05315	cox	ctrl	Elongation factor 1-delta (EF1D_HUMAN)	8.65551e+06	4.64244e+06	6.85481e+06	7.47687e+06	5.01368e+06	7.77221e+06	7.01064e+06	3.25945e+06	6.14234e+06	5.50466e+06	2.65654e+06	4.20378e+06
P07602	2	1	199.603	0.845658	1.01116	cox	ctrl	Prosaposin (SAP_HUMAN)	1.79442e+06	1.13812e+06	1.20815e+06	1.59275e+06	816855	1.94519e+06	1.45342e+06	799069	1.08257e+06	1.17263e+06	432819	1.0521e+06
Q8N5K1	1	1	100	0.847407	1.08913	cox	ctrl	CDGSH iron-sulfur domain-containing protein 2 (CISD2_HUMAN)	1.61658e+06	589647	1.6312e+06	1.9165e+06	820642	1.00866e+06	1.30937e+06	413990	1.46165e+06	1.41097e+06	434825	545557
P35611	1	1	99.903	0.84925	2.84725	ctrl	cox	Alpha-adducin (ADDA_HUMAN)	75295.4	0	29619.5	240109	0	2976.25	60986.4	0	26540.9	176774	0	1609.77
P04844	4	4	399.74	0.852353	1.21724	cox	ctrl	Dolichyl-diphosphooligosaccharide--protein glycosyltransferase subunit 2 (RPN2_HUMAN)	1.52959e+06	236192	1.01618e+06	1.6092e+06	571148	503134	1.23891e+06	165830	910556	1.18473e+06	302628	272131
O60313	6	6	599.903	0.853294	1.01385	ctrl	cox	Dynamin-like 120 kDa protein, mitochondrial (OPA1_HUMAN)	1.09369e+06	1.12672e+06	2.0812e+06	1.15628e+06	1.6704e+06	1.42133e+06	885844	791066	1.86489e+06	851283	885078	768757
P01031	2	2	198.921	0.854544	10.6879	cox	ctrl	Complement C5 (CO5_HUMAN)	423584	0	654845	43350.2	33901.1	24919.5	343087	0	586782	31915.5	17962.8	13478.3
Q86UP2	2	2	200	0.854632	1.33068	ctrl	cox	Kinectin (KTN1_HUMAN)	183017	33707.4	260526	476372	60983.3	116189	148237	23665.9	233448	350718	32312.6	62843.7
O75608	1	1	100	0.856566	1.01726	ctrl	cox	Acyl-protein thioesterase 1 (LYPA1_HUMAN)	4.38798e+06	3.24422e+06	4.41962e+06	5.33568e+06	4.04734e+06	4.20246e+06	3.5541e+06	2.27776e+06	3.96025e+06	3.92827e+06	2.14452e+06	2.273e+06
P11047	27	26	2995.16	0.856662	1.1194	cox	ctrl	Laminin subunit gamma-1 (LAMC1_HUMAN)	2.67319e+06	2.34115e+06	1.16442e+07	8.87942e+06	2.0964e+06	2.00484e+06	2.16518e+06	1.64372e+06	1.04339e+07	6.53726e+06	1.1108e+06	1.08436e+06
P31948	9	8	999.918	0.857287	1.06364	cox	ctrl	Stress-induced-phosphoprotein 1 (STIP1_HUMAN)	5.42205e+06	3.09522e+06	3.4469e+06	5.04919e+06	3.89741e+06	3.4853e+06	4.39165e+06	2.17315e+06	3.08863e+06	3.71735e+06	2.06508e+06	1.8851e+06
P55884	2	2	200	0.859439	1.17401	cox	ctrl	Eukaryotic translation initiation factor 3 subunit B (EIF3B_HUMAN)	747483	305379	1.05094e+06	681228	241347	592111	605433	214406	941704	501538	127880	320257
P09622	19	18	2394.75	0.860504	1.02121	cox	ctrl	Dihydrolipoyl dehydrogenase, mitochondrial (DLDH_HUMAN)	2.59335e+07	3.14649e+07	2.18943e+07	2.02233e+07	2.58416e+07	2.9749e+07	2.10052e+07	2.20915e+07	1.96187e+07	1.48889e+07	1.36924e+07	1.60905e+07
P05141	11	1	1095.93	0.861458	1.045	cox	ctrl	ADP/ATP translocase 2 (ADT2_HUMAN)	2.29687e+06	2.24498e+06	3.39482e+06	1.98861e+06	2.62796e+06	2.48259e+06	1.86038e+06	1.57619e+06	3.04197e+06	1.46407e+06	1.39245e+06	1.34277e+06
P22352	2	2	199.058	0.862217	1.00791	ctrl	cox	Glutathione peroxidase 3 (GPX3_HUMAN)	1.67368e+06	2.22303e+06	1.15703e+06	1.67333e+06	1.41579e+06	1.80269e+06	1.35562e+06	1.56079e+06	1.03677e+06	1.23195e+06	750168	975026
Q14353	4	4	397.572	0.865786	1.04513	ctrl	cox	Guanidinoacetate N-methyltransferase (GAMT_HUMAN)	2.79464e+06	3.45695e+06	4.81823e+06	5.00999e+06	2.94827e+06	3.01304e+06	2.26355e+06	2.42712e+06	4.31743e+06	3.68849e+06	1.56217e+06	1.62967e+06
O75347	2	2	199.995	0.866614	1.00161	cox	ctrl	Tubulin-specific chaperone A (TBCA_HUMAN)	539407	392684	566600	698678	382961	372113	436900	275702	507709	514385	202916	201266
P23526	7	5	699.232	0.867249	1.12587	cox	ctrl	Adenosylhomocysteinase (SAHH_HUMAN)	8.79117e+06	1.55743e+07	4.80185e+06	6.31041e+06	9.87617e+06	9.56878e+06	7.12052e+06	1.09347e+07	4.30275e+06	4.64589e+06	5.23298e+06	5.1755e+06
Q9HC38	5	4	598.119	0.868521	1.01425	ctrl	cox	Glyoxalase domain-containing protein 4 (GLOD4_HUMAN)	1.06557e+06	808983	1.11841e+06	1.54716e+06	805305	724012	863074	567985	1.00216e+06	1.13906e+06	426699	391598
P54578	8	8	799.629	0.869767	1.02448	ctrl	cox	Ubiquitin carboxyl-terminal hydrolase 14 (UBP14_HUMAN)	2.79184e+06	3.17514e+06	2.88461e+06	3.56205e+06	2.5278e+06	2.92666e+06	2.26129e+06	2.22926e+06	2.58479e+06	2.62248e+06	1.33938e+06	1.58295e+06
Q9Y266	2	2	199.589	0.870064	1.15753	cox	ctrl	Nuclear migration protein nudC (NUDC_HUMAN)	326986	76223.5	246189	274570	213008	114178	264847	53516.4	220600	202145	112864	61756.1
P02549	21	21	2097.27	0.870177	1.21945	cox	ctrl	Spectrin alpha chain, erythrocytic 1 (SPTA1_HUMAN)	1.9944e+06	5.4115e+06	2.04623e+06	1.76897e+06	3.17021e+06	1.53956e+06	1.61539e+06	3.7994e+06	1.83355e+06	1.30236e+06	1.67977e+06	832707
Q14914	1	1	100	0.870305	2.89811	ctrl	cox	Prostaglandin reductase 1 (PTGR1_HUMAN)	0	18573.9	49346.1	210812	0	6642.66	0	13040.7	44217.2	155205	0	3592.84
P12277	47	16	5948.92	0.870329	1.00941	ctrl	cox	Creatine kinase B-type (KCRB_HUMAN)	3.80293e+07	3.36949e+07	2.81149e+07	3.39945e+07	3.22775e+07	3.6581e+07	3.08023e+07	2.36571e+07	2.51927e+07	2.50277e+07	1.71025e+07	1.97857e+07
P46779	1	1	100	0.871779	1.0531	cox	ctrl	60S ribosomal protein L28 (RL28_HUMAN)	566541	279808	772763	739669	297295	469642	458877	196453	692443	544564	157524	254017
P04264	13	11	1296.15	0.872665	1.15552	cox	ctrl	Keratin, type II cytoskeletal 1 (K2C1_HUMAN)	1.21929e+06	1.13032e+06	5.13993e+06	3.1817e+06	2.29595e+06	823769	987576	793593	4.60569e+06	2.34245e+06	1.21653e+06	445555
Q6QEF8	2	2	198.054	0.874143	1.03683	cox	ctrl	Coronin-6 (CORO6_HUMAN)	1.28248e+06	1.46736e+06	850309	1.46343e+06	921740	1.26616e+06	1.03876e+06	1.03023e+06	761929	1.07741e+06	488393	684830
P35443	12	11	1199.68	0.874341	1.46605	cox	ctrl	Thrombospondin-4 (TSP4_HUMAN)	8.70448e+06	1.22571e+06	496324	3.62325e+06	1.7201e+06	4.27056e+06	7.0503e+06	860566	444737	2.66753e+06	911409	2.30983e+06
Q15075	3	2	300	0.874351	1.77531	cox	ctrl	Early endosome antigen 1 (EEA1_HUMAN)	177831	522441	3.60587e+06	1.40056e+06	177301	325383	144037	366805	3.23108e+06	1.03113e+06	93944.9	175991
P06753	52	24	7365.78	0.875581	1.02188	ctrl	cox	Tropomyosin alpha-3 chain (TPM3_HUMAN)	6.43373e+08	7.68542e+08	4.36014e+08	4.97655e+08	6.96917e+08	7.23128e+08	5.21108e+08	5.39592e+08	3.90696e+08	3.66386e+08	3.69268e+08	3.91121e+08
Q15056	4	4	399.45	0.877004	1.00924	cox	ctrl	Eukaryotic translation initiation factor 4H (IF4H_HUMAN)	5.15235e+06	4.00338e+06	4.73616e+06	6.27011e+06	3.95268e+06	4.20762e+06	4.17321e+06	2.81077e+06	4.24389e+06	4.61622e+06	2.09436e+06	2.27579e+06
P69891	16	1	2267.86	0.877117	3.22296	cox	ctrl	Hemoglobin subunit gamma-1 (HBG1_HUMAN)	2.1681e+06	3.91488e+06	6.46298e+07	5.08694e+06	4.80672e+06	7.34447e+06	1.75608e+06	2.74863e+06	5.79123e+07	3.74514e+06	2.54688e+06	3.97243e+06
Q9Y394	4	4	500	0.877945	1.02317	cox	ctrl	Dehydrogenase/reductase SDR family member 7 (DHRS7_HUMAN)	2.38126e+06	3.04742e+06	4.00498e+06	3.80867e+06	1.99402e+06	2.89361e+06	1.92873e+06	2.13959e+06	3.58871e+06	2.80404e+06	1.05655e+06	1.56508e+06
Q5VST9	145	137	15768.3	0.878	1.02536	cox	ctrl	Obscurin (OBSCN_HUMAN)	1.46133e+07	2.06598e+07	1.42332e+07	1.45138e+07	1.50778e+07	1.82636e+07	1.18362e+07	1.45052e+07	1.27539e+07	1.06855e+07	7.98914e+06	9.87828e+06
P09874	5	5	499.923	0.879675	1.47357	ctrl	cox	Poly [ADP-ribose] polymerase 1 (PARP1_HUMAN)	207934	71209.4	549296	935370	127128	109600	168419	49996	492203	688644	67360.2	59279.6
O75531	2	2	300	0.880083	1.00301	ctrl	cox	Barrier-to-autointegration factor (BAF_HUMAN)	1.5174e+07	1.50152e+07	2.40533e+07	1.89574e+07	1.67894e+07	1.74834e+07	1.22904e+07	1.05421e+07	2.15533e+07	1.39569e+07	8.89602e+06	9.45628e+06
P28289	8	7	899.676	0.881711	1.07325	cox	ctrl	Tropomodulin-1 (TMOD1_HUMAN)	4.79075e+06	2.88067e+06	2.77829e+06	4.28722e+06	3.33804e+06	3.45125e+06	3.88033e+06	2.02251e+06	2.48952e+06	3.15636e+06	1.76869e+06	1.86669e+06
O14980	3	3	300	0.881991	1.00111	cox	ctrl	Exportin-1 (XPO1_HUMAN)	457781	239391	786602	859007	281338	270561	370785	168076	704844	632423	149070	146339
P07477	2	1	200	0.884639	1.07091	ctrl	cox	Trypsin-1 (TRY1_HUMAN)	1.19597e+06	865456	1.21106e+06	775582	745297	2.11702e+06	968693	607635	1.08519e+06	571003	394903	1.14504e+06
P42677	1	1	100	0.884783	1.08041	cox	ctrl	40S ribosomal protein S27 (RS27_HUMAN)	424547	166761	524505	595286	190990	433785	343867	117082	469989	438265	101198	234622
Q9GZV1	18	18	2199.34	0.885802	1.57445	cox	ctrl	Ankyrin repeat domain-containing protein 2 (ANKR2_HUMAN)	6.16445e+07	8.50953e+06	1.07636e+07	1.58408e+07	2.96564e+07	2.29056e+07	4.99297e+07	5.97453e+06	9.64487e+06	1.16624e+07	1.57137e+07	1.2389e+07
Q9UBY9	10	10	1283.18	0.886257	1.06399	cox	ctrl	Heat shock protein beta-7 (HSPB7_HUMAN)	1.02032e+07	2.84995e+07	1.52074e+07	8.41952e+06	1.38919e+07	2.32667e+07	8.26418e+06	2.00095e+07	1.36268e+07	6.19867e+06	7.36075e+06	1.25843e+07
Q8IZA3	1	1	99.9938	0.886692	1.01802	ctrl	cox	Histone H1oo (H1FOO_HUMAN)	153575	323831	235082	215846	290260	165563	124390	227361	210648	158912	153797	89548.5
Q9GZT8	3	3	299.599	0.887855	1.13663	ctrl	cox	NIF3-like protein 1 (GTPC1_HUMAN)	240231	259696	101425	444941	164055	141812	194578	182332	90882.9	327577	86925.9	76702.1
Q9NTM9	3	3	300	0.887856	1.01291	ctrl	cox	Copper homeostasis protein cutC homolog (CUTC_HUMAN)	1.36651e+06	1.00568e+06	3.3131e+06	2.63828e+06	1.6574e+06	1.07226e+06	1.10682e+06	706086	2.96874e+06	1.94237e+06	878187	579956
O95747	4	4	399.633	0.888798	1.00687	ctrl	cox	Serine/threonine-protein kinase OSR1 (OXSR1_HUMAN)	1.51873e+06	1.20851e+06	1.52171e+06	2.09177e+06	1.11402e+06	1.2389e+06	1.23011e+06	848495	1.36355e+06	1.54001e+06	590273	670088
Q9NZ45	5	3	797.934	0.889074	1.1323	ctrl	cox	CDGSH iron-sulfur domain-containing protein 1 (CISD1_HUMAN)	5.01565e+06	8.01689e+06	8.39886e+06	3.2327e+06	9.74716e+06	9.06983e+06	4.06249e+06	5.62864e+06	7.5259e+06	2.38e+06	5.16463e+06	4.90563e+06
Q9UN37	2	2	198.231	0.890358	1.08975	cox	ctrl	Vacuolar protein sorting-associated protein 4A (VPS4A_HUMAN)	328433	57122.7	429491	472429	213096	200047	266018	40105.7	384851	347815	112911	108200
Q9HBL0	5	4	499.597	0.890691	1.13189	cox	ctrl	Tensin-1 (TENS1_HUMAN)	1.22526e+06	320540	880765	749795	491524	1.00934e+06	992416	225050	789220	552019	260439	545925
Q5HYK3	3	3	300	0.891403	1.00754	cox	ctrl	2-methoxy-6-polyprenyl-1,4-benzoquinol methylase, mitochondrial (COQ5_HUMAN)	958049	1.64097e+06	506395	693317	1.23645e+06	1.10681e+06	775984	1.15212e+06	453761	510438	655143	598641
P46782	6	5	699.449	0.891467	1.01686	cox	ctrl	40S ribosomal protein S5 (RS5_HUMAN)	3.55625e+06	2.84954e+06	4.65502e+06	4.90404e+06	2.94483e+06	3.28621e+06	2.88043e+06	2.00065e+06	4.17118e+06	3.61048e+06	1.56034e+06	1.77742e+06
O60662	37	37	4589.19	0.891938	1.00035	ctrl	cox	Kelch-like protein 41 (KLH41_HUMAN)	1.24979e+08	1.20859e+08	5.47699e+07	9.54163e+07	8.96711e+07	1.347e+08	1.01228e+08	8.48548e+07	4.90772e+07	7.0248e+07	4.75131e+07	7.28557e+07
P08758	12	11	1197.68	0.892891	1.01962	cox	ctrl	Annexin A5 (ANXA5_HUMAN)	1.36105e+07	9.35953e+06	9.50828e+06	1.57911e+07	1.03098e+07	8.79497e+06	1.1024e+07	6.57131e+06	8.52001e+06	1.16258e+07	5.46273e+06	4.75696e+06
O43741	1	1	100	0.893523	1.02035	cox	ctrl	5'-AMP-activated protein kinase subunit beta-2 (AAKB2_HUMAN)	362712	247846	267491	361724	220070	346915	293783	174012	239688	266311	116606	187637
O95989	2	2	200	0.894805	1.00967	cox	ctrl	Diphosphoinositol polyphosphate phosphohydrolase 1 (NUDT3_HUMAN)	496137	77719.2	959440	1.23038e+06	175611	191059	401852	54566.5	859718	905839	93049.3	103339
P62879	4	3	497.998	0.896384	1.05172	ctrl	cox	Guanine nucleotide-binding protein G(I)/G(S)/G(T) subunit beta-2 (GBB2_HUMAN)	1.63967e+06	686798	1.59716e+06	2.89564e+06	1.04587e+06	710460	1.32807e+06	482199	1.43115e+06	2.13184e+06	554164	384269
O75821	4	4	400	0.897565	1.01824	cox	ctrl	Eukaryotic translation initiation factor 3 subunit G (EIF3G_HUMAN)	746169	267818	520182	845868	540011	449891	604369	188035	466116	622750	286130	243334
Q9UDW1	1	1	100	0.898176	1.01986	cox	ctrl	Cytochrome b-c1 complex subunit 9 (QCR9_HUMAN)	1.03689e+06	2.71843e+06	2.88657e+06	717493	2.32944e+06	2.71305e+06	839845	1.9086e+06	2.58654e+06	528237	1.23427e+06	1.46742e+06
P00167	1	1	100	0.898268	1.12699	ctrl	cox	Cytochrome b5 (CYB5_HUMAN)	2.80146e+06	1.87042e+06	2.4833e+06	4.52441e+06	1.92373e+06	1.79632e+06	2.26908e+06	1.31322e+06	2.22519e+06	3.33099e+06	1.01931e+06	971581
P62841	1	1	100	0.90103	1.00183	ctrl	cox	40S ribosomal protein S15 (RS15_HUMAN)	735827	328448	1.19638e+06	1.50077e+06	350709	646738	595992	230603	1.07203e+06	1.10491e+06	185827	349803
P07237	21	20	2389.82	0.901031	1.02058	ctrl	cox	Protein disulfide-isomerase (PDIA1_HUMAN)	8.53969e+06	4.47412e+06	8.55442e+06	1.03264e+07	6.48226e+06	6.42377e+06	6.91683e+06	3.14127e+06	7.66529e+06	7.60256e+06	3.43469e+06	3.47445e+06
Q02045	4	1	399.592	0.905316	1.72149	ctrl	cox	Myosin light chain 5 (MYL5_HUMAN)	250561	131780	261103	997236	99903.8	81655.3	202945	92522.7	233964	734191	52935	44165.2
Q03252	13	11	1498.91	0.906186	1.05752	cox	ctrl	Lamin-B2 (LMNB2_HUMAN)	3.80477e+06	1.38695e+06	4.51712e+06	4.95629e+06	2.10427e+06	2.25522e+06	3.08172e+06	973775	4.04762e+06	3.64895e+06	1.11497e+06	1.21979e+06
P48637	2	1	199.708	0.907242	1.09382	ctrl	cox	Glutathione synthetase (GSHB_HUMAN)	952295	793680	1.10113e+06	1.94762e+06	946003	505368	771323	557241	986683	1.43389e+06	501249	273340
Q8IWX7	15	14	1587.78	0.90827	1.06569	cox	ctrl	Protein unc-45 homolog B (UN45B_HUMAN)	3.42341e+06	1.89172e+06	4.11506e+06	3.26142e+06	2.96964e+06	2.92531e+06	2.77283e+06	1.32817e+06	3.68735e+06	2.40115e+06	1.57349e+06	1.58222e+06
P35613	5	4	497.807	0.908644	1.03495	ctrl	cox	Basigin (BASI_HUMAN)	2.75618e+06	2.40141e+06	3.73693e+06	2.32106e+06	2.62592e+06	3.9784e+06	2.2324e+06	1.68603e+06	3.34852e+06	1.70883e+06	1.39137e+06	2.15181e+06
Q96CV9	2	2	200	0.910568	1.56434	cox	ctrl	Optineurin (OPTN_HUMAN)	825400	230377	61940.3	421632	371663	154055	668543	161747	55502.4	310416	196929	83324.2
Q86Y39	1	1	100	0.91233	1.26764	ctrl	cox	NADH dehydrogenase [ubiquinone] 1 alpha subcomplex subunit 11 (NDUAB_HUMAN)	1.03694e+06	775297	348765	161445	1.90043e+06	1.10931e+06	839884	544335	312515	118860	1.00696e+06	599998
P12081	1	1	100	0.912851	1.0528	cox	ctrl	Histidine--tRNA ligase, cytoplasmic (SYHC_HUMAN)	644790	294626	403994	750518	358694	400227	522256	206856	362004	552551	190058	216472
P40616	1	1	100	0.913562	1.17648	cox	ctrl	ADP-ribosylation factor-like protein 1 (ARL1_HUMAN)	1.36431e+06	273798	888633	1.07334e+06	807986	488992	1.10504e+06	192233	796270	790222	428119	264482
P28074	2	2	200	0.914224	1.05136	cox	ctrl	Proteasome subunit beta type-5 (PSB5_HUMAN)	1.18026e+06	594263	1.22156e+06	1.23921e+06	862960	856480	955963	417231	1.09459e+06	912338	457248	463247
Q9BWH2	2	1	298.673	0.914281	1.03189	ctrl	cox	FUN14 domain-containing protein 2 (FUND2_HUMAN)	1.11117e+06	1.30483e+06	1.32877e+06	690087	1.37975e+06	1.62985e+06	900004	916115	1.19066e+06	508060	731074	881543
Q9Y371	1	1	100	0.914984	1.044	ctrl	cox	Endophilin-B1 (SHLB1_HUMAN)	866944	364219	618343	1.24537e+06	563193	334134	702192	255718	554073	916877	298413	180724
Q16363	3	2	300	0.915138	1.41343	cox	ctrl	Laminin subunit alpha-4 (LAMA4_HUMAN)	125556	221329	1.15384e+06	510700	242302	203393	101696	155394	1.03392e+06	375990	128386	110010
P16152	11	8	1198	0.915357	1.13293	cox	ctrl	Carbonyl reductase [NADPH] 1 (CBR1_HUMAN)	8.57243e+06	4.20068e+06	2.72025e+06	7.01259e+06	4.27315e+06	4.57495e+06	6.94335e+06	2.94929e+06	2.43751e+06	5.16285e+06	2.26417e+06	2.47447e+06
P26641	10	10	1199.55	0.916456	1.03442	cox	ctrl	Elongation factor 1-gamma (EF1G_HUMAN)	1.05524e+07	6.39855e+06	7.68271e+06	8.61385e+06	7.30878e+06	9.56329e+06	8.54703e+06	4.49241e+06	6.88418e+06	6.34174e+06	3.87263e+06	5.17253e+06
P00403	8	6	796.427	0.916612	1.00997	cox	ctrl	Cytochrome c oxidase subunit 2 (COX2_HUMAN)	2.48971e+07	3.60214e+07	1.35125e+07	1.21183e+07	3.21584e+07	3.02046e+07	2.01657e+07	2.52905e+07	1.2108e+07	8.92183e+06	1.70394e+07	1.63368e+07
Q13554	10	3	1099.8	0.9171	1.01454	cox	ctrl	Calcium/calmodulin-dependent protein kinase type II subunit beta (KCC2B_HUMAN)	1.02403e+06	824384	1.1727e+06	1.23393e+06	894043	972378	829427	578798	1.05081e+06	908452	473717	525933
P08294	5	5	499.994	0.917109	1.02667	ctrl	cox	Extracellular superoxide dismutase [Cu-Zn] (SODE_HUMAN)	2.60474e+06	482030	1.33123e+06	3.30235e+06	747940	777288	2.10975e+06	338432	1.19286e+06	2.43127e+06	396303	420414
P24310	2	2	199.114	0.918384	1.16448	ctrl	cox	Cytochrome c oxidase subunit 7A1, mitochondrial (CX7A1_HUMAN)	9.00169e+06	1.22574e+07	4.81286e+06	3.62453e+06	1.26343e+07	1.42007e+07	7.29103e+06	8.60588e+06	4.31262e+06	2.66847e+06	6.69442e+06	7.6808e+06
O43920	3	3	399.961	0.918765	1.18763	cox	ctrl	NADH dehydrogenase [ubiquinone] iron-sulfur protein 5 (NDUS5_HUMAN)	5.05514e+06	3.199e+06	714848	1.14045e+06	4.30281e+06	3.75401e+06	4.09447e+06	2.24601e+06	640548	839628	2.27988e+06	2.03044e+06
Q8N490	1	1	100	0.91905	1.3975	cox	ctrl	Probable hydrolase PNKD (PNKD_HUMAN)	590143	906324	414685	115941	469680	450858	477994	636328	371584	85358.8	248864	243857
Q12904	3	3	299.668	0.922997	1.03069	cox	ctrl	Aminoacyl tRNA synthase complex-interacting multifunctional protein 1 (AIMP1_HUMAN)	270711	165567	378363	368596	219174	201687	219265	116245	339036	271370	116132	109087
Q05639	32	21	3675.74	0.923966	1.00198	ctrl	cox	Elongation factor 1-alpha 2 (EF1A2_HUMAN)	8.40842e+07	1.16302e+08	7.96902e+07	1.29583e+08	7.21807e+07	8.49615e+07	6.8105e+07	8.16551e+07	7.14074e+07	9.54021e+07	3.82456e+07	4.59534e+07
Q14894	10	8	999.591	0.92532	1.07086	cox	ctrl	Ketimine reductase mu-crystallin (CRYM_HUMAN)	1.10529e+07	1.80834e+07	6.04091e+06	8.06319e+06	9.33892e+06	1.47909e+07	8.95242e+06	1.26963e+07	5.41303e+06	5.93633e+06	4.94831e+06	8.00001e+06
P23142	5	5	500	0.926082	1.15835	cox	ctrl	Fibulin-1 (FBLN1_HUMAN)	1.75839e+06	240151	868095	2.00279e+06	473163	691750	1.42423e+06	168609	777866	1.47451e+06	250710	374149
P51812	3	3	300	0.926443	1.02532	cox	ctrl	Ribosomal protein S6 kinase alpha-3 (KS6A3_HUMAN)	1.03293e+06	577861	1.29473e+06	1.53906e+06	724783	846045	836634	405715	1.16016e+06	1.13309e+06	384033	457603
O75438	1	1	100	0.930396	1.15129	ctrl	cox	NADH dehydrogenase [ubiquinone] 1 beta subcomplex subunit 1 (NDUB1_HUMAN)	9.49122e+06	8.14427e+06	3.46825e+06	3.00719e+06	1.28872e+07	9.6807e+06	7.68753e+06	5.71808e+06	3.10777e+06	2.21397e+06	6.82839e+06	5.23603e+06
Q96C01	1	1	99.9616	0.931824	2.54836	cox	ctrl	Protein FAM136A (F136A_HUMAN)	5594.44	202528	496136	32572.4	94615.5	95906.7	4531.29	142195	444569	23980.7	50132.9	51873.3
P17174	25	25	3499.27	0.931896	1.02554	ctrl	cox	Aspartate aminotransferase, cytoplasmic (AATC_HUMAN)	4.69749e+07	1.40218e+08	8.84935e+07	4.49536e+07	1.04034e+08	1.11607e+08	3.80479e+07	9.84467e+07	7.92957e+07	3.3096e+07	5.51233e+07	6.03651e+07
P02462	2	2	299.784	0.931937	2.21647	cox	ctrl	Collagen alpha-1(IV) chain (CO4A1_HUMAN)	105248	308961	4.26468e+06	1.29091e+06	114500	215648	85246.6	216921	3.82142e+06	950402	60668.8	116638
O00217	2	2	200	0.933928	1.01333	ctrl	cox	NADH dehydrogenase [ubiquinone] iron-sulfur protein 8, mitochondrial (NDUS8_HUMAN)	8.20778e+06	3.53628e+06	2.63835e+06	2.74282e+06	8.10875e+06	6.40301e+06	6.648e+06	2.48282e+06	2.36413e+06	2.01934e+06	4.2965e+06	3.46322e+06
O95278	3	3	297.634	0.934255	1.1465	cox	ctrl	Laforin (EPM2A_HUMAN)	253064	696008	831918	397610	568278	306245	204972	488666	745450	292731	301108	165640
Q92506	2	2	200	0.934352	1.05107	cox	ctrl	Estradiol 17-beta-dehydrogenase 8 (DHB8_HUMAN)	1.28604e+06	1.17967e+06	683967	977888	988091	1.42307e+06	1.04164e+06	828244	612877	719947	523550	769703
P27824	11	11	1484.47	0.935129	1.01473	cox	ctrl	Calnexin (CALX_HUMAN)	8.64118e+06	5.7647e+06	6.8473e+06	8.98005e+06	6.04739e+06	7.15726e+06	6.99903e+06	4.04738e+06	6.1356e+06	6.61135e+06	3.20427e+06	3.87117e+06
P41567	4	4	400	0.935317	1.00297	cox	ctrl	Eukaryotic translation initiation factor 1 (EIF1_HUMAN)	3.75484e+06	2.37249e+06	3.32715e+06	3.7389e+06	3.0725e+06	3.2312e+06	3.04128e+06	1.66572e+06	2.98133e+06	2.75268e+06	1.62799e+06	1.74767e+06
O15235	1	1	100	0.936274	14.7415	cox	ctrl	28S ribosomal protein S12, mitochondrial (RT12_HUMAN)	0.280741	0	171238	8712.17	0	0	0.22739	0	153440	6414.13	0	0
P00390	7	7	696.369	0.936472	1.02732	ctrl	cox	Glutathione reductase, mitochondrial (GSHR_HUMAN)	2.40219e+06	2.27985e+06	1.86448e+06	3.10174e+06	1.4363e+06	2.27595e+06	1.94569e+06	1.60068e+06	1.67069e+06	2.28358e+06	761035	1.231e+06
Q8N8N7	8	8	798.614	0.937008	1.01886	cox	ctrl	Prostaglandin reductase 2 (PTGR2_HUMAN)	5.564e+06	3.936e+06	3.96855e+06	4.15047e+06	4.5647e+06	5.01291e+06	4.50663e+06	2.76346e+06	3.55607e+06	3.05569e+06	2.41865e+06	2.71135e+06
Q16890	2	1	200	0.937373	1.07581	ctrl	cox	Tumor protein D53 (TPD53_HUMAN)	387314	204775	74713.8	568942	147974	150159	313710	143772	66948.1	418870	78405.5	81217
P61457	2	2	199.601	0.938405	1.0081	ctrl	cox	Pterin-4-alpha-carbinolamine dehydratase (PHS_HUMAN)	629636	894717	659083	864984	772480	629998	509981	628179	590579	636824	409306	340749
Q6P1N9	1	1	100	0.939809	1.01511	cox	ctrl	Putative deoxyribonuclease TATDN1 (TATD1_HUMAN)	1.42246e+06	911246	1.00634e+06	1.28899e+06	896123	1.03873e+06	1.15214e+06	639784	901744	948986	474819	561822
O43491	7	6	699.961	0.941505	1.50917	ctrl	cox	Band 4.1-like protein 2 (E41L2_HUMAN)	398000	39970.3	504484	1.40593e+06	78298.5	107307	322365	28063	452048	1.03508e+06	41487.2	58039.7
P48163	8	7	798.942	0.943625	1.14598	cox	ctrl	NADP-dependent malic enzyme (MAOX_HUMAN)	1.42413e+06	1.11216e+06	353097	672406	961120	1.17746e+06	1.15349e+06	780844	316397	495043	509259	636858
Q9BQB6	1	1	100	0.944214	15.7397	cox	ctrl	Vitamin K epoxide reductase complex subunit 1 (VKOR1_HUMAN)	0	179885	581439	21274.5	34123.9	7513.52	0	126297	521005	15662.8	18080.8	4063.86
P25789	6	5	700	0.945552	1.00059	cox	ctrl	Proteasome subunit alpha type-4 (PSA4_HUMAN)	5.38054e+06	5.54332e+06	5.03445e+06	6.5398e+06	4.76007e+06	5.29292e+06	4.35804e+06	3.89195e+06	4.51118e+06	4.81477e+06	2.52217e+06	2.8628e+06
Q14061	1	1	100	0.946019	4.60308	cox	ctrl	Cytochrome c oxidase copper chaperone (COX17_HUMAN)	19029.4	5.03651e+06	115584	162084	175675	542649	15413.1	3.53612e+06	103571	119330	93082.9	293504
Q53GQ0	2	2	199.289	0.947909	1.03607	cox	ctrl	Very-long-chain 3-oxoacyl-CoA reductase (DHB12_HUMAN)	344729	139055	131796	166282	261070	168727	279217	97630.5	118098	122421	138330	91260.2
P56556	3	3	300	0.948134	1.22957	cox	ctrl	NADH dehydrogenase [ubiquinone] 1 alpha subcomplex subunit 6 (NDUA6_HUMAN)	869521	194652	195606	201467	631395	525340	704279	136664	175275	148326	334550	284142
P63244	5	5	498.019	0.94858	1.05681	cox	ctrl	Guanine nucleotide-binding protein subunit beta-2-like 1 (GBLP_HUMAN)	3.03872e+06	1.10823e+06	3.92481e+06	4.00197e+06	2.42199e+06	2.25699e+06	2.46125e+06	778087	3.51688e+06	2.94636e+06	1.28332e+06	1.22075e+06
P25786	8	8	799.745	0.94874	1.0263	ctrl	cox	Proteasome subunit alpha type-1 (PSA1_HUMAN)	4.2978e+06	4.26544e+06	3.82607e+06	5.66825e+06	3.43551e+06	4.26795e+06	3.48105e+06	2.99476e+06	3.42839e+06	4.17312e+06	1.82034e+06	2.30842e+06
O75083	19	18	2777.07	0.949422	1.02101	ctrl	cox	WD repeat-containing protein 1 (WDR1_HUMAN)	1.14359e+07	7.24607e+06	7.77833e+06	1.31521e+07	7.1558e+06	9.15091e+06	9.26261e+06	5.08745e+06	6.96987e+06	9.68291e+06	3.79157e+06	4.94948e+06
P14927	3	3	400	0.949626	1.00237	ctrl	cox	Cytochrome b-c1 complex subunit 7 (QCR7_HUMAN)	1.9842e+07	2.56546e+07	2.30233e+07	1.49281e+07	2.4562e+07	2.47355e+07	1.60713e+07	1.80121e+07	2.06303e+07	1.09904e+07	1.30144e+07	1.33788e+07
P27816	29	29	3097.69	0.949785	1.00099	ctrl	cox	Microtubule-associated protein 4 (MAP4_HUMAN)	1.12922e+07	7.72738e+06	6.73057e+06	1.28474e+07	6.16498e+06	9.02569e+06	9.14629e+06	5.42538e+06	6.03101e+06	9.45862e+06	3.26657e+06	4.88175e+06
P37108	2	2	200	0.950903	1.01173	ctrl	cox	Signal recognition particle 14 kDa protein (SRP14_HUMAN)	1.6814e+06	674639	2.14198e+06	2.39421e+06	1.11442e+06	1.10511e+06	1.36187e+06	473663	1.91935e+06	1.76268e+06	590487	597723
Q13363	2	2	200	0.952618	1.10992	cox	ctrl	C-terminal-binding protein 1 (CTBP1_HUMAN)	1.14346e+06	293819	990438	1.16715e+06	580515	650026	926162	206290	887494	859288	307591	351582
P46777	3	3	400	0.955058	1.01375	ctrl	cox	60S ribosomal protein L5 (RL5_HUMAN)	1.98495e+06	1.01235e+06	2.21358e+06	2.46928e+06	1.23094e+06	1.74591e+06	1.60773e+06	710770	1.9835e+06	1.81795e+06	652224	944314
P51858	7	7	896.854	0.955071	1.02685	ctrl	cox	Hepatoma-derived growth factor (HDGF_HUMAN)	5.06614e+06	2.4583e+06	5.68495e+06	7.78631e+06	2.89883e+06	3.52619e+06	4.10339e+06	1.72597e+06	5.09407e+06	5.73249e+06	1.53597e+06	1.90722e+06
Q03013	8	1	796.054	0.955679	1.10667	cox	ctrl	Glutathione S-transferase Mu 4 (GSTM4_HUMAN)	283934	164448	150834	432730	159984	222110	229976	115459	135157	318587	84769.2	120133
O95433	2	2	200	0.955931	1.10192	cox	ctrl	Activator of 90 kDa heat shock protein ATPase homolog 1 (AHSA1_HUMAN)	971297	208941	803023	1.08297e+06	553213	389998	786714	146697	719558	797313	293125	210939
P46778	1	1	100	0.956274	1.25254	cox	ctrl	60S ribosomal protein L21 (RL21_HUMAN)	897464	59432.3	1.19997e+06	1.12947e+06	280587	454655	726913	41727.3	1.07525e+06	831544	148672	245911
O60684	1	1	100	0.957029	1.05416	cox	ctrl	Importin subunit alpha-7 (IMA7_HUMAN)	719598	262529	239561	566601	278938	453926	582847	184321	214662	417146	147798	245517
O00483	4	4	398.231	0.958563	1.10512	ctrl	cox	Cytochrome c oxidase subunit NDUFA4 (NDUA4_HUMAN)	1.29876e+07	1.40869e+07	6.63501e+06	5.2996e+06	1.57841e+07	1.66405e+07	1.05195e+07	9.89036e+06	5.94538e+06	3.90171e+06	8.36336e+06	9.0004e+06
Q9Y4Y9	1	1	197.927	0.95924	1.09054	ctrl	cox	U6 snRNA-associated Sm-like protein LSm5 (LSM5_HUMAN)	1.29663e+06	1.2734e+06	2.38739e+06	2.89385e+06	1.10421e+06	1.13228e+06	1.05022e+06	894051	2.13925e+06	2.13053e+06	585079	612421
P07305	5	4	599.64	0.959888	1.05463	cox	ctrl	Histone H1.0 (H10_HUMAN)	2.23723e+06	1.44545e+06	7.29659e+06	5.44311e+06	1.90886e+06	1.90881e+06	1.81207e+06	1.01485e+06	6.53819e+06	4.00736e+06	1.01143e+06	1.03243e+06
P62888	3	3	299.892	0.960969	1.09698	cox	ctrl	60S ribosomal protein L30 (RL30_HUMAN)	1.10765e+06	255307	1.64101e+06	1.79541e+06	703635	530136	897151	179251	1.47045e+06	1.32183e+06	372828	286736
Q99729	2	1	300	0.961674	1.00732	ctrl	cox	Heterogeneous nuclear ribonucleoprotein A/B (ROAA_HUMAN)	1.9793e+06	896746	2.23314e+06	2.69124e+06	1.28274e+06	1.52978e+06	1.60316e+06	629604	2.00104e+06	1.98136e+06	679674	827416
P51571	1	1	100	0.962909	1.16226	cox	ctrl	Translocon-associated protein subunit delta (SSRD_HUMAN)	665899	53978	558094	975725	264174	236691	539353	37897.8	500087	718354	139975	128020
P61956	2	2	200	0.963633	1.0174	cox	ctrl	Small ubiquitin-related modifier 2 (SUMO2_HUMAN)	3.68529e+06	688824	3.07145e+06	4.47295e+06	1.71559e+06	1.48526e+06	2.98494e+06	483622	2.75221e+06	3.2931e+06	909021	803339
Q01844	1	1	100	0.964191	1.25937	cox	ctrl	RNA-binding protein EWS (EWS_HUMAN)	1.56312e+06	68231.1	1.6951e+06	2.04126e+06	371087	409509	1.26607e+06	47904.9	1.51891e+06	1.50283e+06	196624	221493
Q8IWA5	1	1	99.7837	0.965912	1.21174	ctrl	cox	Choline transporter-like protein 2 (CTL2_HUMAN)	131902	19199.6	201248	299165	74682.1	20583.4	106836	13480	180331	220253	39571	11133
P14314	9	8	899.403	0.966515	1.05139	ctrl	cox	Glucosidase 2 subunit beta (GLU2B_HUMAN)	3.17978e+06	1.24828e+06	2.20091e+06	3.76567e+06	1.70517e+06	1.49851e+06	2.5755e+06	876416	1.97215e+06	2.77239e+06	903500	810506
Q9Y613	12	12	1199.96	0.967221	1.13783	cox	ctrl	FH1/FH2 domain-containing protein 1 (FHOD1_HUMAN)	6.10042e+06	3.34305e+06	873211	1.68928e+06	2.34589e+06	4.19954e+06	4.94111e+06	2.34715e+06	782451	1.24369e+06	1.24299e+06	2.27142e+06
Q6ZVM7	1	1	100	0.967999	1.00356	cox	ctrl	TOM1-like protein 2 (TM1L2_HUMAN)	423537	415296	383489	674830	448956	375143	343049	291578	343630	496828	237884	202905
P20674	8	7	1094.06	0.969214	1.04556	ctrl	cox	Cytochrome c oxidase subunit 5A, mitochondrial (COX5A_HUMAN)	4.1863e+07	6.98049e+07	2.69704e+07	2.06252e+07	6.32259e+07	6.14883e+07	3.39074e+07	4.90099e+07	2.41672e+07	1.51848e+07	3.35008e+07	3.32574e+07
Q02252	6	6	600	0.969374	1.00737	ctrl	cox	Methylmalonate-semialdehyde dehydrogenase [acylating], mitochondrial (MMSA_HUMAN)	2.56946e+06	982582	1.6834e+06	2.62574e+06	2.0442e+06	1.11505e+06	2.08116e+06	689869	1.50843e+06	1.93314e+06	1.08314e+06	603098
Q6PI78	1	1	100	0.9699	20.5989	cox	ctrl	Transmembrane protein 65 (TMM65_HUMAN)	109547	279529	614234	18233.3	9504.51	8792.46	88728.7	196257	550392	13423.8	5036.05	4755.6
P08572	6	6	600	0.970238	1.77409	cox	ctrl	Collagen alpha-2(IV) chain (CO4A2_HUMAN)	521688	1.10214e+06	9.80976e+06	3.56447e+06	615397	854793	422547	773813	8.79015e+06	2.62425e+06	326074	462335
Q9NQR4	1	1	100	0.975051	1.07162	cox	ctrl	Omega-amidase NIT2 (NIT2_HUMAN)	572241	546836	879019	515519	626135	469983	463494	383932	787655	379538	331763	254201
P28066	4	4	498.397	0.979928	1.0164	ctrl	cox	Proteasome subunit alpha type-5 (PSA5_HUMAN)	2.00979e+06	2.29774e+06	2.31781e+06	2.69158e+06	1.74034e+06	2.12104e+06	1.62785e+06	1.61324e+06	2.0769e+06	1.98161e+06	922137	1.14721e+06
Q9NP81	1	1	100	0.984917	12.3358	cox	ctrl	Serine--tRNA ligase, mitochondrial (SYSM_HUMAN)	0	0	106712	0	0	6487.95	0	0	95620.3	0	0	3509.16
O00629	6	5	795.377	0.985257	1.07748	ctrl	cox	Importin subunit alpha-3 (IMA3_HUMAN)	3.21196e+07	3.15895e+07	2.98715e+07	5.43778e+07	2.76195e+07	2.14353e+07	2.60157e+07	2.21789e+07	2.67667e+07	4.00344e+07	1.46344e+07	1.15938e+07
Q96AN5	2	2	199.924	0.986105	1.08147	ctrl	cox	Transmembrane protein 143 (TM143_HUMAN)	381234	614315	340038	231831	736632	324183	308786	431310	304695	170680	390312	175342
O75436	2	2	199.795	0.987501	1.15653	ctrl	cox	Vacuolar protein sorting-associated protein 26A (VP26A_HUMAN)	767751	207763	690165	1.27025e+06	333484	249730	621850	145870	618430	935192	176700	135072
O95299	13	12	1397.35	0.987923	1.15238	cox	ctrl	NADH dehydrogenase [ubiquinone] 1 alpha subcomplex subunit 10, mitochondrial (NDUAA_HUMAN)	8.31455e+06	4.43753e+06	1.34752e+06	2.32976e+06	7.32703e+06	5.90976e+06	6.73448e+06	3.11558e+06	1.20746e+06	1.71523e+06	3.8823e+06	3.19643e+06
P45880	14	13	1595.96	0.989054	1.04464	cox	ctrl	Voltage-dependent anion-selective channel protein 2 (VDAC2_HUMAN)	1.41973e+07	3.95041e+07	4.38063e+07	1.95966e+07	4.21519e+07	2.67751e+07	1.14993e+07	2.77358e+07	3.92532e+07	1.44275e+07	2.23346e+07	1.44819e+07
Q07866	1	1	100	0.991713	1.54213	cox	ctrl	Kinesin light chain 1 (KLC1_HUMAN)	24717	3367.99	218159	160695	13407.6	34594.7	20019.9	2364.66	195484	118308	7104.14	18711.3
P13073	8	8	899.73	0.992007	1.10986	ctrl	cox	Cytochrome c oxidase subunit 4 isoform 1, mitochondrial (COX41_HUMAN)	1.89318e+07	2.36027e+07	1.30219e+07	8.2728e+06	2.77672e+07	2.57017e+07	1.53341e+07	1.65714e+07	1.16684e+07	6.09065e+06	1.47127e+07	1.39014e+07
P61086	2	2	199.968	0.992655	1.15704	ctrl	cox	Ubiquitin-conjugating enzyme E2 K (UBE2K_HUMAN)	255008	259430	206814	466452	292612	112621	206547	182145	185318	343414	155043	60913.5
Q02790	1	1	100	0.993405	1.31582	cox	ctrl	Peptidyl-prolyl cis-trans isomerase FKBP4 (FKBP4_HUMAN)	388753	18814.3	261362	262871	171784	58225.8	314875	13209.5	234196	193532	91021.6	31492.8
Q8NBU5	2	2	200	0.993575	1.87484	cox	ctrl	ATPase family AAA domain-containing protein 1 (ATAD1_HUMAN)	426134	9792.92	409405	111641	205382	240517	345153	6875.59	366852	82193.2	108824	130089
Q5JTJ3	2	2	200	0.994806	1.00355	cox	ctrl	Cytochrome c oxidase assembly factor 6 homolog (COA6_HUMAN)	2.02429e+06	2.1924e+06	664906	801332	2.03559e+06	2.34305e+06	1.6396e+06	1.53928e+06	595797	589961	1.07858e+06	1.26729e+06
P61586	8	7	990.395	0.994842	1.00826	ctrl	cox	Transforming protein RhoA (RHOA_HUMAN)	6.51005e+06	4.12425e+06	6.57875e+06	7.93732e+06	4.78933e+06	5.22181e+06	5.2729e+06	2.89563e+06	5.89497e+06	5.84367e+06	2.53767e+06	2.82434e+06
P08123	4	4	399.6	0.994852	1.58989	ctrl	cox	Collagen alpha-2(I) chain (CO1A2_HUMAN)	3.61029e+06	2.98515e+06	3.3979e+06	1.10629e+07	782818	4.66373e+06	2.9242e+06	2.09587e+06	3.04473e+06	8.14477e+06	414784	2.52249e+06
Q0ZGT2	6	5	699.515	0.995689	1.02294	ctrl	cox	Nexilin (NEXN_HUMAN)	1.3354e+06	814367	1.30747e+06	803857	1.24486e+06	1.65781e+06	1.08162e+06	571766	1.17157e+06	591820	659600	896667
O43719	1	1	100	0.996372	1.06966	cox	ctrl	HIV Tat-specific factor 1 (HTSF1_HUMAN)	515364	46028.6	668231	840689	210795	147153	417426	32316.6	598777	618937	111692	79591.3
O95167	1	1	100	0.996475	1.03901	ctrl	cox	NADH dehydrogenase [ubiquinone] 1 alpha subcomplex subunit 3 (NDUA3_HUMAN)	7.69544e+06	5.40494e+06	2.88164e+06	2.70094e+06	8.60289e+06	7.2863e+06	6.23302e+06	3.7948e+06	2.58213e+06	1.9885e+06	4.55833e+06	3.94096e+06
P35637	3	3	300	0.99706	1.22522	cox	ctrl	RNA-binding protein FUS (FUS_HUMAN)	1.64943e+06	250636	1.90455e+06	1.56136e+06	865028	858874	1.33598e+06	175971	1.70659e+06	1.14951e+06	458343	464542
P12829	14	8	1686.33	0.99707	1.00543	cox	ctrl	Myosin light chain 4 (MYL4_HUMAN)	3.52411e+06	2.14902e+06	2.34992e+06	4.23667e+06	2.42727e+06	2.51565e+06	2.8544e+06	1.50882e+06	2.10567e+06	3.11914e+06	1.28611e+06	1.36065e+06
P18206	33	32	3896.67	0.997389	1.00311	cox	ctrl	Vinculin (VINC_HUMAN)	1.67597e+07	8.26191e+06	1.11181e+07	1.73499e+07	8.97505e+06	1.26644e+07	1.35747e+07	5.80067e+06	9.96247e+06	1.27734e+07	4.75552e+06	6.84984e+06
O75208	12	11	1498.52	0.999249	1.06969	ctrl	cox	Ubiquinone biosynthesis protein COQ9, mitochondrial (COQ9_HUMAN)	1.5342e+07	1.98968e+07	1.41926e+07	8.90831e+06	2.11665e+07	2.16571e+07	1.24265e+07	1.39695e+07	1.27174e+07	6.55853e+06	1.12153e+07	1.17137e+07
A0M8Q6	7	0	995.694			---	---	Ig lambda-7 chain C region (LAC7_HUMAN)							0	0	0	0	0	0
A8MWD9	2	0	199.667			---	---	Putative small nuclear ribonucleoprotein G-like protein 15 (RUXGL_HUMAN)							0	0	0	0	0	0
B5ME19	3	0	299.225			---	---	Eukaryotic translation initiation factor 3 subunit C-like protein (EIFCL_HUMAN)							0	0	0	0	0	0
B9A064	7	0	995.661			---	---	Immunoglobulin lambda-like polypeptide 5 (IGLL5_HUMAN)							0	0	0	0	0	0
O14910	1	0	100			---	---	Protein lin-7 homolog A (LIN7A_HUMAN)							0	0	0	0	0	0
O14950	9	0	996.32			---	---	Myosin regulatory light chain 12B (ML12B_HUMAN)							0	0	0	0	0	0
O43676	1	0	100			---	---	NADH dehydrogenase [ubiquinone] 1 beta subcomplex subunit 3 (NDUB3_HUMAN)							0	0	0	0	0	0
O43768	2	0	199.962			---	---	Alpha-endosulfine (ENSA_HUMAN)							0	0	0	0	0	0
O60361	8	0	971.428			---	---	Putative nucleoside diphosphate kinase (NDK8_HUMAN)							0	0	0	0	0	0
O60814	6	0	793.202			---	---	Histone H2B type 1-K (H2B1K_HUMAN)							0	0	0	0	0	0
O75688	2	0	200			---	---	Protein phosphatase 1B (PPM1B_HUMAN)							0	0	0	0	0	0
O95302	1	0	100			---	---	Peptidyl-prolyl cis-trans isomerase FKBP9 (FKBP9_HUMAN)							0	0	0	0	0	0
P0C0L4	16	0	1697.08			---	---	Complement C4-A (CO4A_HUMAN)							0	0	0	0	0	0
P0C0L5	16	0	1697.08			---	---	Complement C4-B (CO4B_HUMAN)							0	0	0	0	0	0
P0C0S5	4	0	399.947			---	---	Histone H2A.Z (H2AZ_HUMAN)							0	0	0	0	0	0
P0CB38	1	0	100			---	---	Polyadenylate-binding protein 4-like (PAB4L_HUMAN)							0	0	0	0	0	0
P0CF74	7	0	995.694			---	---	Ig lambda-6 chain C region (LAC6_HUMAN)							0	0	0	0	0	0
P0CG04	7	0	995.661			---	---	Ig lambda-1 chain C regions (LAC1_HUMAN)							0	0	0	0	0	0
P0CG05	7	0	995.694			---	---	Ig lambda-2 chain C regions (LAC2_HUMAN)							0	0	0	0	0	0
P0CG06	7	0	995.694			---	---	Ig lambda-3 chain C regions (LAC3_HUMAN)							0	0	0	0	0	0
P0CG47	5	0	598.139			---	---	Polyubiquitin-B (UBB_HUMAN)							0	0	0	0	0	0
P0CG48	5	0	598.139			---	---	Polyubiquitin-C (UBC_HUMAN)							0	0	0	0	0	0
P0CW22	5	0	599.997			---	---	40S ribosomal protein S17-like (RS17L_HUMAN)							0	0	0	0	0	0
P0DMV8	38	0	4591.07			---	---	Heat shock 70 kDa protein 1A (HS71A_HUMAN)							0	0	0	0	0	0
P0DMV9	38	0	4591.07			---	---	Heat shock 70 kDa protein 1B (HS71B_HUMAN)							0	0	0	0	0	0
P00325	6	0	597.985			---	---	Alcohol dehydrogenase 1B (ADH1B_HUMAN)							0	0	0	0	0	0
P01111	3	0	300			---	---	GTPase NRas (RASN_HUMAN)							0	0	0	0	0	0
P01112	3	0	300			---	---	GTPase HRas (RASH_HUMAN)							0	0	0	0	0	0
P01116	3	0	300			---	---	GTPase KRas (RASK_HUMAN)							0	0	0	0	0	0
P01593	1	0	100			---	---	Ig kappa chain V-I region AG (KV101_HUMAN)							0	0	0	0	0	0
P01594	1	0	100			---	---	Ig kappa chain V-I region AU (KV102_HUMAN)							0	0	0	0	0	0
P01596	2	0	199.997			---	---	Ig kappa chain V-I region CAR (KV104_HUMAN)							0	0	0	0	0	0
P01597	1	0	100			---	---	Ig kappa chain V-I region DEE (KV105_HUMAN)							0	0	0	0	0	0
P01598	2	0	199.997			---	---	Ig kappa chain V-I region EU (KV106_HUMAN)							0	0	0	0	0	0
P01599	1	0	100			---	---	Ig kappa chain V-I region Gal (KV107_HUMAN)							0	0	0	0	0	0
P01600	1	0	100			---	---	Ig kappa chain V-I region Hau (KV108_HUMAN)							0	0	0	0	0	0
P01601	1	0	100			---	---	Ig kappa chain V-ID region 16 (Fragment) (KV109_HUMAN)							0	0	0	0	0	0
P01602	2	0	199.997			---	---	Ig heavy chain V-I region 5 (Fragment) (KV110_HUMAN)							0	0	0	0	0	0
P01606	1	0	100			---	---	Ig kappa chain V-I region OU (KV114_HUMAN)							0	0	0	0	0	0
P01607	1	0	100			---	---	Ig kappa chain V-I region Rei (KV115_HUMAN)							0	0	0	0	0	0
P01608	1	0	100			---	---	Ig kappa chain V-I region Roy (KV116_HUMAN)							0	0	0	0	0	0
P01609	1	0	100			---	---	Ig kappa chain V-I region Scw (KV117_HUMAN)							0	0	0	0	0	0
P01610	1	0	100			---	---	Ig kappa chain V-I region WEA (KV118_HUMAN)							0	0	0	0	0	0
P01611	1	0	100			---	---	Ig kappa chain V-I region Wes (KV119_HUMAN)							0	0	0	0	0	0
P01620	2	0	199.614			---	---	Ig kappa chain V-III region SIE (KV302_HUMAN)							0	0	0	0	0	0
P01622	2	0	199.614			---	---	Ig kappa chain V-III region Ti (KV304_HUMAN)							0	0	0	0	0	0
P01623	2	0	199.614			---	---	Ig kappa chain V-III region WOL (KV305_HUMAN)							0	0	0	0	0	0
P01625	1	0	200			---	---	Ig kappa chain V-IV region Len (KV402_HUMAN)							0	0	0	0	0	0
P01700	3	0	296.631			---	---	Ig lambda chain V-I region HA (LV102_HUMAN)							0	0	0	0	0	0
P01765	2	0	299.693			---	---	Ig heavy chain V-III region TIL (HV304_HUMAN)							0	0	0	0	0	0
P01774	2	0	299.693			---	---	Ig heavy chain V-III region POM (HV313_HUMAN)							0	0	0	0	0	0
P01776	2	0	299.693			---	---	Ig heavy chain V-III region WAS (HV315_HUMAN)							0	0	0	0	0	0
P01779	2	0	299.693			---	---	Ig heavy chain V-III region TUR (HV318_HUMAN)							0	0	0	0	0	0
P01861	12	0	1594.01			---	---	Ig gamma-4 chain C region (IGHG4_HUMAN)							0	0	0	0	0	0
P01889	7	0	699.924			---	---	HLA class I histocompatibility antigen, B-7 alpha chain (1B07_HUMAN)							0	0	0	0	0	0
P01891	7	0	699.924			---	---	HLA class I histocompatibility antigen, A-68 alpha chain (1A68_HUMAN)							0	0	0	0	0	0
P01892	4	0	400			---	---	HLA class I histocompatibility antigen, A-2 alpha chain (1A02_HUMAN)							0	0	0	0	0	0
P01893	6	0	599.924			---	---	Putative HLA class I histocompatibility antigen, alpha chain H (HLAH_HUMAN)							0	0	0	0	0	0
P02656	1	0	100			---	---	Apolipoprotein C-III (APOC3_HUMAN)							0	0	0	0	0	0
P02689	2	0	200			---	---	Myelin P2 protein (MYP2_HUMAN)							0	0	0	0	0	0
P02776	1	0	99.9938			---	---	Platelet factor 4 (PLF4_HUMAN)							0	0	0	0	0	0
P03989	7	0	699.924			---	---	HLA class I histocompatibility antigen, B-27 alpha chain (1B27_HUMAN)							0	0	0	0	0	0
P04206	2	0	199.614			---	---	Ig kappa chain V-III region GOL (KV307_HUMAN)							0	0	0	0	0	0
P04208	3	0	296.631			---	---	Ig lambda chain V-I region WAH (LV106_HUMAN)							0	0	0	0	0	0
P04222	6	0	599.924			---	---	HLA class I histocompatibility antigen, Cw-3 alpha chain (1C03_HUMAN)							0	0	0	0	0	0
P04431	1	0	100			---	---	Ig kappa chain V-I region Walker (KV123_HUMAN)							0	0	0	0	0	0
P04432	1	0	100			---	---	Ig kappa chain V-I region Daudi (KV124_HUMAN)							0	0	0	0	0	0
P04439	6	0	599.924			---	---	HLA class I histocompatibility antigen, A-3 alpha chain (1A03_HUMAN)							0	0	0	0	0	0
P05534	6	0	599.924			---	---	HLA class I histocompatibility antigen, A-24 alpha chain (1A24_HUMAN)							0	0	0	0	0	0
P06312	1	0	200			---	---	Ig kappa chain V-IV region (Fragment) (KV401_HUMAN)							0	0	0	0	0	0
P06313	1	0	200			---	---	Ig kappa chain V-IV region JI (KV403_HUMAN)							0	0	0	0	0	0
P06314	1	0	200			---	---	Ig kappa chain V-IV region B17 (KV404_HUMAN)							0	0	0	0	0	0
P06899	6	0	793.202			---	---	Histone H2B type 1-J (H2B1J_HUMAN)							0	0	0	0	0	0
P07327	6	0	597.985			---	---	Alcohol dehydrogenase 1A (ADH1A_HUMAN)							0	0	0	0	0	0
P08185	1	0	100			---	---	Corticosteroid-binding globulin (CBG_HUMAN)							0	0	0	0	0	0
P08708	5	0	599.997			---	---	40S ribosomal protein S17 (RS17_HUMAN)							0	0	0	0	0	0
P09619	4	0	398.829			---	---	Platelet-derived growth factor receptor beta (PGFRB_HUMAN)							0	0	0	0	0	0
P09913	1	0	99.9968			---	---	Interferon-induced protein with tetratricopeptide repeats 2 (IFIT2_HUMAN)							0	0	0	0	0	0
P10316	7	0	699.924			---	---	HLA class I histocompatibility antigen, A-69 alpha chain (1A69_HUMAN)							0	0	0	0	0	0
P10319	6	0	599.924			---	---	HLA class I histocompatibility antigen, B-58 alpha chain (1B58_HUMAN)							0	0	0	0	0	0
P10720	1	0	99.9938			---	---	Platelet factor 4 variant (PF4V_HUMAN)							0	0	0	0	0	0
P10721	4	0	398.829			---	---	Mast/stem cell growth factor receptor Kit (KIT_HUMAN)							0	0	0	0	0	0
P11940	1	0	100			---	---	Polyadenylate-binding protein 1 (PABP1_HUMAN)							0	0	0	0	0	0
P13746	6	0	599.924			---	---	HLA class I histocompatibility antigen, A-11 alpha chain (1A11_HUMAN)							0	0	0	0	0	0
P13747	6	0	599.924			---	---	HLA class I histocompatibility antigen, alpha chain E (HLAE_HUMAN)							0	0	0	0	0	0
P16104	7	0	995.65			---	---	Histone H2AX (H2AX_HUMAN)							0	0	0	0	0	0
P16188	6	0	599.924			---	---	HLA class I histocompatibility antigen, A-30 alpha chain (1A30_HUMAN)							0	0	0	0	0	0
P16190	7	0	699.924			---	---	HLA class I histocompatibility antigen, A-33 alpha chain (1A33_HUMAN)							0	0	0	0	0	0
P16234	4	0	398.829			---	---	Platelet-derived growth factor receptor alpha (PGFRA_HUMAN)							0	0	0	0	0	0
P17693	6	0	599.924			---	---	HLA class I histocompatibility antigen, alpha chain G (HLAG_HUMAN)							0	0	0	0	0	0
P17858	5	0	599.666			---	---	ATP-dependent 6-phosphofructokinase, liver type (PFKAL_HUMAN)							0	0	0	0	0	0
P17948	4	0	398.829			---	---	Vascular endothelial growth factor receptor 1 (VGFR1_HUMAN)							0	0	0	0	0	0
P18135	2	0	199.614			---	---	Ig kappa chain V-III region HAH (KV312_HUMAN)							0	0	0	0	0	0
P18136	2	0	199.614			---	---	Ig kappa chain V-III region HIC (KV313_HUMAN)							0	0	0	0	0	0
P18462	7	0	699.924			---	---	HLA class I histocompatibility antigen, A-25 alpha chain (1A25_HUMAN)							0	0	0	0	0	0
P18463	7	0	699.924			---	---	HLA class I histocompatibility antigen, B-37 alpha chain (1B37_HUMAN)							0	0	0	0	0	0
P18464	7	0	699.924			---	---	HLA class I histocompatibility antigen, B-51 alpha chain (1B51_HUMAN)							0	0	0	0	0	0
P18465	6	0	599.924			---	---	HLA class I histocompatibility antigen, B-57 alpha chain (1B57_HUMAN)							0	0	0	0	0	0
P19105	9	0	996.32			---	---	Myosin regulatory light chain 12A (ML12A_HUMAN)							0	0	0	0	0	0
P20020	3	0	300			---	---	Plasma membrane calcium-transporting ATPase 1 (AT2B1_HUMAN)							0	0	0	0	0	0
P20231	6	0	598.749			---	---	Tryptase beta-2 (TRYB2_HUMAN)							0	0	0	0	0	0
P21953	1	0	100			---	---	2-oxoisovalerate dehydrogenase subunit beta, mitochondrial (ODBB_HUMAN)							0	0	0	0	0	0
P22392	8	0	971.428			---	---	Nucleoside diphosphate kinase B (NDKB_HUMAN)							0	0	0	0	0	0
P23527	6	0	793.202			---	---	Histone H2B type 1-O (H2B1O_HUMAN)							0	0	0	0	0	0
P23634	3	0	300			---	---	Plasma membrane calcium-transporting ATPase 4 (AT2B4_HUMAN)							0	0	0	0	0	0
P25189	1	0	100			---	---	Myelin protein P0 (MYP0_HUMAN)							0	0	0	0	0	0
P26639	1	0	100			---	---	Threonine--tRNA ligase, cytoplasmic (SYTC_HUMAN)							0	0	0	0	0	0
P27361	4	0	398.829			---	---	Mitogen-activated protein kinase 3 (MK03_HUMAN)							0	0	0	0	0	0
P28482	4	0	398.829			---	---	Mitogen-activated protein kinase 1 (MK01_HUMAN)							0	0	0	0	0	0
P30443	6	0	599.924			---	---	HLA class I histocompatibility antigen, A-1 alpha chain (1A01_HUMAN)							0	0	0	0	0	0
P30447	6	0	599.924			---	---	HLA class I histocompatibility antigen, A-23 alpha chain (1A23_HUMAN)							0	0	0	0	0	0
P30450	7	0	699.924			---	---	HLA class I histocompatibility antigen, A-26 alpha chain (1A26_HUMAN)							0	0	0	0	0	0
P30453	7	0	699.924			---	---	HLA class I histocompatibility antigen, A-34 alpha chain (1A34_HUMAN)							0	0	0	0	0	0
P30455	6	0	599.924			---	---	HLA class I histocompatibility antigen, A-36 alpha chain (1A36_HUMAN)							0	0	0	0	0	0
P30457	7	0	699.924			---	---	HLA class I histocompatibility antigen, A-66 alpha chain (1A66_HUMAN)							0	0	0	0	0	0
P30460	7	0	699.924			---	---	HLA class I histocompatibility antigen, B-8 alpha chain (1B08_HUMAN)							0	0	0	0	0	0
P30461	7	0	699.924			---	---	HLA class I histocompatibility antigen, B-13 alpha chain (1B13_HUMAN)							0	0	0	0	0	0
P30462	7	0	699.924			---	---	HLA class I histocompatibility antigen, B-14 alpha chain (1B14_HUMAN)							0	0	0	0	0	0
P30464	7	0	699.924			---	---	HLA class I histocompatibility antigen, B-15 alpha chain (1B15_HUMAN)							0	0	0	0	0	0
P30466	7	0	699.924			---	---	HLA class I histocompatibility antigen, B-18 alpha chain (1B18_HUMAN)							0	0	0	0	0	0
P30475	7	0	699.924			---	---	HLA class I histocompatibility antigen, B-39 alpha chain (1B39_HUMAN)							0	0	0	0	0	0
P30479	7	0	699.924			---	---	HLA class I histocompatibility antigen, B-41 alpha chain (1B41_HUMAN)							0	0	0	0	0	0
P30480	7	0	699.924			---	---	HLA class I histocompatibility antigen, B-42 alpha chain (1B42_HUMAN)							0	0	0	0	0	0
P30481	7	0	699.924			---	---	HLA class I histocompatibility antigen, B-44 alpha chain (1B44_HUMAN)							0	0	0	0	0	0
P30483	7	0	699.924			---	---	HLA class I histocompatibility antigen, B-45 alpha chain (1B45_HUMAN)							0	0	0	0	0	0
P30484	7	0	699.924			---	---	HLA class I histocompatibility antigen, B-46 alpha chain (1B46_HUMAN)							0	0	0	0	0	0
P30485	7	0	699.924			---	---	HLA class I histocompatibility antigen, B-47 alpha chain (1B47_HUMAN)							0	0	0	0	0	0
P30486	7	0	699.924			---	---	HLA class I histocompatibility antigen, B-48 alpha chain (1B48_HUMAN)							0	0	0	0	0	0
P30487	7	0	699.924			---	---	HLA class I histocompatibility antigen, B-49 alpha chain (1B49_HUMAN)							0	0	0	0	0	0
P30488	7	0	699.924			---	---	HLA class I histocompatibility antigen, B-50 alpha chain (1B50_HUMAN)							0	0	0	0	0	0
P30490	7	0	699.924			---	---	HLA class I histocompatibility antigen, B-52 alpha chain (1B52_HUMAN)							0	0	0	0	0	0
P30491	7	0	699.924			---	---	HLA class I histocompatibility antigen, B-53 alpha chain (1B53_HUMAN)							0	0	0	0	0	0
P30492	6	0	599.924			---	---	HLA class I histocompatibility antigen, B-54 alpha chain (1B54_HUMAN)							0	0	0	0	0	0
P30493	7	0	699.924			---	---	HLA class I histocompatibility antigen, B-55 alpha chain (1B55_HUMAN)							0	0	0	0	0	0
P30495	7	0	699.924			---	---	HLA class I histocompatibility antigen, B-56 alpha chain (1B56_HUMAN)							0	0	0	0	0	0
P30498	7	0	699.924			---	---	HLA class I histocompatibility antigen, B-78 alpha chain (1B78_HUMAN)							0	0	0	0	0	0
P30501	6	0	599.924			---	---	HLA class I histocompatibility antigen, Cw-2 alpha chain (1C02_HUMAN)							0	0	0	0	0	0
P30504	6	0	599.924			---	---	HLA class I histocompatibility antigen, Cw-4 alpha chain (1C04_HUMAN)							0	0	0	0	0	0
P30505	6	0	599.924			---	---	HLA class I histocompatibility antigen, Cw-8 alpha chain (1C08_HUMAN)							0	0	0	0	0	0
P30508	6	0	599.924			---	---	HLA class I histocompatibility antigen, Cw-12 alpha chain (1C12_HUMAN)							0	0	0	0	0	0
P30510	6	0	599.924			---	---	HLA class I histocompatibility antigen, Cw-14 alpha chain (1C14_HUMAN)							0	0	0	0	0	0
P30685	7	0	699.924			---	---	HLA class I histocompatibility antigen, B-35 alpha chain (1B35_HUMAN)							0	0	0	0	0	0
P31146	2	0	200			---	---	Coronin-1A (COR1A_HUMAN)							0	0	0	0	0	0
P33778	6	0	793.202			---	---	Histone H2B type 1-B (H2B1B_HUMAN)							0	0	0	0	0	0
P35221	1	0	100			---	---	Catenin alpha-1 (CTNA1_HUMAN)							0	0	0	0	0	0
P35556	3	0	397.524			---	---	Fibrillin-2 (FBN2_HUMAN)							0	0	0	0	0	0
P35813	2	0	200			---	---	Protein phosphatase 1A (PPM1A_HUMAN)							0	0	0	0	0	0
P35916	4	0	398.829			---	---	Vascular endothelial growth factor receptor 3 (VGFR3_HUMAN)							0	0	0	0	0	0
P35968	4	0	398.829			---	---	Vascular endothelial growth factor receptor 2 (VGFR2_HUMAN)							0	0	0	0	0	0
P36543	1	0	100			---	---	V-type proton ATPase subunit E 1 (VATE1_HUMAN)							0	0	0	0	0	0
P36873	8	0	798.939			---	---	Serine/threonine-protein phosphatase PP1-gamma catalytic subunit (PP1G_HUMAN)							0	0	0	0	0	0
P36888	4	0	398.829			---	---	Receptor-type tyrosine-protein kinase FLT3 (FLT3_HUMAN)							0	0	0	0	0	0
P38159	1	0	100			---	---	RNA-binding motif protein, X chromosome (RBMX_HUMAN)							0	0	0	0	0	0
P39687	5	0	495.722			---	---	Acidic leucine-rich nuclear phosphoprotein 32 family member A (AN32A_HUMAN)							0	0	0	0	0	0
P41236	4	0	399.228			---	---	Protein phosphatase inhibitor 2 (IPP2_HUMAN)							0	0	0	0	0	0
P42025	3	0	300			---	---	Beta-centractin (ACTY_HUMAN)							0	0	0	0	0	0
P49753	16	0	1898.36			---	---	Acyl-coenzyme A thioesterase 2, mitochondrial (ACOT2_HUMAN)							0	0	0	0	0	0
P50502	5	0	600			---	---	Hsc70-interacting protein (F10A1_HUMAN)							0	0	0	0	0	0
P51668	2	0	200			---	---	Ubiquitin-conjugating enzyme E2 D1 (UB2D1_HUMAN)							0	0	0	0	0	0
P52895	6	0	598.803			---	---	Aldo-keto reductase family 1 member C2 (AK1C2_HUMAN)							0	0	0	0	0	0
P56211	2	0	199.962			---	---	cAMP-regulated phosphoprotein 19 (ARP19_HUMAN)							0	0	0	0	0	0
P57053	6	0	793.202			---	---	Histone H2B type F-S (H2BFS_HUMAN)							0	0	0	0	0	0
P58876	6	0	793.202			---	---	Histone H2B type 1-D (H2B1D_HUMAN)							0	0	0	0	0	0
P61077	2	0	199.957			---	---	Ubiquitin-conjugating enzyme E2 D3 (UB2D3_HUMAN)							0	0	0	0	0	0
P61204	5	0	599.796			---	---	ADP-ribosylation factor 3 (ARF3_HUMAN)							0	0	0	0	0	0
P61254	1	0	100			---	---	60S ribosomal protein L26 (RL26_HUMAN)							0	0	0	0	0	0
P62136	8	0	798.939			---	---	Serine/threonine-protein phosphatase PP1-alpha catalytic subunit (PP1A_HUMAN)							0	0	0	0	0	0
P62140	8	0	798.939			---	---	Serine/threonine-protein phosphatase PP1-beta catalytic subunit (PP1B_HUMAN)							0	0	0	0	0	0
P62308	2	0	199.667			---	---	Small nuclear ribonucleoprotein G (RUXG_HUMAN)							0	0	0	0	0	0
P62736	159	0	21799.6			---	---	Actin, aortic smooth muscle (ACTA_HUMAN)							0	0	0	0	0	0
P62807	6	0	793.202			---	---	Histone H2B type 1-C/E/F/G/I (H2B1C_HUMAN)							0	0	0	0	0	0
P62837	2	0	199.957			---	---	Ubiquitin-conjugating enzyme E2 D2 (UB2D2_HUMAN)							0	0	0	0	0	0
P62979	5	0	598.139			---	---	Ubiquitin-40S ribosomal protein S27a (RS27A_HUMAN)							0	0	0	0	0	0
P62987	5	0	598.139			---	---	Ubiquitin-60S ribosomal protein L40 (RL40_HUMAN)							0	0	0	0	0	0
P63092	4	0	399.612			---	---	Guanine nucleotide-binding protein G(s) subunit alpha isoforms short (GNAS2_HUMAN)							0	0	0	0	0	0
P63267	159	0	21799.6			---	---	Actin, gamma-enteric smooth muscle (ACTH_HUMAN)							0	0	0	0	0	0
P68032	159	0	21799.6			---	---	Actin, alpha cardiac muscle 1 (ACTC_HUMAN)							0	0	0	0	0	0
P68104	24	0	2575.23			---	---	Elongation factor 1-alpha 1 (EF1A1_HUMAN)							0	0	0	0	0	0
P68363	29	0	3866.2			---	---	Tubulin alpha-1B chain (TBA1B_HUMAN)							0	0	0	0	0	0
P68400	1	0	100			---	---	Casein kinase II subunit alpha (CSK21_HUMAN)							0	0	0	0	0	0
P69849	1	0	100			---	---	Nodal modulator 3 (NOMO3_HUMAN)							0	0	0	0	0	0
P69892	16	0	2267.21			---	---	Hemoglobin subunit gamma-2 (HBG2_HUMAN)							0	0	0	0	0	0
P80362	1	0	100			---	---	Ig kappa chain V-I region WAT (KV125_HUMAN)							0	0	0	0	0	0
P83881	2	0	197.259			---	---	60S ribosomal protein L36a (RL36A_HUMAN)							0	0	0	0	0	0
P84077	5	0	599.796			---	---	ADP-ribosylation factor 1 (ARF1_HUMAN)							0	0	0	0	0	0
P84103	2	0	199.356			---	---	Serine/arginine-rich splicing factor 3 (SRSF3_HUMAN)							0	0	0	0	0	0
Q5JPE7	1	0	100			---	---	Nodal modulator 2 (NOMO2_HUMAN)							0	0	0	0	0	0
Q5JWF2	4	0	399.612			---	---	Guanine nucleotide-binding protein G(s) subunit alpha isoforms XLas (GNAS1_HUMAN)							0	0	0	0	0	0
Q5QNW6	6	0	793.202			---	---	Histone H2B type 2-F (H2B2F_HUMAN)							0	0	0	0	0	0
Q5VTE0	24	0	2575.23			---	---	Putative elongation factor 1-alpha-like 3 (EF1A3_HUMAN)							0	0	0	0	0	0
Q6NXS1	4	0	399.228			---	---	Protein phosphatase inhibitor 2-like protein 3 (IPP2M_HUMAN)							0	0	0	0	0	0
Q6P2I3	1	0	100			---	---	Fumarylacetoacetate hydrolase domain-containing protein 2B (FAH2B_HUMAN)							0	0	0	0	0	0
Q6PIU2	1	0	100			---	---	Neutral cholesterol ester hydrolase 1 (NCEH1_HUMAN)							0	0	0	0	0	0
Q6PJW8	1	0	100			---	---	Consortin (CNST_HUMAN)							0	0	0	0	0	0
Q7L9L4	1	0	100			---	---	MOB kinase activator 1B (MOB1B_HUMAN)							0	0	0	0	0	0
Q8IUE6	7	0	995.65			---	---	Histone H2A type 2-B (H2A2B_HUMAN)							0	0	0	0	0	0
Q8IZP2	5	0	600			---	---	Putative protein FAM10A4 (ST134_HUMAN)							0	0	0	0	0	0
Q8N1F7	1	0	100			---	---	Nuclear pore complex protein Nup93 (NUP93_HUMAN)							0	0	0	0	0	0
Q8N257	6	0	793.202			---	---	Histone H2B type 3-B (H2B3B_HUMAN)							0	0	0	0	0	0
Q8NEV1	1	0	100			---	---	Casein kinase II subunit alpha 3 (CSK23_HUMAN)							0	0	0	0	0	0
Q8NFI4	5	0	600			---	---	Putative protein FAM10A5 (F10A5_HUMAN)							0	0	0	0	0	0
Q8TD08	4	0	398.829			---	---	Mitogen-activated protein kinase 15 (MK15_HUMAN)							0	0	0	0	0	0
Q9BUR5	1	0	100			---	---	Apolipoprotein O (APOO_HUMAN)							0	0	0	0	0	0
Q9BVA1	26	0	3079.69			---	---	Tubulin beta-2B chain (TBB2B_HUMAN)							0	0	0	0	0	0
Q9BXR6	1	0	100			---	---	Complement factor H-related protein 5 (FHR5_HUMAN)							0	0	0	0	0	0
Q9H8S9	1	0	100			---	---	MOB kinase activator 1A (MOB1A_HUMAN)							0	0	0	0	0	0
Q9H361	1	0	100			---	---	Polyadenylate-binding protein 3 (PABP3_HUMAN)							0	0	0	0	0	0
Q9HAP6	1	0	100			---	---	Protein lin-7 homolog B (LIN7B_HUMAN)							0	0	0	0	0	0
Q9NQ50	1	0	100			---	---	39S ribosomal protein L40, mitochondrial (RM40_HUMAN)							0	0	0	0	0	0
Q9NR28	1	0	100			---	---	Diablo homolog, mitochondrial (DBLOH_HUMAN)							0	0	0	0	0	0
Q9NTG7	1	0	100			---	---	NAD-dependent protein deacetylase sirtuin-3, mitochondrial (SIR3_HUMAN)							0	0	0	0	0	0
Q9NUP9	1	0	100			---	---	Protein lin-7 homolog C (LIN7C_HUMAN)							0	0	0	0	0	0
Q9NUU7	3	0	299.583			---	---	ATP-dependent RNA helicase DDX19A (DD19A_HUMAN)							0	0	0	0	0	0
Q9NVJ2	2	0	199.994			---	---	ADP-ribosylation factor-like protein 8B (ARL8B_HUMAN)							0	0	0	0	0	0
Q9NX20	1	0	100			---	---	39S ribosomal protein L16, mitochondrial (RM16_HUMAN)							0	0	0	0	0	0
Q9TNN7	6	0	599.924			---	---	HLA class I histocompatibility antigen, Cw-5 alpha chain (1C05_HUMAN)							0	0	0	0	0	0
Q9UBE8	4	0	398.829			---	---	Serine/threonine-protein kinase NLK (NLK_HUMAN)							0	0	0	0	0	0
Q9UBW5	1	0	99.9953			---	---	Bridging integrator 2 (BIN2_HUMAN)							0	0	0	0	0	0
Q9UMR2	3	0	299.583			---	---	ATP-dependent RNA helicase DDX19B (DD19B_HUMAN)							0	0	0	0	0	0
Q9UNX3	1	0	100			---	---	60S ribosomal protein L26-like 1 (RL26L_HUMAN)							0	0	0	0	0	0
Q9Y2X8	2	0	200			---	---	Ubiquitin-conjugating enzyme E2 D4 (UB2D4_HUMAN)							0	0	0	0	0	0
Q9Y383	1	0	100			---	---	Putative RNA-binding protein Luc7-like 2 (LC7L2_HUMAN)							0	0	0	0	0	0
Q14C86	1	0	100			---	---	GTPase-activating protein and VPS9 domain-containing protein 1 (GAPD1_HUMAN)							0	0	0	0	0	0
Q32MZ4	1	0	100			---	---	Leucine-rich repeat flightless-interacting protein 1 (LRRF1_HUMAN)							0	0	0	0	0	0
Q71U36	29	0	3866.2			---	---	Tubulin alpha-1A chain (TBA1A_HUMAN)							0	0	0	0	0	0
Q71UI9	4	0	399.947			---	---	Histone H2A.V (H2AV_HUMAN)							0	0	0	0	0	0
Q75LS8	1	0	100			---	---	Putative FK506-binding protein 9-like protein (FKB9L_HUMAN)							0	0	0	0	0	0
Q86TX2	16	0	1898.36			---	---	Acyl-coenzyme A thioesterase 1 (ACOT1_HUMAN)							0	0	0	0	0	0
Q96A05	1	0	100			---	---	V-type proton ATPase subunit E 2 (VATE2_HUMAN)							0	0	0	0	0	0
Q96AE4	1	0	100			---	---	Far upstream element-binding protein 1 (FUBP1_HUMAN)							0	0	0	0	0	0
Q96BM9	2	0	199.994			---	---	ADP-ribosylation factor-like protein 8A (ARL8A_HUMAN)							0	0	0	0	0	0
Q96E39	1	0	100			---	---	RNA binding motif protein, X-linked-like-1 (RMXL1_HUMAN)							0	0	0	0	0	0
Q96GK7	1	0	100			---	---	Fumarylacetoacetate hydrolase domain-containing protein 2A (FAH2A_HUMAN)							0	0	0	0	0	0
Q96HY7	1	0	100			---	---	Probable 2-oxoglutarate dehydrogenase E1 component DHKTD1, mitochondrial (DHTK1_HUMAN)							0	0	0	0	0	0
Q96JI7	1	0	99.9618			---	---	Spatacsin (SPTCS_HUMAN)							0	0	0	0	0	0
Q96QV6	7	0	995.65			---	---	Histone H2A type 1-A (H2A1A_HUMAN)							0	0	0	0	0	0
Q969Q0	2	0	197.259			---	---	60S ribosomal protein L36a-like (RL36L_HUMAN)							0	0	0	0	0	0
Q01813	5	0	599.666			---	---	ATP-dependent 6-phosphofructokinase, platelet type (PFKAP_HUMAN)							0	0	0	0	0	0
Q03591	1	0	100			---	---	Complement factor H-related protein 1 (FHR1_HUMAN)							0	0	0	0	0	0
Q04826	7	0	699.924			---	---	HLA class I histocompatibility antigen, B-40 alpha chain (1B40_HUMAN)							0	0	0	0	0	0
Q04828	6	0	598.803			---	---	Aldo-keto reductase family 1 member C1 (AK1C1_HUMAN)							0	0	0	0	0	0
Q07000	6	0	599.924			---	---	HLA class I histocompatibility antigen, Cw-15 alpha chain (1C15_HUMAN)							0	0	0	0	0	0
Q13885	26	0	3079.69			---	---	Tubulin beta-2A chain (TBB2A_HUMAN)							0	0	0	0	0	0
Q15155	1	0	100			---	---	Nodal modulator 1 (NOMO1_HUMAN)							0	0	0	0	0	0
Q15436	2	0	198.389			---	---	Protein transport protein Sec23A (SC23A_HUMAN)							0	0	0	0	0	0
Q15437	2	0	198.389			---	---	Protein transport protein Sec23B (SC23B_HUMAN)							0	0	0	0	0	0
Q15661	6	0	598.749			---	---	Tryptase alpha/beta-1 (TRYB1_HUMAN)							0	0	0	0	0	0
Q15700	1	0	100			---	---	Disks large homolog 2 (DLG2_HUMAN)							0	0	0	0	0	0
Q15814	1	0	100			---	---	Tubulin-specific chaperone C (TBCC_HUMAN)							0	0	0	0	0	0
Q16576	1	0	100			---	---	Histone-binding protein RBBP7 (RBBP7_HUMAN)							0	0	0	0	0	0
Q16629	2	0	199.356			---	---	Serine/arginine-rich splicing factor 7 (SRSF7_HUMAN)							0	0	0	0	0	0
Q16778	6	0	793.202			---	---	Histone H2B type 2-E (H2B2E_HUMAN)							0	0	0	0	0	0
Q29718	7	0	699.924			---	---	HLA class I histocompatibility antigen, B-82 alpha chain (1B82_HUMAN)							0	0	0	0	0	0
Q29836	7	0	699.924			---	---	HLA class I histocompatibility antigen, B-67 alpha chain (1B67_HUMAN)							0	0	0	0	0	0
Q29865	6	0	599.924			---	---	HLA class I histocompatibility antigen, Cw-18 alpha chain (1C18_HUMAN)							0	0	0	0	0	0
Q29940	7	0	699.924			---	---	HLA class I histocompatibility antigen, B-59 alpha chain (1B59_HUMAN)							0	0	0	0	0	0
Q29960	6	0	599.924			---	---	HLA class I histocompatibility antigen, Cw-16 alpha chain (1C16_HUMAN)							0	0	0	0	0	0
Q29963	6	0	599.924			---	---	HLA class I histocompatibility antigen, Cw-6 alpha chain (1C06_HUMAN)							0	0	0	0	0	0
Q31610	7	0	699.924			---	---	HLA class I histocompatibility antigen, B-81 alpha chain (1B81_HUMAN)							0	0	0	0	0	0
Q31612	7	0	699.924			---	---	HLA class I histocompatibility antigen, B-73 alpha chain (1B73_HUMAN)							0	0	0	0	0	0
Q92688	5	0	495.722			---	---	Acidic leucine-rich nuclear phosphoprotein 32 family member B (AN32B_HUMAN)							0	0	0	0	0	0
Q93079	6	0	793.202			---	---	Histone H2B type 1-H (H2B1H_HUMAN)							0	0	0	0	0	0
Q95365	7	0	699.924			---	---	HLA class I histocompatibility antigen, B-38 alpha chain (1B38_HUMAN)							0	0	0	0	0	0
Q99613	3	0	299.225			---	---	Eukaryotic translation initiation factor 3 subunit C (EIF3C_HUMAN)							0	0	0	0	0	0
Q99877	6	0	793.202			---	---	Histone H2B type 1-N (H2B1N_HUMAN)							0	0	0	0	0	0
Q99879	6	0	793.202			---	---	Histone H2B type 1-M (H2B1M_HUMAN)							0	0	0	0	0	0
Q99880	6	0	793.202			---	---	Histone H2B type 1-L (H2B1L_HUMAN)							0	0	0	0	0	0

## Sheet: proteomics inf
Dataset EV2
Raw and normalized abundances resulted from the proteomics analysis
Quantification was perfomed at the MS1 level, see materials and methods for details
For the calculation of the fold regulation just normalized abundances were employed (resulted after alignament)
File contains details with regards to number of unique peptides identified for each protein as well as p Anova calculated for each protein
Affected vs. Control
Sample ID	Patient (ID corresponding to Table EV1)
Lumos03338	F2/1 M
Lumos03342	F5/1 M
Lumos03343	F3/2 M
