# Supplementary material for: Metabolic shift underlies recovery in reversible infantile respiratory chain deficiency
Source: EMBO J. 2020 Oct 31;39(23):e105364. doi: 10.15252/embj.2020105364 (PMC7705457; doi:10.15252/embj.2020105364)
Supplement: Supplementary file 5 — Dataset EV2 [file EMBJ-39-e105364-s005.xlsx]

## Sheet: RNAseq
				Affected					Control						Affected vs. Control		Affected				Recovered				Recovered vs. Affected
Ensembl	symbol	entrez	uniprot	BR-1_1	BS-1_1	P2GOT121201_1	P3GOT030991_1	P4GOT050701_1	Control_040500	3509	3934	3949	4994	5106	log2FoldChange	padj	AD1_1	AD1_2	AD1_3	AD1_4	AD2_1	AD2_2	AD2_3	AD2_4	log2FoldChange	padj
ENSG00000000003	TSPAN6	7105	A0A024RCI0	20	39	29	20	57	28	36	23	28	44	32	0.237763	0.614076	75	72	68	78	48	50	63	73	-0.443064	0.0173654
ENSG00000000005	TNMD	64102	Q9H2S6	0	48	4	3	12	7	3	3	2	5	0	2.41599	0.0207969	5	7	3	13	0	3	4	4	-1.47273	0.0642629
ENSG00000000419	DPM1	8813	O60762	117	160	94	69	122	117	160	118	162	177	134	-0.400569	0.212947	231	214	244	257	179	213	197	214	-0.351773	0.000357974
ENSG00000000457	SCYL3	57147	Q8IZE3	94	76	72	68	107	110	88	76	100	126	77	-0.248236	0.389461	140	134	131	120	134	157	142	148	0.031997	0.846592
ENSG00000000460	C1orf112	55732	A0A024R922	12	21	7	8	27	17	21	16	16	17	10	-0.0563511	0.936561	21	23	26	38	46	39	44	56	0.656909	0.0101148
ENSG00000000938	FGR	2268	P09769	4	27	21	15	69	4	16	10	3	21	6	1.87478	0.00345434	17	37	22	26	24	20	16	22	-0.43248	0.222605
ENSG00000000971	CFH	3075	A0A024R962	246	700	399	345	485	331	690	492	177	856	125	0.268707	0.650925	747	672	778	719	1562	1591	1511	1784	1.02893	1.68265e-135
ENSG00000001036	FUCA2	2519	Q9BTY2	42	121	66	76	119	36	69	53	33	134	32	0.788281	0.0292648	164	152	179	140	131	114	140	125	-0.430227	0.000424578
ENSG00000001084	GCLC	2729	E1CEI4	125	118	66	99	91	132	90	85	65	173	72	-0.159274	0.570375	106	101	127	119	87	88	92	102	-0.41195	0.00444252
ENSG00000001167	NFYA	4800	P23511	71	72	90	154	88	72	52	42	49	117	51	0.736837	0.0454924	162	176	161	154	142	131	145	176	-0.254237	0.0377025
ENSG00000001460	STPG1	90529	Q5TH74	6	9	12	14	12	10	8	7	6	12	9	0.535879	0.369837	19	15	13	15	8	12	8	13	-0.713981	0.108032
ENSG00000001461	NIPAL3	57185	Q6P499	52	100	92	78	107	89	88	59	99	176	74	0.0916039	0.838362	148	123	121	142	127	105	109	139	-0.27114	0.0513863
ENSG00000001497	LAS1L	81887	Q9Y4W2	127	129	83	82	112	146	102	70	71	138	61	0.00469615	0.989563	75	78	75	77	105	103	118	105	0.384612	0.014059
ENSG00000001561	ENPP4	22875	Q9Y6X5	150	122	86	99	218	180	253	285	276	260	216	-0.908215	0.0195375	492	452	488	444	480	466	464	525	-0.070941	0.352084
ENSG00000001617	SEMA3F	6405	C9JPG5	73	93	60	53	80	81	35	34	25	98	33	0.451033	0.250482	67	46	65	57	71	68	84	85	0.274573	0.167617
ENSG00000001626	CFTR	1080	A0A024R730	0	0	0	0	0	1	1	2	0	1	0	-1.93541	NA	0	0	0	0	0	0	0	0	NA	NA
ENSG00000001629	ANKIB1	54467	Q9P2G1	195	244	180	177	228	265	186	178	195	314	167	-0.04429	0.858701	371	386	409	397	477	444	430	496	0.125075	0.101782
ENSG00000001630	CYP51A1	1595	A0A0C4DFL7	7	12	9	14	15	7	5	7	3	7	14	0.763649	0.252525	35	33	34	28	20	24	23	22	-0.660538	0.021454
ENSG00000001631	KRIT1	889	O00522	18	34	27	25	22	40	27	24	20	38	21	0.0245392	0.963306	77	71	66	59	40	72	67	57	-0.322536	0.127327
ENSG00000002016	RAD52	5893	P43351	106	137	54	75	76	123	99	78	50	95	51	-0.0399448	0.92727	86	86	84	88	99	90	92	122	0.110251	0.548531
ENSG00000002079	NA	NA	NA	0	0	0	0	0	2	0	2	0	9	1	-3.19991	NA	1	2	3	1	1	2	4	3	0.397466	0.777044
ENSG00000002330	BAD	572	A0A024R562	121	87	53	64	65	120	83	54	69	148	95	-0.543993	0.0459582	85	74	80	67	58	67	79	98	-0.137792	0.505758
ENSG00000002549	LAP3	51056	P28838	294	495	216	240	356	257	317	283	288	482	225	0.0481043	0.870843	688	631	641	696	1010	1013	969	1098	0.507216	4.02012e-27
ENSG00000002586	CD99	4267	P14209	439	633	347	215	409	411	486	343	362	942	419	-0.276769	0.396441	259	237	265	216	383	377	409	494	0.6499	4.10434e-17
ENSG00000002587	HS3ST1	9957	A0A024R9R4	2	9	1	1	5	2	3	2	1	10	3	0.259536	0.848359	7	1	4	6	6	6	6	5	0.242812	0.781026
ENSG00000002726	AOC1	26	P19801	0	0	0	0	1	0	0	0	1	0	0	0.297481	NA	0	0	0	0	1	2	0	1	2.33684	NA
ENSG00000002745	WNT16	51384	E9PH60	0	0	4	3	0	0	0	0	0	1	0	3.06366	NA	7	7	3	11	0	0	0	0	-5.36794	1.97753e-05
ENSG00000002746	HECW1	23072	Q76N89	10	11	2	1	0	19	8	6	8	18	10	-1.74945	0.033265	2	2	1	1	19	24	17	19	3.60679	2.9176e-07
ENSG00000002822	MAD1L1	8379	Q9Y6D9	156	137	87	124	121	134	131	92	103	172	85	-0.0817227	0.750607	140	114	159	140	160	174	175	202	0.24642	0.0502855
ENSG00000002834	LASP1	3927	B4DIC4	287	448	280	270	388	297	299	231	201	638	167	0.249377	0.351749	229	246	238	231	225	242	252	272	-0.0459857	0.700978
ENSG00000002919	SNX11	29916	Q9Y5W9	46	45	32	52	37	52	56	38	32	79	37	-0.196557	0.567096	76	52	65	66	37	42	38	31	-0.919052	5.93145e-06
ENSG00000002933	TMEM176A	55365	A0A090N8H6	11	70	18	14	22	7	30	10	8	46	9	0.848815	0.225959	10	23	10	16	26	23	23	27	0.628627	0.0874852
ENSG00000003056	M6PR	4074	F5GX30	229	242	128	156	192	206	182	141	150	246	128	-0.0428626	0.857084	386	362	346	339	338	320	328	353	-0.213241	0.00660729
ENSG00000003096	KLHL13	90293	A0A0C4DG99	37	90	36	27	45	34	37	37	28	61	21	0.40982	0.286557	59	53	60	44	126	141	136	154	1.25117	9.37012e-18
ENSG00000003137	CYP26B1	56603	Q9NR63	16	65	46	118	69	45	22	4	7	205	3	1.18675	0.370387	16	28	27	20	39	23	28	24	0.212327	0.563732
ENSG00000003147	ICA1	3382	A0A024RA29	15	29	22	14	37	24	26	27	12	36	16	0.194751	0.714432	40	33	49	42	51	40	56	49	0.142581	0.601963
ENSG00000003249	DBNDD1	79007	Q9H9R9	166	71	6	15	34	190	42	59	105	106	191	-2.18482	0.000511022	9	10	9	2	18	21	23	20	1.33842	0.00157546
ENSG00000003393	ALS2	57679	Q96Q42	353	472	236	273	366	400	376	289	343	617	316	-0.211765	0.226718	480	503	480	496	533	463	519	553	-0.0379513	0.644825
ENSG00000003400	CASP10	843	Q92851	46	136	82	87	113	58	73	66	54	129	30	0.708996	0.0154626	132	104	112	121	189	155	171	201	0.493645	2.97876e-05
ENSG00000003402	CFLAR	8837	A0A024R3Z7	1612	1772	740	1063	1497	1840	1273	1318	828	2281	710	-0.153522	0.62719	2845	2836	2759	2715	2822	2684	2663	3030	-0.110166	0.000174624
ENSG00000003436	TFPI	7035	P10646	77	171	107	98	177	180	182	124	106	266	64	-0.0101114	0.984858	324	358	336	351	441	422	466	506	0.306099	1.28662e-05
ENSG00000003509	NDUFAF7	55471	Q7L592	85	153	79	84	111	108	124	101	115	178	87	-0.120211	0.690234	220	216	233	218	216	245	251	304	0.0784095	0.499833
ENSG00000003756	RBM5	10181	A0A024R2U6	511	743	486	625	739	752	607	481	373	783	333	0.260252	0.186514	759	792	756	818	995	952	1026	1097	0.265051	1.36206e-08
ENSG00000003987	MTMR7	9108	B7Z9Q7	0	0	0	0	0	1	1	1	1	3	0	-2.32644	NA	1	1	0	1	6	4	2	1	2.01654	0.159518
ENSG00000003989	SLC7A2	6542	P52569	2901	1246	476	679	1225	3210	2742	1699	2341	1533	2038	-1.48727	4.64753e-06	2010	1970	2018	1992	2666	2566	2608	2848	0.304196	2.61451e-26
ENSG00000004059	ARF5	381	A4D0Z3	212	229	135	241	216	148	214	143	168	331	169	0.0628869	0.849194	116	110	87	106	82	96	94	90	-0.325451	0.0392733
ENSG00000004139	SARM1	23098	Q05B42	59	82	41	45	77	66	43	24	34	71	35	0.365077	0.260509	31	29	20	21	31	40	35	26	0.276432	0.397388
ENSG00000004142	POLDIP2	26073	B4DEM9	1244	1360	517	794	817	1217	1061	900	1327	1484	1152	-0.541241	0.032696	1005	1015	1026	993	1053	1029	1070	1136	-0.029205	0.601317
ENSG00000004399	PLXND1	23129	Q9Y4D7	282	614	606	618	540	391	258	231	119	619	163	1.14427	0.00032473	418	417	428	428	276	280	267	306	-0.69869	2.13304e-23
ENSG00000004455	AK2	204	P54819	378	455	237	282	374	385	326	302	427	486	391	-0.256748	0.345564	645	616	564	652	478	478	480	533	-0.447233	2.19628e-14
ENSG00000004468	CD38	952	B4E006	306	246	59	32	103	216	360	246	454	233	389	-1.75101	0.000738459	55	48	46	63	107	98	99	109	0.846272	1.52286e-07
ENSG00000004478	FKBP4	2288	Q02790	636	443	354	607	378	526	336	326	361	522	343	0.0586164	0.890715	438	442	360	398	313	370	362	395	-0.301911	0.000107065
ENSG00000004487	KDM1A	23028	O60341	448	471	269	370	422	444	462	333	426	491	317	-0.15597	0.45934	579	608	574	589	655	660	652	728	0.0817193	0.20494
ENSG00000004534	RBM6	10180	A8K6Q4	421	586	277	314	411	487	303	271	202	399	201	0.264351	0.35182	352	358	345	316	409	379	366	406	0.071238	0.430543
ENSG00000004660	CAMKK1	84254	Q8N5S9	27	27	28	30	53	63	33	22	16	40	24	0.13638	0.812745	57	60	65	57	41	33	29	52	-0.744107	0.000331728
ENSG00000004700	RECQL	5965	A0A024RAV2	93	123	80	70	116	83	131	126	68	233	80	-0.234108	0.533162	216	226	200	215	270	294	255	315	0.287818	0.00205128
ENSG00000004766	VPS50	55610	Q96JG6	136	122	88	97	141	153	168	117	149	226	117	-0.445436	0.025781	405	357	352	355	455	395	412	436	0.094096	0.269325
ENSG00000004776	HSPB6	126393	O14558	538	839	322	649	298	867	381	431	407	1763	239	-0.214442	0.725161	94	98	85	75	163	163	177	144	0.766414	5.30699e-09
ENSG00000004777	ARHGAP33	115703	O14559	11	19	15	16	20	33	13	21	7	13	8	0.20679	0.776098	12	9	9	9	7	9	12	10	-0.152361	0.809415
ENSG00000004779	NDUFAB1	4706	O14561	578	725	388	520	692	456	592	561	832	843	745	-0.266153	0.481032	862	909	910	855	525	456	492	532	-0.934297	1.05907e-74
ENSG00000004799	PDK4	5166	A4D1H4	1063	7622	2382	8891	12011	4145	8641	3418	1633	4019	2706	1.03559	0.0860536	10382	10050	10315	9912	18436	17726	18423	20725	0.77301	0
ENSG00000004809	SLC22A16	85413	A0A0K0K1K9	0	0	0	0	2	0	1	0	0	0	1	0.598356	NA	2	0	0	2	0	0	0	0	-2.55862	NA
ENSG00000004838	ZMYND10	51364	O75800	5	5	1	3	0	5	6	1	2	6	1	-0.70072	0.581137	5	0	7	3	2	3	5	4	-0.211662	0.84545
ENSG00000004846	ABCB5	340273	Q2M3G0	0	0	0	0	0	5	0	0	0	0	0	-1.82633	NA	0	0	0	0	0	0	0	0	NA	NA
ENSG00000004848	ARX	170302	Q96QS3	70	36	20	25	39	82	82	53	64	102	56	-1.28767	5.59721e-08	17	17	21	23	40	36	15	31	0.53124	0.121999
ENSG00000004864	SLC25A13	10165	Q9UJS0	36	64	57	58	74	64	54	32	39	76	44	0.384928	0.194889	93	74	84	104	105	75	92	87	-0.0985603	0.624603
ENSG00000004866	ST7	7982	Q9NRC1	71	77	39	23	52	120	84	65	62	105	71	-0.829111	0.00679532	68	49	46	56	105	121	103	143	0.990078	3.0654e-10
ENSG00000004897	CDC27	996	P30260	305	291	179	181	246	287	392	289	307	538	248	-0.598045	0.000676465	641	676	690	642	598	569	576	692	-0.238215	1.71061e-05
ENSG00000004939	SLC4A1	6521	P02730	4	2	1	1	14	0	1	5	3	1	1	0.891011	0.566582	2	2	1	2	1	0	1	0	-1.91385	0.318095
ENSG00000004948	CALCR	799	A0A0A0MRG0	5	15	16	6	11	7	18	14	3	12	11	0.26539	0.757533	17	18	19	19	12	17	11	3	-0.866804	0.0419211
ENSG00000004961	HCCS	3052	A0A024RBY9	146	166	95	136	144	128	144	100	202	239	181	-0.311681	0.392497	273	223	275	255	198	186	205	229	-0.442941	1.54518e-06
ENSG00000004975	DVL2	1856	O14641	136	147	68	121	109	162	106	99	71	130	72	-0.00824646	0.984377	58	74	71	55	74	71	75	91	0.152245	0.463706
ENSG00000005001	PRSS22	64063	Q9GZN4	0	0	0	0	0	0	0	0	0	1	0	-0.423854	NA	0	0	0	0	0	0	0	0	NA	NA
ENSG00000005007	UPF1	5976	A0A024R7L8	486	508	279	405	336	542	238	240	265	480	247	0.110211	0.772378	419	405	399	408	407	408	397	464	-0.0769101	0.344994
ENSG00000005020	SKAP2	8935	B7Z5R3	43	50	46	31	64	65	65	48	35	92	35	-0.162615	0.673826	80	68	69	73	62	53	48	64	-0.469801	0.0108945
ENSG00000005022	SLC25A5	292	P05141	81	127	250	341	228	66	114	74	103	189	81	1.334	0.000896072	1206	1198	1217	1159	160	136	126	141	-3.20132	0
ENSG00000005059	MCUB	55013	Q9NWR8	15	47	9	7	20	10	28	12	12	22	10	0.310978	0.667834	35	26	32	18	71	43	60	69	1.01366	9.75462e-06
ENSG00000005073	HOXA11	3207	P31270	68	24	14	35	18	6	37	27	29	42	35	-0.632128	0.365663	5	12	7	5	2	4	8	9	-0.45947	0.527056
ENSG00000005075	POLR2J	5439	P52435	188	200	82	127	119	167	149	133	170	184	150	-0.372007	0.175994	137	141	152	134	169	131	160	192	0.0913988	0.531777
ENSG00000005100	DHX33	56919	B4DIS6	58	71	66	105	70	52	48	47	49	95	41	0.535565	0.0824292	171	180	167	157	126	156	148	146	-0.343236	0.00375274
ENSG00000005102	MEOX1	4222	P50221	42	109	62	111	147	59	43	51	25	148	27	1.01538	0.0119347	24	24	19	17	30	22	19	30	0.148248	0.705846
ENSG00000005108	THSD7A	221981	Q9UPZ6	18	82	68	35	76	23	53	30	16	62	18	1.10739	0.010788	78	71	69	68	100	103	96	109	0.397248	0.0128484
ENSG00000005156	LIG3	3980	P49916	228	271	153	190	238	275	219	188	149	268	161	-0.012182	0.961899	262	223	265	234	241	218	297	269	-0.056248	0.649245
ENSG00000005175	RPAP3	79657	Q9H6T3	160	106	71	95	100	141	167	141	167	183	163	-0.828063	0.000739945	226	239	206	198	249	240	250	296	0.135272	0.204714
ENSG00000005187	ACSM3	6296	Q53FZ2	2	2	3	0	4	1	1	1	2	1	2	0.615131	NA	6	11	9	7	3	9	10	5	-0.399506	0.549306
ENSG00000005189	REXO5	81691	Q96IC2	3	7	9	9	12	7	10	4	8	12	7	0.372843	0.610295	14	19	18	18	17	20	16	21	-0.0157769	0.970418
ENSG00000005194	CIAPIN1	57019	Q6FI81	104	144	99	147	157	109	117	91	125	165	121	0.182157	0.548915	255	308	277	261	131	137	140	118	-1.17927	7.80705e-32
ENSG00000005206	SPPL2B	56928	Q8TCT7	114	127	87	150	103	166	82	75	56	96	38	0.423631	0.321375	65	72	80	62	66	47	52	64	-0.401438	0.0381677
ENSG00000005238	FAM214B	80256	Q7L5A3	71	114	55	58	54	67	75	69	41	176	52	-0.125407	0.780767	42	46	64	46	72	62	66	72	0.342901	0.101632
ENSG00000005243	COPZ2	51226	Q9P299	220	158	57	46	80	213	184	112	127	326	141	-1.17209	4.24683e-05	100	88	89	71	111	92	117	125	0.238341	0.147741
ENSG00000005249	PRKAR2B	5577	A0A024R712	14	39	20	10	54	107	59	22	34	206	22	-0.976237	0.209652	63	58	57	50	38	27	47	61	-0.519639	0.0190215
ENSG00000005302	MSL3	10943	Q8N5Y2	129	170	81	73	119	118	176	160	161	289	144	-0.644622	0.0272747	124	113	118	107	64	94	92	94	-0.540626	0.00019819
ENSG00000005339	CREBBP	1387	Q92793	648	807	477	578	559	1169	350	266	354	565	324	0.228881	0.64764	389	411	384	391	521	520	596	610	0.396506	4.53734e-10
ENSG00000005379	TSPOAP1	9256	A7E2C5	107	67	32	99	67	177	113	56	56	67	51	-0.426897	0.421269	17	21	24	21	50	52	46	50	1.14003	4.04346e-06
ENSG00000005381	MPO	4353	P05164	10	3	60	2	8	5	3	5	3	13	2	2.01212	NA	4	3	5	5	10	4	6	6	0.498511	0.524993
ENSG00000005421	PON1	5444	P27169	0	0	0	0	0	0	0	0	0	1	0	-0.423854	NA	4	1	0	5	0	0	0	3	-1.90158	0.26162
ENSG00000005436	GCFC2	6936	A4UHR0	141	144	69	101	167	153	253	174	151	213	111	-0.553488	0.0605703	378	388	356	340	428	407	440	497	0.160882	0.0339586
ENSG00000005448	WDR54	84058	Q9H977	4	9	4	6	8	3	4	3	3	6	3	0.849257	0.259219	13	9	9	8	9	17	12	9	0.161089	0.787512
ENSG00000005469	CROT	54677	Q9UKG9	34	40	38	37	44	65	86	61	74	101	56	-0.771246	0.0294172	115	88	122	120	122	96	129	122	-0.0395457	0.837706
ENSG00000005471	ABCB4	5244	P21439	152	175	67	54	59	139	126	71	100	190	61	-0.450083	0.25357	61	58	59	52	226	211	211	226	1.81126	1.75994e-45
ENSG00000005483	KMT2E	55904	Q8IZD2	398	532	336	308	525	502	516	400	301	623	308	-0.0403697	0.872658	581	537	580	520	591	503	553	691	-0.0415594	0.602046
ENSG00000005486	RHBDD2	57414	Q6NTF9	69	75	49	64	59	72	39	42	43	83	62	0.0742526	0.854381	36	22	33	27	15	15	27	20	-0.730274	0.0204279
ENSG00000005513	SOX8	30812	P57073	33	37	20	58	39	13	12	11	8	97	7	0.800109	0.313992	52	56	45	65	30	36	44	45	-0.610072	0.00566968
ENSG00000005700	IBTK	25998	B7ZLE0	737	866	335	346	722	653	856	695	787	1026	624	-0.526853	0.0481083	1188	1163	1174	1180	1332	1206	1292	1434	0.0458253	0.342989
ENSG00000005801	ZNF195	7748	O14628	79	117	63	73	89	105	86	80	64	114	72	-0.0236542	0.937303	152	155	146	150	167	146	165	154	-0.0467435	0.761225
ENSG00000005810	MYCBP2	23077	O75592	829	1261	848	879	1119	1071	1119	708	579	1456	619	0.201972	0.277334	1813	1726	1743	1732	1974	1976	2104	2249	0.127585	0.000174597
ENSG00000005812	FBXL3	26224	Q9UKT7	258	227	125	135	195	269	333	241	234	311	207	-0.675168	0.000282279	464	442	452	434	616	590	638	683	0.380056	4.62073e-11
ENSG00000005844	ITGAL	3683	P20701	7	23	21	28	32	3	11	12	9	29	4	1.36184	0.0141701	41	30	32	27	13	24	22	20	-0.83173	0.00489533
ENSG00000005882	PDK2	5164	Q15119	920	1376	856	1744	1263	1205	1058	1100	1096	1279	1013	0.225378	0.485887	572	527	537	502	619	592	599	690	0.10968	0.0907478
ENSG00000005884	ITGA3	3675	A0A140VJM0	99	270	193	325	188	134	98	81	58	155	62	1.37427	1.23267e-07	188	181	194	180	182	202	191	205	-0.044875	0.743638
ENSG00000005889	ZFX	7543	A0A024RC04	806	420	204	394	388	851	529	351	481	619	444	-0.751612	0.00692722	489	457	482	502	826	755	789	945	0.663362	7.86301e-36
ENSG00000005893	LAMP2	3920	P13473	835	513	371	493	694	756	970	826	662	872	628	-0.647481	0.00409369	1165	1200	1215	1120	1449	1517	1438	1728	0.267266	7.84794e-12
ENSG00000005961	ITGA2B	3674	P08514	2	13	5	4	13	1	0	2	0	5	2	2.33806	0.0103985	5	4	10	4	1	2	0	5	-1.65214	0.068737
ENSG00000005981	ASB4	51666	Q9Y574	374	152	63	96	180	379	263	212	350	315	386	-1.51526	3.51931e-06	72	69	68	74	314	336	323	340	2.09933	1.34694e-79
ENSG00000006007	GDE1	51573	A0A024QYU1	642	561	192	184	268	455	545	419	606	686	549	-0.99993	0.00100363	373	347	389	353	380	348	389	447	-0.019419	0.845123
ENSG00000006015	REX1BD	55049	Q96EN9	329	272	128	186	159	340	303	210	221	433	207	-0.649898	0.000178405	146	141	140	150	165	180	174	185	0.171741	0.17749
ENSG00000006016	CRLF1	9244	O75462	59	12	3	1	5	42	23	24	69	67	101	-3.564	2.13862e-07	19	27	27	13	8	7	3	3	-2.14391	2.26497e-06
ENSG00000006025	OSBPL7	114881	Q8WXP9	307	63	30	33	44	293	76	82	139	94	108	-1.94044	9.48951e-05	30	24	29	18	37	29	31	44	0.363424	0.231571
ENSG00000006042	TMEM98	26022	Q9Y2Y6	34	46	33	28	36	29	37	15	9	35	15	0.559513	0.174703	43	47	45	43	57	42	67	76	0.3233	0.157238
ENSG00000006047	YBX2	51087	Q9Y2T7	3	4	3	5	6	7	4	2	1	5	2	0.427382	0.678662	1	3	4	0	2	6	3	1	0.491913	0.707768
ENSG00000006059	KRT33A	3883	O76009	0	0	0	0	0	1	0	1	0	0	0	-0.836048	NA	0	0	0	0	0	0	0	0	NA	NA
ENSG00000006062	MAP3K14	9020	Q68D39	107	216	213	515	204	133	124	134	66	252	73	1.29589	0.00139736	127	133	162	128	105	133	131	106	-0.323098	0.0231607
ENSG00000006071	ABCC8	6833	Q09428	18	44	71	42	55	45	19	17	5	48	7	1.40632	0.0119347	53	62	71	78	36	46	48	56	-0.623302	0.00178167
ENSG00000006116	CACNG3	10368	O60359	0	0	0	0	0	0	0	0	0	0	0	NA	NA	0	0	0	0	0	0	0	0	NA	NA
ENSG00000006118	TMEM132A	54972	Q24JP5	22	53	44	51	36	36	16	27	17	54	22	0.7873	0.0361459	34	32	37	34	26	32	23	22	-0.523375	0.0657351
ENSG00000006125	AP2B1	163	A0A140VJE8	363	665	587	710	677	721	527	417	447	789	427	0.35934	0.152037	1050	977	1032	1049	866	822	877	885	-0.366862	1.53729e-16
ENSG00000006128	TAC1	6863	P20366	0	1	0	0	0	0	0	0	0	0	1	0.297481	NA	0	0	0	0	0	0	0	0	NA	NA
ENSG00000006194	ZNF263	10127	O14978	157	124	102	141	117	126	160	67	70	156	75	0.115681	0.76833	183	172	196	191	185	199	157	199	-0.119166	0.343955
ENSG00000006210	CX3CL1	6376	A0N0N7	64	120	72	71	91	69	45	53	38	112	44	0.561866	0.0256011	47	42	43	33	127	145	136	157	1.66016	2.52431e-26
ENSG00000006282	SPATA20	64847	Q8TB22	236	177	66	163	52	121	199	200	126	420	110	-0.775632	0.0907448	226	207	233	227	271	253	238	257	0.0759167	0.506465
ENSG00000006283	CACNA1G	8913	O43497	2	5	10	10	5	2	5	3	3	5	3	1.26317	0.110337	5	6	6	3	8	2	5	7	0.0172182	0.982924
ENSG00000006327	TNFRSF12A	51330	Q9NP84	43	178	27	88	37	16	31	12	7	130	21	1.25054	0.100092	203	229	207	215	29	28	27	32	-2.99657	3.8762e-77
ENSG00000006377	DLX6	1750	P56179	0	0	0	0	0	0	0	1	0	0	1	-0.836048	NA	0	0	0	0	0	0	0	0	NA	NA
ENSG00000006432	MAP3K9	4293	P80192	36	31	1	9	7	25	17	27	8	36	22	-1.15475	0.0967375	6	6	6	1	5	2	3	3	-0.659601	0.470503
ENSG00000006451	RALA	5898	P11233	93	106	79	107	126	86	77	78	76	117	80	0.260202	0.305542	141	147	143	156	119	117	129	142	-0.328146	0.0090763
ENSG00000006453	BAIAP2L1	55971	Q9UHR4	12	37	19	24	29	17	26	20	15	36	10	0.495464	0.236479	18	16	18	3	20	17	20	22	0.408205	0.351247
ENSG00000006459	KDM7A	80853	Q6ZMT4	394	371	210	317	328	424	327	306	355	563	312	-0.332873	0.0502914	745	731	721	726	679	634	639	763	-0.223034	1.95763e-05
ENSG00000006468	ETV1	2115	P50549	31	38	26	4	34	11	19	9	7	38	9	0.581455	0.435549	50	56	21	36	10	17	17	16	-1.5582	4.28346e-07
ENSG00000006530	AGK	55750	A4D1U5	53	66	87	108	114	73	71	75	61	114	49	0.454416	0.186218	229	219	262	223	146	151	147	156	-0.751748	2.03968e-14
ENSG00000006534	ALDH3B1	221	A0A024R5D8	11	19	32	13	17	19	21	18	11	41	7	0.287989	0.672862	28	39	31	31	21	16	21	28	-0.704847	0.0158185
ENSG00000006555	TTC22	55001	Q5TAA0	0	2	0	0	0	0	1	1	0	1	4	-1.23464	NA	0	1	0	0	0	0	0	0	-0.835494	NA
ENSG00000006576	PHTF2	57157	Q8N3S3	1349	767	137	211	285	1302	1390	1031	1399	1397	1150	-2.04774	4.0548e-09	477	468	512	497	1081	1059	1085	1259	1.08179	7.61721e-111
ENSG00000006606	CCL26	10344	Q9Y258	0	0	0	0	0	0	0	0	1	0	1	-0.836048	NA	0	0	0	0	0	0	0	0	NA	NA
ENSG00000006607	FARP2	9855	O94887	153	248	128	155	181	196	174	132	145	211	128	0.104525	0.62719	224	208	226	216	211	220	219	253	-0.0690824	0.558789
ENSG00000006611	USH1C	10083	A0A0S2Z4V1	1	5	1	0	4	0	0	1	1	1	1	1.66112	NA	0	0	2	1	10	11	9	13	3.7236	0.000277651
ENSG00000006625	GGCT	79017	O75223	15	45	28	26	54	24	41	44	45	54	33	0.00185148	0.997715	79	75	81	69	48	49	45	63	-0.685724	0.000115864
ENSG00000006634	DBF4	10926	B4DXK0	13	16	11	6	11	18	20	10	18	19	5	-0.421738	0.48021	36	25	38	28	38	31	29	29	-0.112198	0.742597
ENSG00000006638	TBXA2R	6915	P21731	8	11	17	23	19	8	4	8	1	16	3	1.4739	0.0175283	4	5	10	3	2	2	0	3	-1.77122	0.0591331
ENSG00000006652	IFRD1	3475	A4D0U1	397	708	232	370	291	415	346	259	172	386	120	0.399633	0.316142	859	843	867	832	747	714	807	837	-0.247209	2.94959e-07
ENSG00000006659	LGALS14	56891	Q8TCE9	0	0	0	0	0	0	0	0	0	0	0	NA	NA	0	0	0	0	1	0	0	0	0.607179	NA
ENSG00000006695	COX10	1352	Q12887	349	361	243	366	406	317	349	270	429	415	328	-0.0717878	0.844996	242	257	259	253	169	173	157	205	-0.639082	4.85006e-12
ENSG00000006704	GTF2IRD1	9569	Q9UHL9	495	211	143	320	228	544	278	205	179	347	234	-0.496249	0.228407	202	206	222	214	183	190	181	227	-0.228856	0.030893
ENSG00000006712	PAF1	54623	Q8N7H5	209	179	113	140	131	187	145	105	115	246	156	-0.229854	0.380967	86	83	97	74	153	143	167	177	0.796503	3.27193e-10
ENSG00000006715	VPS41	27072	P49754	118	166	161	138	172	160	175	107	86	238	98	0.244413	0.373087	335	353	333	317	277	268	274	295	-0.379901	1.1652e-06
ENSG00000006740	ARHGAP44	9912	Q69Z00	46	46	45	22	45	29	37	49	23	45	18	0.171601	0.750607	23	37	25	39	39	34	28	35	0.0165649	0.962837
ENSG00000006744	ELAC2	60528	Q9BQ52	424	364	230	360	338	384	412	250	272	491	317	-0.170072	0.436461	446	409	397	421	600	613	592	727	0.480946	7.99137e-16
ENSG00000006747	SCIN	85477	Q9Y6U3	3	2	3	3	7	2	3	2	1	2	0	1.04071	NA	3	4	5	1	2	8	2	5	0.275658	0.796932
ENSG00000006756	ARSD	414	A0A140VK06	21	50	36	74	51	52	44	31	7	50	22	0.767751	0.123434	87	91	96	95	88	68	86	102	-0.21922	0.205353
ENSG00000006757	PNPLA4	8228	A0A024RBU8	126	143	59	75	69	155	152	145	204	196	190	-1.0478	0.00154341	101	64	73	63	123	126	125	130	0.629966	2.05231e-05
ENSG00000006788	MYH13	8735	Q9UKX3	9	10	8	9	4	7	5	9	7	2	20	-0.243957	0.827991	12	13	8	17	21	18	11	10	0.153305	0.774616
ENSG00000006831	ADIPOR2	79602	Q86V24	522	512	247	373	408	694	521	536	421	811	326	-0.516576	0.00437143	409	407	418	375	568	548	486	634	0.358277	3.18234e-08
ENSG00000006837	CDKL3	51265	Q8IVW4	2	2	4	2	2	3	2	4	2	10	1	-0.330099	0.804763	21	14	20	18	3	7	6	5	-1.91063	3.35043e-05
ENSG00000007001	UPP2	151531	O95045	0	0	0	0	0	0	0	0	1	1	1	-1.21528	NA	0	0	0	0	0	0	0	0	NA	NA
ENSG00000007038	PRSS21	10942	Q9Y6M0	0	0	0	1	0	0	0	0	0	0	0	0.709676	NA	0	0	0	0	0	0	0	0	NA	NA
ENSG00000007047	MARK4	57787	Q96L34	104	98	64	108	89	102	58	37	53	89	57	0.348652	0.335024	52	34	39	62	40	47	42	46	-0.211123	0.427757
ENSG00000007062	PROM1	8842	A0A0A0N0M1	1	51	18	18	31	2	8	12	40	41	3	0.887982	0.428249	20	10	29	20	25	23	26	43	0.444398	0.208366
ENSG00000007080	CCDC124	115098	A0A024R7M8	122	127	65	189	96	132	112	85	115	193	124	-0.0736152	0.877711	52	36	39	40	33	43	41	33	-0.266504	0.323329
ENSG00000007129	CEACAM21	90273	A0A0G2JSC8	0	1	0	1	1	0	2	1	0	1	0	0.362935	NA	3	8	4	4	3	0	2	2	-1.56197	0.113082
ENSG00000007168	PAFAH1B1	5048	P43034	1144	1055	530	631	776	1159	1080	933	1014	1403	929	-0.595448	3.98461e-05	1026	886	995	939	897	910	969	1091	-0.108456	0.035276
ENSG00000007171	NOS2	4843	P35228	10	4	7	11	5	3	8	25	8	18	2	-0.590587	0.563544	8	8	11	5	0	1	2	1	-3.11325	0.00117679
ENSG00000007174	DNAH9	1770	Q9NYC9	0	0	0	1	1	1	0	0	0	2	1	-0.0535326	NA	0	1	0	0	0	0	1	0	-0.114155	NA
ENSG00000007202	KIAA0100	9703	Q14667	1518	1452	728	917	1013	1424	1096	991	1277	1735	1185	-0.402832	0.040444	1223	1248	1259	1304	1410	1332	1345	1499	0.0342147	0.492283
ENSG00000007216	SLC13A2	9058	Q13183	0	0	0	0	0	0	1	0	1	0	1	-1.29781	NA	0	0	0	0	0	0	0	0	NA	NA
ENSG00000007237	GAS7	8522	O60861	357	726	270	134	299	183	342	176	178	678	164	0.278066	0.619282	286	266	292	265	249	219	224	293	-0.288403	0.00129276
ENSG00000007255	TRAPPC6A	79090	B7TZ90	23	45	28	44	37	35	36	31	35	102	45	-0.146622	0.787343	59	55	47	59	52	41	55	34	-0.384957	0.0949016
ENSG00000007264	MATK	4145	P42679	3	2	3	2	2	0	6	4	0	3	1	-0.0605434	NA	6	5	10	8	0	3	2	5	-1.65983	0.0318296
ENSG00000007306	CEACAM7	1087	Q14002	0	0	0	0	0	0	0	0	0	0	0	NA	NA	0	0	0	0	0	0	0	0	NA	NA
ENSG00000007312	CD79B	974	P40259	6	7	3	6	6	6	18	2	3	12	5	-0.403466	0.668203	6	14	6	5	3	0	2	3	-2.07783	0.00956682
ENSG00000007314	SCN4A	6329	P35499	3996	2838	1286	1308	1436	3806	1457	1407	2002	2215	2167	-0.563998	0.175782	1034	1001	1001	1016	1802	1739	1754	1962	0.724909	2.53484e-91
ENSG00000007341	ST7L	54879	Q8TDW4	92	104	53	63	83	85	92	60	70	118	61	-0.137061	0.586976	129	129	137	119	151	141	135	156	0.066286	0.674088
ENSG00000007350	TKTL1	8277	B7Z7I0	5	0	5	0	1	1	1	0	2	4	4	-0.507269	NA	17	9	13	16	8	9	13	7	-0.682966	0.158526
ENSG00000007372	PAX6	5080	P26367	0	0	0	0	0	0	1	1	1	2	1	-2.20822	NA	0	0	0	0	0	0	0	0	NA	NA
ENSG00000007376	RPUSD1	113000	H3BUN6	36	51	26	34	27	51	72	31	23	49	27	-0.258883	0.566582	20	21	18	16	19	12	19	21	-0.197111	0.64595
ENSG00000007384	RHBDF1	64285	Q96CC6	142	157	69	95	119	194	88	70	44	146	53	0.082132	0.877982	92	98	89	97	94	86	90	86	-0.193389	0.260357
ENSG00000007392	LUC7L	55692	Q1W6G4	154	213	140	165	172	202	118	136	98	207	85	0.290358	0.235936	182	182	176	198	191	179	189	234	-0.0140806	0.926589
ENSG00000007402	CACNA2D2	9254	Q9NY47	16	39	8	8	8	29	10	6	11	31	13	-0.119226	0.893461	2	2	5	4	14	15	8	6	1.62282	0.0125196
ENSG00000007516	BAIAP3	8938	O94812	8	24	21	14	16	38	23	27	21	52	17	-0.451871	0.428326	10	15	8	10	7	8	8	4	-0.781676	0.160736
ENSG00000007520	TSR3	115939	Q9UJK0	285	276	130	223	204	299	294	176	252	312	247	-0.395366	0.0925194	201	185	179	214	171	236	178	242	-0.0307471	0.840499
ENSG00000007541	PIGQ	9091	B2RAU6	60	78	48	95	52	95	66	39	51	61	33	0.257868	0.550078	26	29	25	31	38	43	39	36	0.377595	0.180099
ENSG00000007545	CRAMP1	57585	A7MD53	64	96	63	77	62	85	37	33	30	83	37	0.542562	0.110371	46	47	47	50	56	45	44	49	-0.0851381	0.755157
ENSG00000007866	TEAD3	7005	Q99594	154	130	116	124	115	151	114	71	90	138	100	0.077811	0.829564	63	34	40	49	35	33	29	27	-0.696724	0.00505526
ENSG00000007908	SELE	6401	P16581	3	121	1	0	12	0	3	0	0	1	3	4.19807	0.0528918	1	0	1	0	4	1	2	2	2.05762	0.255892
ENSG00000007923	DNAJC11	55735	Q9NVH1	318	387	233	324	364	330	230	249	317	431	312	0.0324596	0.923311	374	339	308	304	284	264	324	325	-0.262508	0.00215707
ENSG00000007933	FMO3	2328	A0A024R8Z4	43	8	4	0	11	7	19	11	11	27	17	-1.79298	0.0182884	17	27	19	19	7	6	10	12	-1.34873	0.00070486
ENSG00000007944	MYLIP	29116	Q8WY64	501	639	207	284	237	463	581	411	472	399	542	-0.627379	0.0944858	305	315	315	312	869	855	871	935	1.38579	1.85877e-129
ENSG00000007952	NOX1	27035	A6NGA6	0	0	0	0	0	0	0	0	0	0	0	NA	NA	0	0	0	0	0	0	0	0	NA	NA
ENSG00000007968	E2F2	1870	Q14209	0	6	0	6	8	1	2	4	0	11	1	0.961573	0.532798	0	3	2	2	3	4	2	2	0.542123	0.685146
ENSG00000008018	PSMB1	5689	A0A140VK45	575	625	256	376	452	525	642	395	534	766	462	-0.431462	0.0273283	752	693	812	695	991	956	933	1084	0.309638	9.48799e-11
ENSG00000008056	SYN1	6853	P17600	2	11	10	7	7	8	5	5	1	10	1	1.02167	0.186595	0	0	1	2	2	0	0	4	0.833588	0.71189
ENSG00000008083	JARID2	3720	Q92833	327	268	211	227	275	315	271	207	168	352	175	-0.0548313	0.834532	188	223	212	178	274	247	264	259	0.267904	0.00776253
ENSG00000008086	CDKL5	6792	O76039	45	88	61	65	100	58	64	53	65	94	47	0.357876	0.198385	158	141	150	142	108	122	127	146	-0.349194	0.00537402
ENSG00000008118	CAMK1G	57172	Q96NX5	1	4	1	7	6	1	0	0	1	0	0	3.31919	NA	5	3	5	4	1	0	0	0	-3.92109	0.00503191
ENSG00000008128	CDK11A	728642	Q9UQ88	4	13	6	7	4	7	0	7	4	5	6	0.60202	0.517134	11	6	9	4	4	3	3	5	-1.11623	0.112818
ENSG00000008130	NADK	65220	A0A024R058	135	159	99	145	149	129	107	82	75	138	66	0.409695	0.0563138	121	131	114	131	106	93	92	82	-0.527475	0.000164384
ENSG00000008196	TFAP2B	7021	Q92481	0	0	0	0	0	0	1	0	0	0	0	-0.423854	NA	0	0	0	0	0	0	0	0	NA	NA
ENSG00000008197	TFAP2D	83741	Q7Z6R9	0	0	0	0	0	0	0	0	0	0	0	NA	NA	0	0	0	0	0	0	0	0	NA	NA
ENSG00000008226	DLEC1	9940	B1B5Y4	3	5	0	2	4	5	8	0	2	1	2	-0.223945	0.89218	2	4	2	2	0	1	2	2	-1.12475	0.414901
ENSG00000008256	CYTH3	9265	O43739	329	335	219	258	263	223	249	184	131	334	151	0.257882	0.316951	259	249	274	240	294	293	278	344	0.126039	0.193113
ENSG00000008277	ADAM22	53616	Q9P0K1	36	46	30	39	48	76	127	53	78	161	36	-0.93851	0.0270632	42	53	43	37	82	75	89	105	0.885793	6.67307e-07
ENSG00000008282	SYPL1	6856	A4D0R1	339	212	127	170	201	322	308	317	395	393	318	-1.00399	1.72764e-05	447	447	421	465	522	525	508	560	0.13318	0.0581477
ENSG00000008283	CYB561	1534	B3KTA1	34	69	64	35	64	44	51	32	24	102	20	0.505021	0.237048	30	28	19	25	44	53	44	67	0.908529	0.000160087
ENSG00000008294	SPAG9	9043	O60271	1271	1569	645	961	1265	1336	1634	1283	901	2037	1082	-0.334078	0.0949625	1835	1830	1898	1875	2906	2810	2859	3263	0.554174	1.58658e-85
ENSG00000008300	CELSR3	1951	Q9NYQ7	6	5	1	13	7	7	1	2	4	4	1	0.87948	0.398912	11	8	5	4	2	4	4	6	-0.926894	0.203659
ENSG00000008311	AASS	10157	A4D0W4	99	122	79	90	119	106	180	145	61	164	86	-0.236578	0.533583	127	135	126	142	338	319	373	377	1.29247	1.90919e-45
ENSG00000008323	PLEKHG6	55200	Q3KR16	0	1	1	0	4	9	3	0	1	9	1	-0.993464	NA	1	1	1	0	2	0	4	1	1.11626	0.558328
ENSG00000008324	SS18L2	51188	A0A024R2Q8	10	19	14	20	22	7	16	11	10	27	17	0.433867	0.420498	28	27	26	33	25	30	26	26	-0.20573	0.539219
ENSG00000008382	MPND	84954	Q8N594	68	52	26	37	23	49	32	33	59	42	36	-0.455873	0.332962	32	19	43	34	50	43	37	56	0.422002	0.113
ENSG00000008394	MGST1	4257	A0A024RAX2	5	12	5	0	14	35	16	3	6	54	3	-1.03562	0.3689	1	7	8	4	6	5	7	8	0.258917	0.753888
ENSG00000008405	CRY1	1407	A2I2P0	74	92	48	67	92	78	81	54	52	103	68	0.0211095	0.94809	131	112	132	120	80	87	83	77	-0.711506	2.30497e-07
ENSG00000008438	PGLYRP1	8993	O75594	0	0	0	0	1	0	0	0	1	1	0	-0.114717	NA	0	1	0	2	1	0	0	0	-1.43582	NA
ENSG00000008441	NFIX	4784	B4DHW2	2544	2348	1130	1165	1407	3225	959	990	1476	1806	1502	-0.281059	0.545946	325	333	324	315	578	606	573	628	0.763679	5.83635e-34
ENSG00000008513	ST3GAL1	6482	A0A024R9L6	947	1088	330	451	704	949	1101	924	862	1397	614	-0.669007	0.00603378	632	640	673	639	567	547	580	609	-0.281617	3.01391e-07
ENSG00000008516	MMP25	64386	Q9NPA2	3	8	7	7	12	1	5	3	2	9	1	1.3699	0.0710849	4	3	9	5	3	0	1	1	-2.18363	0.0337923
ENSG00000008517	IL32	9235	P24001	842	5535	936	1831	2782	456	2620	809	609	2662	890	1.07577	0.0583061	272	258	255	260	354	354	311	354	0.279067	0.000863117
ENSG00000008710	PKD1	5310	P98161	2243	1777	949	1536	1073	2503	819	743	736	1472	794	0.0342534	0.955832	584	569	595	532	716	744	698	764	0.243101	1.18378e-05
ENSG00000008735	MAPK8IP2	23542	Q13387	2	3	1	2	8	0	3	2	1	4	0	1.03218	NA	2	2	2	5	0	1	0	2	-2.00987	0.177944
ENSG00000008838	MED24	9862	O75448	609	590	284	367	390	581	373	351	408	551	378	-0.227615	0.372102	290	295	295	299	340	326	370	370	0.138439	0.114629
ENSG00000008853	RHOBTB2	23221	Q9BYZ6	279	270	159	231	227	205	182	130	153	451	205	-0.0100843	0.980971	195	209	213	203	123	121	115	153	-0.796826	3.67384e-14
ENSG00000008869	HEATR5B	54497	Q9P2D3	142	225	126	143	207	179	216	134	107	244	113	0.111555	0.657564	298	310	276	291	365	366	386	387	0.241015	0.00253664
ENSG00000008952	SEC62	7095	Q99442	363	350	203	199	321	343	401	317	348	501	277	-0.47241	0.00603378	477	475	483	509	576	563	571	684	0.183418	0.00349015
ENSG00000008988	RPS20	6224	P60866	2741	2415	1520	1650	2501	2063	2705	1718	2304	2865	2210	-0.273735	0.243553	3100	2932	3134	3059	2645	2611	2686	2878	-0.291522	7.93755e-28
ENSG00000009307	CSDE1	7812	A0A024R0E2	15781	10323	3542	3648	5942	13609	13723	9479	12471	20084	12764	-1.33496	1.14298e-08	8805	8373	8738	8533	12618	12135	12336	13831	0.447946	1.45396e-173
ENSG00000009335	UBE3C	9690	Q15386	1258	917	405	532	728	1307	973	851	1310	1383	1041	-0.920718	3.96814e-05	1041	1037	1035	976	1231	1155	1162	1227	0.108933	0.0198143
ENSG00000009413	REV3L	5980	O60673	284	559	502	671	582	491	556	489	379	719	271	0.389277	0.21155	1087	981	1115	1005	1029	1065	1000	1172	-0.0889784	0.0756443
ENSG00000009694	TENM1	10178	Q9UKZ4	17	104	53	45	55	23	53	16	12	68	19	1.1711	0.0117369	92	85	88	73	111	132	120	141	0.460752	0.00126882
ENSG00000009709	PAX7	5081	P23759	134	198	173	91	169	181	170	96	65	280	76	0.234558	0.581655	80	99	90	89	77	75	70	87	-0.32916	0.0506502
ENSG00000009724	MASP2	10747	O00187	0	1	0	0	0	0	0	0	0	0	0	0.709676	NA	0	0	0	0	0	0	0	0	NA	NA
ENSG00000009765	IYD	389434	Q6PHW0	0	0	0	0	2	0	1	0	1	0	0	0.598347	NA	0	1	1	1	0	0	0	0	-2.14702	NA
ENSG00000009780	FAM76A	199870	Q8TAV0	140	123	52	76	147	171	169	146	133	233	100	-0.682242	0.00447782	122	86	131	97	162	147	180	183	0.508929	6.50571e-05
ENSG00000009790	TRAF3IP3	80342	B1AJU2	11	17	7	18	21	3	12	15	3	21	2	0.749925	0.325855	12	19	14	6	4	7	16	10	-0.578699	0.28093
ENSG00000009830	POMT2	29954	Q9UKY4	122	130	70	135	89	189	85	69	54	159	82	0.00445012	0.993558	102	106	133	106	59	69	60	74	-0.886489	2.93227e-09
ENSG00000009844	VTA1	51534	A0A087WY55	213	207	140	107	192	221	257	212	264	343	208	-0.636877	0.00651426	374	365	350	396	426	425	439	498	0.151298	0.0468561
ENSG00000009950	MLXIPL	51085	Q9NP71	276	381	276	440	410	293	157	137	56	195	18	1.30759	0.0255483	171	129	151	137	158	135	145	163	-0.0839248	0.574103
ENSG00000009954	BAZ1B	9031	Q9UIG0	850	649	432	523	670	772	629	514	497	896	459	-0.208472	0.24149	712	734	728	725	741	711	732	809	-0.0699109	0.242725
ENSG00000010017	RANBP9	10048	A0A024QZW3	356	341	178	288	251	435	290	263	311	457	309	-0.409282	0.05183	659	598	651	575	515	470	513	592	-0.364951	1.97481e-10
ENSG00000010030	ETV7	51513	Q9Y603	2	11	0	0	0	1	1	1	0	0	3	0.867722	NA	1	4	2	1	11	16	14	20	2.81033	2.24746e-05
ENSG00000010072	SPRTN	83932	Q9H040	66	61	31	46	45	42	61	43	40	89	55	-0.31613	0.321712	90	96	71	90	101	99	108	104	0.132486	0.46384
ENSG00000010165	EEF1AKNMT	51603	Q8N6R0	142	119	64	82	106	145	114	94	118	190	103	-0.493233	0.00964938	101	83	105	86	140	113	127	146	0.372086	0.00865315
ENSG00000010219	DYRK4	8798	D3JEN2	36	33	41	27	31	36	40	23	33	69	44	-0.234355	0.602492	73	78	72	82	79	66	95	78	-0.0549444	0.808895
ENSG00000010244	ZNF207	7756	O43670	433	492	300	354	489	509	422	347	288	518	285	0.0214078	0.92426	1028	1068	1008	1048	1202	1121	1169	1317	0.0955983	0.0398504
ENSG00000010256	UQCRC1	7384	P31930	2278	2535	1436	2530	2375	2430	2373	2244	2884	2837	2743	-0.262771	0.414244	3625	3645	3640	3535	2887	2857	2859	3253	-0.401025	3.8052e-60
ENSG00000010270	STARD3NL	83930	A0A024RA89	75	88	34	42	66	80	55	57	79	92	69	-0.403195	0.211777	112	98	102	93	109	131	132	139	0.220116	0.145644
ENSG00000010278	CD9	928	A6NNI4	186	295	83	70	154	104	162	112	107	332	59	-0.0272463	0.966706	168	199	160	166	208	237	204	259	0.272971	0.012756
ENSG00000010282	HHATL	57467	A0A024R2M3	963	1151	778	1452	807	762	953	470	617	835	586	0.51655	0.0910831	1261	1198	1277	1209	756	823	855	916	-0.677561	1.89226e-58
ENSG00000010292	NCAPD2	9918	B3KMS0	142	160	130	93	168	160	122	120	103	221	115	-0.0151809	0.963019	154	151	170	153	173	159	161	207	0.0392501	0.794827
ENSG00000010295	IFFO1	25900	Q0D2I5	196	221	77	81	67	140	166	104	78	158	114	-0.354338	0.398872	75	79	67	81	99	112	100	137	0.4505	0.00354831
ENSG00000010310	GIPR	2696	P48546	0	0	2	1	3	1	0	0	1	4	0	1.06149	NA	0	0	4	0	2	0	1	1	-0.107748	0.964672
ENSG00000010318	PHF7	51533	Q9BWX1	31	55	40	34	58	35	51	43	35	61	29	0.192981	0.598782	34	41	45	33	49	41	55	60	0.30454	0.218297
ENSG00000010319	SEMA3G	56920	Q9NS98	329	376	156	148	254	205	180	144	68	245	92	0.35988	0.428239	258	261	290	272	162	183	171	215	-0.681306	5.48534e-14
ENSG00000010322	NISCH	11188	Q9Y2I1	295	437	281	443	333	390	222	204	147	387	126	0.619251	0.0314727	289	291	303	300	360	341	320	368	0.1161	0.198638
ENSG00000010327	STAB1	23166	Q9NY15	226	618	344	429	353	297	199	160	132	492	110	0.997706	0.000434901	770	760	753	761	604	631	609	716	-0.366122	3.99333e-13
ENSG00000010361	FUZ	80199	Q9BT04	106	125	81	155	103	155	112	97	59	122	74	0.182595	0.625068	54	67	58	59	114	139	104	124	0.900701	4.25335e-09
ENSG00000010379	SLC6A13	6540	Q9NSD5	2	1	3	0	2	4	1	0	0	3	2	-0.0725767	NA	2	6	3	3	4	2	2	0	-0.91044	0.415895
ENSG00000010404	IDS	3423	P22304	190	180	110	80	136	214	220	129	148	209	126	-0.501625	0.0322391	130	110	116	108	148	135	149	138	0.183105	0.206176
ENSG00000010438	PRSS3	5646	P35030	0	0	0	0	0	0	0	0	0	0	0	NA	NA	0	0	0	0	0	0	0	0	NA	NA
ENSG00000010539	ZNF200	7752	P98182	29	41	31	44	40	33	49	25	38	68	28	0.0455734	0.922616	63	52	61	49	36	51	52	33	-0.496965	0.0267479
ENSG00000010610	CD4	920	B4DT49	16	68	26	24	40	15	38	19	13	66	14	0.644169	0.225955	84	87	81	56	46	61	55	70	-0.525403	0.0047902
ENSG00000010626	LRRC23	10233	A8K8K2	30	33	12	16	9	35	17	13	33	34	19	-0.605348	0.255025	26	23	31	23	15	19	16	22	-0.633088	0.0560026
ENSG00000010671	BTK	695	Q06187	3	29	16	10	22	3	23	7	1	14	5	1.28413	0.100196	36	26	28	28	12	19	27	25	-0.624513	0.0475513
ENSG00000010704	HFE	3077	Q30201	17	19	16	13	12	42	16	15	11	23	7	-0.26942	0.687009	18	23	21	20	31	26	31	39	0.512193	0.0992809
ENSG00000010803	SCMH1	22955	Q96GD3	306	288	178	235	278	309	306	216	249	361	234	-0.224867	0.178728	221	231	222	216	272	221	283	296	0.151681	0.146115
ENSG00000010810	FYN	2534	P06241	100	229	181	128	181	135	136	95	83	221	89	0.593632	0.0113797	199	200	226	213	175	155	182	237	-0.281095	0.00999617
ENSG00000010818	HIVEP2	3097	P31629	1101	1294	514	641	856	1410	948	874	863	1881	887	-0.489368	0.0128449	580	555	538	530	1035	1005	1050	1167	0.834315	3.29337e-70
ENSG00000010932	FMO1	2326	Q01740	8	6	9	6	8	2	5	2	0	8	1	1.09046	0.230546	13	11	9	13	6	6	4	3	-1.38692	0.0121707
ENSG00000011007	ELOA	6924	Q14241	511	489	261	294	415	586	482	356	538	525	521	-0.53465	0.0363318	339	350	326	348	355	334	382	370	-0.0350578	0.731242
ENSG00000011009	LYPLA2	11313	A0A140VJC9	132	97	102	123	105	69	77	81	72	104	80	0.295983	0.424236	75	76	74	78	61	64	66	62	-0.374713	0.0391131
ENSG00000011021	CLCN6	1185	P51797	162	190	114	163	143	188	123	103	80	151	72	0.29489	0.31963	108	115	125	113	115	149	131	170	0.176094	0.24076
ENSG00000011028	MRC2	9902	Q9UBG0	436	1443	439	148	317	428	338	286	202	1345	298	0.325254	0.657075	265	238	280	268	560	537	563	622	1.00265	3.22386e-51
ENSG00000011052	NME1-NME2	654364	P22392	0	0	0	0	0	0	0	0	0	0	0	NA	NA	0	0	0	0	0	0	0	0	NA	NA
ENSG00000011083	SLC6A7	6534	Q99884	2	3	1	1	1	0	2	2	7	7	1	-1.03349	NA	0	0	0	0	0	0	0	0	NA	NA
ENSG00000011105	TSPAN9	10867	O75954	170	311	444	293	361	145	137	107	108	341	144	1.21379	9.36247e-05	522	501	547	474	134	169	147	168	-1.84098	3.23994e-116
ENSG00000011114	BTBD7	55727	Q9P203	329	248	175	183	239	245	276	184	196	332	171	-0.222765	0.282167	322	255	271	279	361	306	339	355	0.157055	0.0889125
ENSG00000011132	APBA3	9546	O96018	71	97	62	110	98	95	73	59	55	104	60	0.322593	0.20465	91	94	94	87	101	90	97	108	-0.00242778	0.989369
ENSG00000011143	MKS1	54903	Q9NXB0	47	72	36	57	50	50	42	31	15	44	31	0.526346	0.121213	65	64	65	49	53	42	40	61	-0.427993	0.0410776
ENSG00000011198	ABHD5	51099	A0A0S2Z5D6	123	141	73	94	117	134	140	107	123	171	111	-0.319604	0.112997	269	306	297	288	218	204	183	245	-0.565658	8.60483e-11
ENSG00000011201	ANOS1	3730	P23352	210	139	41	47	83	222	168	151	142	152	194	-1.32031	7.95293e-05	117	113	123	114	208	203	203	242	0.757655	1.09448e-12
ENSG00000011243	AKAP8L	26993	Q9ULX6	324	317	166	304	257	399	229	204	171	258	216	0.000207014	0.99942	289	284	278	272	358	324	353	393	0.230379	0.00450223
ENSG00000011258	MBTD1	54799	Q05BQ5	111	146	101	123	154	143	137	106	115	150	80	0.115035	0.65129	258	247	252	234	311	298	300	334	0.21129	0.0167771
ENSG00000011260	UTP18	51096	Q9Y5J1	108	73	44	88	85	111	97	74	99	90	84	-0.423945	0.192737	129	173	143	120	115	105	130	121	-0.37795	0.0057495
ENSG00000011275	RNF216	54476	A8K8N1	376	340	266	321	366	451	286	260	301	376	320	-0.0810215	0.795846	262	282	235	250	336	339	343	365	0.311001	0.00016783
ENSG00000011295	TTC19	54902	Q6DKK2	139	156	103	201	162	163	157	147	180	183	117	-0.0188284	0.964754	381	346	336	323	204	203	217	266	-0.756246	9.36843e-21
ENSG00000011304	PTBP1	5725	P26599	204	364	204	266	248	272	243	172	124	307	130	0.401561	0.0538635	255	246	240	250	247	225	251	250	-0.141707	0.164975
ENSG00000011332	DPF1	8193	Q92782	0	1	2	1	0	0	3	1	1	3	1	-0.249554	NA	0	5	2	0	0	0	0	0	-3.36945	0.466646
ENSG00000011347	SYT7	9066	O43581	25	32	32	40	45	30	15	21	22	25	19	0.734247	0.0460347	33	34	33	32	17	12	15	16	-1.25365	2.21369e-05
ENSG00000011376	LARS2	23395	Q15031	152	176	137	146	164	170	130	129	151	228	108	0.0408136	0.880998	198	193	202	202	159	139	164	194	-0.394828	0.000176671
ENSG00000011405	PIK3C2A	5286	L7RRS0	160	271	162	201	290	206	240	194	136	316	117	0.247534	0.309485	719	712	701	708	622	569	646	746	-0.254065	2.48388e-06
ENSG00000011422	PLAUR	5329	Q03405	8	45	10	8	16	6	13	5	3	18	4	1.24554	0.0554906	12	14	9	14	15	12	12	11	-0.0849294	0.880839
ENSG00000011426	ANLN	54443	Q9NQW6	4	5	3	8	13	2	2	8	3	36	2	0.0257739	0.986369	15	15	18	11	5	6	6	2	-1.74296	0.000588799
ENSG00000011451	WIZ	58525	O95785	212	168	107	197	140	260	86	100	109	190	121	0.0134695	0.980971	70	68	69	67	55	65	48	52	-0.429936	0.0262521
ENSG00000011454	GPR21	2844	B4DSD1	481	436	283	403	356	483	457	297	360	589	268	-0.163205	0.41748	610	611	626	628	644	652	659	749	0.0114222	0.883941
ENSG00000011465	DCN	1634	P07585	2462	4166	1637	854	2527	1441	3310	1438	1591	3856	1732	-0.0243234	0.967872	3478	3535	3561	3310	5287	4954	5231	5878	0.504508	1.0357e-103
ENSG00000011478	QPCTL	54814	Q9NXS2	3	9	4	8	6	5	7	5	4	7	2	0.516883	0.514484	3	3	1	1	2	1	4	2	0.0558258	0.967624
ENSG00000011485	PPP5C	5536	A0A024R0Q7	288	387	302	438	323	271	238	206	232	458	230	0.438563	0.0510849	621	612	600	588	367	380	382	413	-0.766439	9.4028e-39
ENSG00000011523	CEP68	23177	Q76N32	362	451	250	418	454	572	508	366	336	728	384	-0.238257	0.274172	481	436	456	458	634	593	627	729	0.379802	4.41608e-11
ENSG00000011566	MAP4K3	8491	B3KMM5	262	279	173	181	304	295	355	243	235	369	253	-0.325611	0.11114	663	596	627	582	544	565	541	622	-0.234997	4.74448e-05
ENSG00000011590	ZBTB32	27033	Q9Y2Y4	0	1	0	0	0	0	1	0	0	0	0	0.297481	NA	0	0	0	0	0	0	0	0	NA	NA
ENSG00000011600	TYROBP	7305	O43914	8	33	15	16	19	9	20	17	9	34	14	0.386168	0.500333	19	30	23	34	27	10	27	18	-0.486809	0.174689
ENSG00000011638	TMEM159	57146	Q96B96	877	1555	351	837	758	912	1341	1008	464	1966	316	-0.1687	0.77189	230	226	244	218	2176	2133	2190	2358	3.15492	0
ENSG00000011677	GABRA3	2556	P34903	0	0	0	0	0	0	0	0	0	1	1	-0.836048	NA	0	0	0	0	0	0	0	0	NA	NA
ENSG00000012048	BRCA1	672	P38398	60	57	46	60	52	93	42	46	44	88	48	-0.13241	0.735669	79	82	82	88	115	102	102	106	0.245823	0.135119
ENSG00000012061	ERCC1	2067	P07992	245	242	194	229	202	250	217	108	190	250	216	0.0453276	0.909093	319	317	338	300	209	218	244	273	-0.549206	1.86193e-11
ENSG00000012124	CD22	933	P20273	3	5	4	2	9	2	7	1	0	5	1	0.930382	0.398945	4	6	8	4	8	5	4	3	-0.245347	0.773198
ENSG00000012171	SEMA3B	7869	Q13214	129	216	130	90	109	123	96	57	41	120	34	0.710983	0.0752553	77	80	95	79	135	150	167	169	0.792118	1.06184e-09
ENSG00000012174	MBTPS2	51360	O43462	40	55	58	87	68	57	49	53	76	112	45	0.163366	0.736894	180	191	157	165	252	198	250	281	0.383599	0.000200916
ENSG00000012211	PRICKLE3	4007	B7Z5U0	57	69	39	54	59	63	41	39	43	56	33	0.205282	0.513544	26	42	29	40	40	42	38	49	0.184484	0.525813
ENSG00000012223	LTF	4057	P02788	12	12	18	24	20	7	10	14	12	27	3	0.703919	0.253723	14	13	9	15	14	7	8	12	-0.433814	0.392443
ENSG00000012232	EXTL3	2137	O43909	532	429	229	271	288	538	350	261	415	441	422	-0.52613	0.0636187	332	300	350	288	210	209	218	242	-0.646454	5.85943e-15
ENSG00000012504	NR1H4	9971	F1DAL1	0	0	0	0	0	0	0	0	0	0	0	NA	NA	0	0	0	0	0	0	0	0	NA	NA
ENSG00000012660	ELOVL5	60481	Q9NYP7	51	119	108	90	121	91	92	66	48	197	31	0.532332	0.19565	224	215	232	190	150	152	140	146	-0.664212	8.55694e-11
ENSG00000012779	ALOX5	240	P09917	6	23	14	9	30	9	17	3	5	21	6	1.02721	0.085947	42	54	47	43	31	26	30	36	-0.714211	0.00239009
ENSG00000012817	KDM5D	8284	Q9BY66	0	597	288	0	422	1	373	327	316	547	298	0.176408	0.955487	549	562	534	536	697	668	693	788	0.267592	9.84198e-07
ENSG00000012822	CALCOCO1	57658	Q9P1Z2	1196	1175	476	921	872	1538	992	866	930	1191	980	-0.408333	0.107453	711	708	724	638	1369	1324	1350	1497	0.87865	1.05043e-96
ENSG00000012963	UBR7	55148	Q8N806	117	128	78	100	107	110	147	123	116	213	96	-0.351381	0.108624	200	197	207	177	244	222	237	309	0.255676	0.0119451
ENSG00000012983	MAP4K5	11183	B3KWC4	93	148	108	143	189	130	149	136	108	187	108	0.166161	0.579265	304	332	304	316	385	363	365	418	0.169369	0.0374
ENSG00000013016	EHD3	30845	Q9NZN3	25	31	29	20	34	14	25	17	33	60	26	0.0276398	0.966987	29	38	34	38	41	32	42	39	0.0318898	0.926949
ENSG00000013275	PSMC4	5704	A8K2M0	331	410	185	272	304	286	327	287	329	616	333	-0.321934	0.186156	524	503	523	527	433	398	363	449	-0.454176	5.3573e-13
ENSG00000013288	MAN2B2	23324	B7Z754	48	97	44	47	57	61	53	34	24	110	34	0.270848	0.484104	64	68	57	61	87	83	84	113	0.435207	0.0110299
ENSG00000013293	SLC7A14	57709	Q8TBB6	1	1	0	0	0	1	0	4	0	0	0	-1.61829	NA	1	0	3	0	0	0	0	0	-2.5407	NA
ENSG00000013297	CLDN11	5010	O75508	7	17	5	3	7	8	11	4	3	8	1	0.385092	0.67571	8	5	4	6	13	17	5	16	1.03149	0.06275
ENSG00000013306	SLC25A39	51629	Q9BZJ4	166	139	136	163	160	141	99	103	117	166	86	0.281688	0.3311	92	97	110	102	71	66	78	81	-0.554213	0.000278595
ENSG00000013364	MVP	9961	Q14764	248	565	146	114	235	220	255	126	144	374	96	0.298181	0.54448	256	280	285	282	384	392	415	445	0.452676	9.29489e-10
ENSG00000013374	NUB1	51667	H3BM74	333	335	159	186	257	311	357	297	273	464	266	-0.525342	0.000907912	250	250	234	231	353	365	364	407	0.509828	4.3169e-11
ENSG00000013375	PGM3	5238	O95394	77	118	80	68	118	78	104	69	39	125	50	0.329767	0.266476	261	251	237	260	268	224	232	242	-0.177787	0.0787051
ENSG00000013392	RWDD2A	112611	B4DZK9	35	38	9	16	18	22	15	24	22	32	16	-0.297643	0.579433	31	40	22	31	42	50	42	38	0.359463	0.193555
ENSG00000013441	CLK1	1195	P49759	405	474	247	298	520	624	636	485	370	715	414	-0.470642	0.0322828	979	982	972	956	1006	1028	1043	1225	0.0288779	0.616341
ENSG00000013503	POLR3B	55703	Q9NW08	105	115	110	130	139	91	94	80	94	121	67	0.420954	0.0866054	258	253	277	266	168	150	165	160	-0.827854	3.48977e-19
ENSG00000013523	ANGEL1	23357	A0A024R6B2	116	166	122	104	132	173	103	118	105	168	93	0.0659119	0.833764	99	85	78	108	91	95	90	108	-0.0632809	0.751594
ENSG00000013561	RNF14	9604	Q9UBS8	230	240	164	169	277	231	231	236	269	464	241	-0.367625	0.152163	739	741	776	728	457	407	430	509	-0.843346	5.82241e-55
ENSG00000013563	DNASE1L1	1774	P49184	883	505	188	256	339	742	566	376	613	799	704	-1.13404	3.49873e-05	283	270	259	298	517	467	479	489	0.699764	1.06517e-22
ENSG00000013573	DDX11	1663	Q96FC9	83	119	51	74	86	70	12	11	31	79	7	1.05129	0.128221	94	99	99	95	86	85	66	91	-0.354711	0.0269855
ENSG00000013583	HEBP1	50865	A0A024RAS8	15	23	25	32	21	46	17	21	20	45	15	0.0621048	0.925426	34	33	41	31	37	37	37	47	0.0678776	0.835145
ENSG00000013588	GPRC5A	9052	Q8NFJ5	1	34	4	5	15	7	7	3	2	6	0	1.88025	0.0325856	8	11	6	9	15	12	15	25	0.853593	0.0621743
ENSG00000013619	MAMLD1	10046	Q13495	26	26	40	44	39	41	28	21	29	25	34	0.366568	0.464202	23	17	16	14	46	35	33	35	0.977074	0.000734976
ENSG00000013725	CD6	923	P30203	4	5	3	1	9	1	4	2	1	12	3	0.279432	0.828764	1	1	4	5	1	1	0	6	-0.613571	0.655337
ENSG00000013810	TACC3	10460	Q9Y6A5	22	27	20	31	21	20	20	19	14	53	10	0.21549	0.690723	21	18	25	25	4	15	8	5	-1.58446	8.45476e-05
ENSG00000014123	UFL1	23376	O94874	277	267	178	232	301	310	401	299	253	461	256	-0.406131	0.0320781	547	525	541	534	760	716	746	827	0.390104	7.43738e-14
ENSG00000014138	POLA2	23649	Q14181	10	16	5	9	6	14	17	9	5	9	9	-0.257483	0.732244	12	10	15	5	17	18	20	18	0.685301	0.111998
ENSG00000014164	ZC3H3	23144	Q8IXZ2	58	81	57	106	60	89	33	25	51	91	40	0.518208	0.230121	34	24	41	34	32	44	49	44	0.231619	0.419577
ENSG00000014216	CAPN1	823	B2RDI5	626	520	302	347	322	544	348	292	342	593	346	-0.243765	0.375996	272	257	278	245	326	298	290	356	0.155455	0.0916572
ENSG00000014257	ACPP	55	P15309	1	1	4	1	3	0	1	0	2	5	0	1.0164	NA	7	5	3	4	2	5	2	3	-0.77508	0.389016
ENSG00000014641	MDH1	4190	P40925	1949	2773	1232	1540	2395	1652	2023	1976	2458	3146	1939	-0.201205	0.516516	4146	4140	4081	4132	2017	1965	2122	2431	-1.06799	0
ENSG00000014824	SLC30A9	10463	A0A0S2Z514	346	516	201	226	331	378	491	384	422	603	344	-0.483715	0.0510849	744	764	743	802	900	901	845	953	0.121807	0.024463
ENSG00000014914	MTMR11	10903	A4FU01	20	42	25	27	29	18	29	15	14	43	12	0.544418	0.155688	33	35	38	35	39	43	34	56	0.167645	0.559311
ENSG00000014919	COX15	1355	Q7KZN9	152	229	106	113	194	178	214	164	151	298	142	-0.238062	0.323639	295	278	282	267	282	311	299	362	0.04384	0.686134
ENSG00000015133	CCDC88C	440193	B4DZB8	33	93	87	75	57	45	40	47	12	98	29	0.95532	0.028252	65	68	65	65	59	62	67	83	-0.074878	0.747178
ENSG00000015153	YAF2	10138	Q8IY57	130	106	69	84	86	111	85	78	106	142	74	-0.270298	0.297206	289	319	287	278	233	224	195	212	-0.555436	2.89213e-10
ENSG00000015171	ZMYND11	10771	Q15326	528	472	282	291	444	502	494	384	438	617	397	-0.397261	0.0108286	927	880	892	863	822	778	845	866	-0.220707	3.12711e-06
ENSG00000015285	WAS	7454	A0A024QYX8	9	3	8	8	14	3	8	9	4	13	4	0.267077	0.770734	5	12	7	7	3	2	3	1	-1.8966	0.0127402
ENSG00000015413	DPEP1	1800	A0A140VJI3	0	0	0	0	0	0	0	0	0	0	0	NA	NA	0	1	0	0	0	0	0	0	-0.835494	NA
ENSG00000015475	BID	637	A8ASI8	18	56	79	66	67	19	23	19	13	41	15	1.75434	2.08177e-07	145	177	142	143	37	49	68	53	-1.66779	1.16797e-28
ENSG00000015479	MATR3	9782	A0A0R4J2E8	41	81	37	77	71	94	39	43	24	47	25	0.567244	0.193436	122	122	136	129	158	124	112	133	-0.0646354	0.704622
ENSG00000015520	NPC1L1	29881	A0A0C4DFX6	0	1	1	1	0	0	0	0	0	0	1	1.65019	NA	0	1	0	1	0	0	2	1	0.450261	NA
ENSG00000015532	XYLT2	64132	B4DT06	105	127	55	77	101	84	83	45	37	108	76	0.206916	0.575879	75	74	74	76	114	95	102	115	0.394577	0.0115288
ENSG00000015568	RGPD5	84220	Q99666	34	23	14	18	28	0	0	10	19	1	22	0.545439	0.795828	52	52	44	43	57	63	78	2	-0.00920204	0.993372
ENSG00000015592	STMN4	81551	Q9H169	0	0	0	0	1	0	2	0	0	1	1	-0.87301	NA	0	0	2	0	0	0	0	0	-1.55091	NA
ENSG00000015676	NUDCD3	23386	Q8IVD9	859	883	293	429	535	797	759	541	614	1105	617	-0.554554	0.00726153	486	500	498	507	957	883	923	1006	0.804914	2.77048e-58
ENSG00000016082	ISL1	3670	P61371	0	1	0	0	0	0	0	0	0	0	0	0.709676	NA	0	0	0	0	0	0	0	0	NA	NA
ENSG00000016391	CHDH	55349	Q8NE62	112	52	29	23	42	72	64	33	81	90	58	-1.03155	0.00441323	42	36	33	46	83	65	66	85	0.811814	2.73122e-05
ENSG00000016402	IL20RA	53832	Q9UHF4	10	7	10	9	20	8	2	2	14	4	1	0.949078	0.316984	1	5	1	5	12	8	10	9	1.58388	0.0192329
ENSG00000016490	CLCA1	1179	A8K7I4	0	0	0	0	0	0	0	0	0	0	0	NA	NA	0	0	0	0	0	0	0	0	NA	NA
ENSG00000016602	CLCA4	22802	Q14CN2	0	0	0	0	0	0	0	0	0	0	0	NA	NA	0	0	0	0	0	0	0	0	NA	NA
ENSG00000016864	GLT8D1	55830	A0A024R313	82	113	60	68	82	84	93	79	76	134	63	-0.123892	0.628763	142	176	179	179	139	149	147	156	-0.309599	0.0100238
ENSG00000017260	ATP2C1	27032	P98194	336	438	294	277	468	416	410	309	410	425	330	-0.0759502	0.808428	835	756	751	722	764	724	754	868	-0.0947353	0.100072
ENSG00000017427	IGF1	3479	P05019	175	489	422	323	594	143	461	530	182	785	197	0.421094	0.480241	428	438	400	382	739	697	718	852	0.750319	2.61421e-40
ENSG00000017483	SLC38A5	92745	A0A024QYY0	1	2	3	0	3	1	2	0	2	4	2	0.271609	NA	2	3	3	4	3	3	2	2	-0.375536	0.750474
ENSG00000017797	RALBP1	10928	Q15311	411	429	280	292	358	488	476	362	353	602	304	-0.333547	0.00791153	325	360	358	349	467	405	435	471	0.237266	0.00118587
ENSG00000018189	RUFY3	22902	Q7L099	248	306	180	150	205	222	214	152	229	304	191	-0.1127	0.697902	355	360	385	367	396	375	398	434	0.0119865	0.910296
ENSG00000018236	CNTN1	1272	Q12860	54	50	43	50	91	24	53	43	21	112	19	0.419648	0.435901	43	36	31	48	92	93	103	126	1.27068	2.70537e-13
ENSG00000018280	SLC11A1	6556	A0A024R474	4	32	27	11	61	6	12	5	0	13	8	2.2713	0.000466471	32	23	33	37	20	13	14	18	-1.05996	0.000495524
ENSG00000018408	WWTR1	25937	Q9GZV5	100	180	170	156	212	140	201	125	108	249	85	0.37232	0.211914	434	396	439	364	495	537	485	574	0.241334	0.000425281
ENSG00000018510	AGPS	8540	O00116	178	244	152	157	214	195	254	216	187	317	169	-0.193776	0.400234	373	344	398	397	353	354	368	361	-0.18895	0.017096
ENSG00000018607	NA	NA	NA	0	0	0	0	0	0	1	1	0	0	0	-0.836048	NA	0	0	0	0	0	0	0	0	NA	NA
ENSG00000018610	CXorf56	63932	Q9H5V9	92	94	50	56	80	73	40	64	36	125	77	-0.0611356	0.902683	98	100	109	104	126	133	129	140	0.246059	0.0876446
ENSG00000018625	ATP1A2	477	A0A0S2Z3W6	14227	9358	3133	4932	5863	14622	8344	6350	8271	11310	8940	-0.894253	0.00145257	6023	5899	6105	5793	7039	7031	6906	7925	0.163014	1.86435e-16
ENSG00000018699	TTC27	55622	B4DRC7	91	130	81	85	102	100	105	84	66	125	60	0.14086	0.554217	190	183	186	163	190	190	204	230	0.0566888	0.670691
ENSG00000018869	ZNF582	147948	Q96NG8	5	20	13	11	14	13	16	10	8	26	7	0.29392	0.63438	41	28	21	28	24	38	24	37	-0.056537	0.882471
ENSG00000019102	VSIG2	23584	Q96IQ7	3	15	6	12	9	9	6	10	4	5	4	0.794438	0.247545	2	9	3	5	6	3	5	5	-0.120198	0.904085
ENSG00000019144	PHLDB1	23187	A0A024R3H6	777	953	464	437	534	788	550	405	294	786	383	0.0687885	0.858391	260	261	261	244	200	186	229	227	-0.401064	1.13297e-05
ENSG00000019169	MARCO	8685	Q4ZG40	7	36	7	5	18	12	9	7	4	18	4	0.872535	0.198061	17	16	25	21	11	12	13	24	-0.520036	0.192462
ENSG00000019186	CYP24A1	1591	Q07973	3	1	0	0	0	0	0	0	0	0	0	-0.583591	NA	0	0	0	0	0	0	0	1	0.607179	NA
ENSG00000019485	PRDM11	56981	A0A087WWZ6	57	82	85	114	69	84	47	34	44	96	21	0.787963	0.0391237	95	80	97	94	44	57	37	54	-1.0462	6.76052e-10
ENSG00000019505	SYT13	57586	Q7L8C5	0	3	0	0	0	4	0	0	5	1	2	-1.49637	NA	0	0	0	0	0	0	0	0	NA	NA
ENSG00000019549	SNAI2	6591	O43623	15	31	42	27	42	18	26	18	9	52	12	0.849094	0.0706439	35	34	32	43	22	36	40	45	-0.129071	0.687054
ENSG00000019582	CD74	972	P04233	801	1490	895	627	1504	786	1354	796	814	2019	625	0.152669	0.696649	674	654	710	628	1109	1048	1092	1186	0.618787	3.17907e-43
ENSG00000019991	HGF	3082	P14210	11	39	13	10	14	20	23	10	5	29	4	0.40203	0.573567	59	37	56	41	63	48	52	61	0.0998604	0.707522
ENSG00000019995	ZRANB1	54764	Q9UGI0	680	635	340	575	584	689	682	533	460	955	584	-0.305273	0.0758827	1404	1367	1314	1303	1365	1332	1329	1412	-0.101688	0.0165588
ENSG00000020129	NCDN	23154	Q9UBB6	92	98	74	73	70	73	44	29	48	103	65	0.310303	0.434164	46	50	40	40	29	44	33	40	-0.384971	0.128802
ENSG00000020181	ADGRA2	25960	Q6YN44	140	294	217	222	251	252	215	163	87	345	127	0.434983	0.138784	156	138	157	159	274	286	305	346	0.872502	1.46172e-21
ENSG00000020219	NA	NA	NA	0	0	0	0	0	0	0	0	1	0	0	-0.423854	NA	0	0	0	0	0	0	0	0	NA	NA
ENSG00000020256	ZFP64	55734	Q9NTW7	54	85	46	29	62	65	47	35	39	65	36	0.164917	0.660057	39	33	42	41	41	37	46	62	0.142915	0.612008
ENSG00000020426	MNAT1	4331	A0A024R669	184	180	87	135	187	205	221	202	203	242	144	-0.494277	0.0328827	289	261	275	286	402	390	364	407	0.377427	7.31563e-07
ENSG00000020577	SAMD4A	23034	Q9UPU9	2233	2139	408	662	675	1585	1495	1057	1283	2297	1558	-0.880931	0.0208616	987	984	973	1021	1140	1084	1151	1260	0.109109	0.0179148
ENSG00000020633	RUNX3	864	A0A024RAH4	2	3	5	16	7	0	2	2	3	10	6	1.21223	0.254114	4	5	4	8	9	4	7	11	0.43672	0.543371
ENSG00000020922	MRE11	4361	F8W7U8	88	120	73	66	117	99	154	91	60	145	75	-0.120715	0.736054	178	169	131	155	201	206	245	254	0.400395	0.000233612
ENSG00000021300	PLEKHB1	58473	A0A024R5J2	47	16	6	1	4	36	12	14	35	7	26	-2.07082	0.0110518	15	8	8	7	2	2	3	3	-2.04113	0.00313222
ENSG00000021355	SERPINB1	1992	P30740	174	221	68	61	110	154	185	135	90	172	91	-0.39268	0.29535	112	100	114	109	140	126	139	137	0.202592	0.164038
ENSG00000021461	CYP3A43	64816	Q9HB55	0	1	2	0	0	4	1	0	1	5	0	-0.795896	NA	1	1	0	0	0	0	0	0	-1.55704	NA
ENSG00000021488	SLC7A9	11136	P82251	2	1	0	1	0	0	0	0	0	0	0	0.576357	NA	1	3	1	1	0	0	0	0	-3.14562	0.16012
ENSG00000021574	SPAST	6683	E5KRP5	154	141	82	77	115	152	142	106	148	174	120	-0.492323	0.025631	220	212	204	212	227	231	250	299	0.130298	0.230277
ENSG00000021645	NRXN3	9369	Q9HDB5	2	4	2	1	6	4	6	2	4	7	7	-0.538511	0.613649	5	9	8	4	5	7	3	9	-0.236627	0.761392
ENSG00000021762	OSBPL5	114879	A8KAD5	100	151	79	87	116	123	58	82	43	139	47	0.370941	0.277093	95	105	88	98	125	100	101	129	0.119894	0.488113
ENSG00000021776	AQR	9716	A0A024R9L1	183	210	144	154	242	179	206	172	135	299	100	0.0606166	0.833764	416	396	384	367	433	425	427	492	0.0690462	0.405354
ENSG00000021826	CPS1	1373	P31327	6	6	6	2	2	4	7	12	8	20	13	-1.31838	0.0982339	5	3	6	3	0	0	0	0	-4.64078	0.000847278
ENSG00000021852	C8B	732	P07358	0	0	0	0	0	0	0	0	0	0	0	NA	NA	0	0	0	0	0	0	0	0	NA	NA
ENSG00000022267	FHL1	2273	Q13642	74789	57418	10136	9734	18721	52067	51768	39352	41808	65846	40052	-1.2743	0.00203382	21355	20754	21203	20843	42175	41740	42411	47414	0.929837	0
ENSG00000022277	RTF2	51507	A0A0A0MQR2	417	405	207	247	301	350	410	281	345	466	331	-0.399903	0.0330348	491	464	475	461	512	479	508	568	0.0123037	0.891646
ENSG00000022355	GABRA1	2554	A8K177	0	0	0	0	0	0	0	0	0	0	0	NA	NA	0	0	0	0	0	0	0	0	NA	NA
ENSG00000022556	NLRP2	55655	Q9NX02	1	0	0	0	0	0	0	2	0	2	0	-1.87848	NA	2	2	0	0	0	1	0	0	-1.8343	0.525589
ENSG00000022567	SLC45A4	57210	Q5BKX6	67	62	30	37	52	55	21	32	31	55	43	0.0219606	0.969939	71	69	52	61	58	58	63	82	-0.0740221	0.758919
ENSG00000022840	RNF10	9921	Q8N5U6	1958	2073	802	968	1139	1892	948	923	1433	1498	1427	-0.298761	0.43385	1105	1071	1113	1029	920	853	917	952	-0.360872	2.58011e-17
ENSG00000022976	ZNF839	55778	A8K0R7	148	146	59	107	113	154	178	108	142	167	143	-0.542859	0.0322049	117	107	97	92	181	197	191	207	0.794805	3.73167e-12
ENSG00000023041	ZDHHC6	64429	Q9H6R6	74	121	78	80	116	72	133	86	79	176	74	0.00348214	0.993558	210	200	209	223	151	140	148	158	-0.611856	1.47113e-09
ENSG00000023171	GRAMD1B	57476	Q3KR37	144	204	106	64	138	112	186	168	67	269	31	-0.0958495	0.889006	113	102	102	93	127	145	155	148	0.3735	0.00552116
ENSG00000023191	RNH1	6050	A0A140VJT8	422	560	402	605	466	471	479	288	340	614	388	0.266109	0.237957	915	836	938	836	501	525	507	636	-0.817246	1.29678e-56
ENSG00000023228	NDUFS1	4719	P28331	3991	4687	1995	2763	3766	4036	4118	3757	4633	5536	4011	-0.461569	0.0424678	4505	4480	4555	4332	4198	4067	4143	4784	-0.172354	3.39208e-14
ENSG00000023287	RB1CC1	9821	Q8TDY2	777	669	296	470	590	912	975	707	826	1132	708	-0.817989	1.19472e-06	1097	1073	1112	1094	1460	1506	1473	1629	0.356066	2.02193e-21
ENSG00000023318	ERP44	23071	Q9BS26	103	152	97	79	151	111	138	126	123	204	82	-0.0956312	0.779251	177	194	176	181	226	198	220	251	0.181023	0.102097
ENSG00000023330	ALAS1	211	P13196	624	687	341	400	636	444	501	495	542	487	410	-0.0437966	0.909711	548	472	507	523	301	269	304	317	-0.899118	5.68486e-41
ENSG00000023445	BIRC3	330	Q13489	22	33	18	15	43	28	49	43	45	54	31	-0.577514	0.220564	122	147	116	129	139	144	148	154	0.0708561	0.657104
ENSG00000023516	AKAP11	11215	Q9UKA4	255	205	210	197	216	240	252	228	151	374	139	-0.117849	0.694863	373	414	424	424	388	404	393	457	-0.110289	0.171124
ENSG00000023572	GLRX2	51022	Q9NS18	118	130	50	70	88	124	145	158	162	241	160	-0.980017	0.000700829	200	183	159	178	216	193	222	228	0.138863	0.243207
ENSG00000023608	SNAPC1	6617	B2RC42	44	52	14	10	29	29	33	19	26	51	17	-0.304384	0.574108	19	21	24	28	54	42	53	54	1.02528	2.32338e-05
ENSG00000023697	DERA	51071	E9PPM8	83	111	76	86	80	112	96	96	91	157	77	-0.199368	0.43115	159	148	137	149	144	138	160	153	-0.110371	0.435241
ENSG00000023734	STRAP	11171	Q9Y3F4	412	368	237	289	386	412	363	351	476	762	422	-0.528073	0.0225091	317	307	314	328	245	186	241	242	-0.586138	2.91285e-12
ENSG00000023839	ABCC2	1244	Q92887	21	15	22	17	18	17	7	5	4	18	4	0.85005	0.17765	36	33	58	53	23	24	27	23	-1.00579	8.33283e-05
ENSG00000023892	DEF6	50619	Q9H4E7	3	11	9	6	6	10	20	5	3	16	5	-0.0745916	0.941329	26	31	27	26	18	25	16	11	-0.760901	0.0200807
ENSG00000023902	PLEKHO1	51177	Q53GL0	174	192	132	196	168	178	132	84	189	173	163	0.110109	0.799633	194	158	186	200	166	180	180	208	-0.12427	0.320771
ENSG00000023909	GCLM	2730	P48507	83	108	67	42	81	142	186	151	113	248	98	-0.972837	0.0020671	220	223	192	231	391	395	447	466	0.855722	6.23898e-28
ENSG00000024048	UBR2	23304	Q8IWV8	1084	1007	438	581	915	1166	975	933	1105	1305	933	-0.620267	0.0028632	1071	984	943	949	1508	1419	1471	1656	0.501107	2.2493e-37
ENSG00000024422	EHD2	30846	A0A024R0S6	137	399	371	242	431	337	178	216	160	690	183	0.522046	0.232849	120	118	117	129	145	157	156	142	0.196391	0.162223
ENSG00000024526	DEPDC1	55635	Q5TB30	3	4	0	0	2	1	2	2	1	4	1	-0.490545	NA	6	5	5	9	0	1	1	1	-3.17723	0.00465149
ENSG00000024862	CCDC28A	25901	Q8IWP9	44	46	20	25	31	49	35	23	32	67	28	-0.380529	0.263224	52	46	40	52	92	68	80	93	0.692222	0.000130402
ENSG00000025039	RRAGD	58528	Q9NQL2	1472	1108	667	755	980	1572	1424	1154	1719	1610	1381	-0.810881	0.000232382	2234	2107	2177	2035	1618	1518	1542	1692	-0.540478	5.72891e-64
ENSG00000025156	HSF2	3298	Q03933	339	151	132	143	232	262	345	241	275	299	272	-0.853817	0.00109397	411	416	402	426	448	432	478	511	0.0591502	0.473653
ENSG00000025293	PHF20	51230	Q9BVI0	577	326	175	276	294	580	380	295	414	419	506	-0.820041	0.00555088	386	366	397	432	522	525	556	598	0.361252	1.79043e-08
ENSG00000025423	HSD17B6	8630	A0A024RB43	1	0	1	0	0	0	2	0	0	1	0	-0.8439	NA	3	1	0	2	0	2	2	1	-0.370997	0.842496
ENSG00000025434	NR1H3	10062	Q13133	21	50	33	48	48	42	48	28	17	50	17	0.524784	0.159225	50	60	50	50	43	32	55	52	-0.324365	0.167001
ENSG00000025708	TYMP	1890	B2RBL3	27	249	23	30	30	32	69	25	26	72	21	0.95799	NA	67	51	49	58	155	166	163	156	1.39482	3.93506e-23
ENSG00000025770	NCAPH2	29781	Q6IBW4	152	198	96	180	175	174	144	93	116	214	100	0.197265	0.401965	168	150	178	167	246	250	234	310	0.532044	3.3823e-08
ENSG00000025772	TOMM34	10953	Q15785	34	70	38	47	58	41	50	34	38	102	44	0.136269	0.735724	74	68	81	78	62	51	66	67	-0.407319	0.0254944
ENSG00000025796	SEC63	11231	A0A0S2Z5M1	65	101	115	151	111	106	123	57	67	131	45	0.582248	0.0916401	304	300	303	328	233	250	265	287	-0.371269	7.35988e-06
ENSG00000025800	KPNA6	23633	O60684	1173	1120	419	688	880	1044	1138	877	1022	1512	994	-0.579138	0.0030242	612	557	612	577	749	770	789	864	0.31213	1.59654e-09
ENSG00000026025	VIM	7431	P08670	1779	3810	1967	1511	3396	2232	3013	1463	1007	4377	1039	0.375063	0.341145	3791	3570	3489	3595	6092	5887	6124	6680	0.663042	1.89384e-184
ENSG00000026036	RTEL1-TNFRSF6B	100533107	NA	8	26	11	12	18	16	17	12	9	11	5	0.549457	0.311939	9	14	7	15	14	1	8	8	-0.658896	0.256116
ENSG00000026103	FAS	355	P25445	20	40	17	21	41	18	33	34	55	41	20	-0.184561	0.780466	62	52	46	45	100	109	113	138	1.04835	3.11706e-11
ENSG00000026297	RNASET2	8635	O00584	22	30	26	31	22	34	25	16	22	36	7	0.293063	0.54656	26	23	28	22	25	28	30	21	-0.0397019	0.924568
ENSG00000026508	CD44	960	P16070	146	419	148	130	217	251	240	169	104	576	121	0.0337389	0.955487	188	184	168	176	301	283	313	337	0.669113	1.55141e-14
ENSG00000026559	KCNG1	3755	Q86Y85	1	0	0	0	3	0	1	2	0	2	1	-0.471194	NA	1	1	0	1	0	0	0	0	-2.14723	NA
ENSG00000026652	AGPAT4	56895	Q9NRZ5	17	65	36	40	65	22	51	22	11	64	22	0.8262	0.0667517	67	56	61	46	62	75	70	69	0.149787	0.502662
ENSG00000026751	SLAMF7	57823	Q9NQ25	1	5	6	6	2	2	7	3	2	11	0	0.528177	0.670304	14	8	12	9	11	10	5	5	-0.579436	0.301624
ENSG00000026950	BTN3A1	11119	O00481	81	155	96	102	165	106	116	85	75	172	60	0.396744	0.081987	123	107	128	123	313	296	263	360	1.23958	3.40815e-36
ENSG00000027001	MIPEP	4285	Q99797	74	131	64	107	117	90	82	83	97	111	68	0.235144	0.413203	209	191	206	198	158	173	136	165	-0.462003	1.17952e-05
ENSG00000027075	PRKCH	5583	P24723	75	161	128	109	167	198	143	143	134	184	124	-0.0351863	0.937241	301	322	291	286	290	257	312	329	-0.131146	0.164694
ENSG00000027644	INSRR	3645	P14616	0	3	3	1	1	3	1	2	1	1	1	0.635229	NA	0	0	0	0	1	3	1	1	2.93066	0.209138
ENSG00000027697	IFNGR1	3459	A0A0S2Z3Y2	191	258	166	191	278	202	296	182	201	306	150	0.0222891	0.941329	557	613	536	591	486	468	464	542	-0.345559	1.29021e-08
ENSG00000027847	B4GALT7	11285	Q9UBV7	73	82	55	70	73	88	61	53	64	93	47	0.0357064	0.912639	100	84	76	96	92	88	83	105	-0.0691077	0.731242
ENSG00000027869	SH2D2A	9047	Q5UBZ2	0	8	2	2	4	2	1	0	0	5	0	1.89899	NA	0	1	2	2	2	0	1	1	-0.443221	0.836115
ENSG00000028116	VRK2	7444	Q86Y07	101	98	65	65	53	68	87	103	77	123	71	-0.373357	0.246278	95	115	101	108	140	116	158	178	0.379503	0.00557685
ENSG00000028137	TNFRSF1B	7133	P20333	108	245	112	126	169	94	106	90	62	180	75	0.66715	0.00178262	120	95	117	125	139	122	137	140	0.120149	0.443675
ENSG00000028203	VEZT	55591	Q9HBM0	650	657	266	327	505	581	693	458	437	863	529	-0.503119	0.00938056	676	662	604	641	1045	987	1035	1174	0.598906	3.09719e-38
ENSG00000028277	POU2F2	5452	P09086	8	7	10	12	12	1	10	12	4	8	7	0.520855	0.52757	12	9	8	9	3	0	4	3	-2.04419	0.0030185
ENSG00000028310	BRD9	65980	B4DXI2	181	249	123	166	170	161	161	99	104	192	105	0.29497	0.157722	155	177	152	141	229	226	193	241	0.392575	0.000235842
ENSG00000028528	SNX1	6642	Q13596	345	396	276	414	473	390	267	205	198	451	207	0.43552	0.0404079	590	556	605	582	580	561	529	627	-0.138262	0.0270341
ENSG00000028839	TBPL1	9519	P62380	22	12	12	24	28	20	18	21	16	33	13	-0.0790142	0.896743	70	78	60	66	79	53	75	73	-0.0851213	0.711957
ENSG00000029153	ARNTL2	56938	Q8WYA1	2	13	2	0	8	6	3	4	4	8	2	0.380984	0.749125	8	4	3	6	17	22	17	27	1.86327	4.33825e-05
ENSG00000029363	BCLAF1	9774	Q9NYF8	551	582	318	315	471	525	669	519	459	823	407	-0.444722	0.00620665	1024	1001	993	979	1343	1269	1285	1460	0.306525	6.95355e-15
ENSG00000029364	SLC39A9	55334	Q9NUM3	137	212	140	142	184	126	229	145	157	297	117	-0.0144548	0.970517	306	304	336	303	351	341	379	362	0.0836633	0.369539
ENSG00000029534	ANK1	286	P16157	3658	4029	1828	1504	2515	2660	3362	2279	3407	3960	3067	-0.457612	0.117003	2226	2168	2290	2043	2136	2200	2149	2406	-0.0885466	0.0106618
ENSG00000029559	IBSP	3381	P21815	0	0	0	0	1	0	0	0	1	0	1	-0.114718	NA	0	0	0	0	0	0	0	0	NA	NA
ENSG00000029639	TFB1M	51106	E5KTM5	45	54	36	51	77	44	48	26	57	59	31	0.282613	0.456208	92	81	77	79	80	86	77	85	-0.119154	0.540849
ENSG00000029725	RABEP1	9135	Q15276	1031	944	387	466	651	962	1015	742	1137	1254	1397	-0.926143	0.00218579	1200	1260	1103	1142	992	914	999	1089	-0.352741	1.06627e-15
ENSG00000029993	HMGB3	3149	O15347	20	38	36	29	41	10	27	25	17	69	11	0.597976	0.273172	92	86	95	93	19	36	29	26	-1.84822	1.16744e-21
ENSG00000030066	NUP160	23279	Q12769	115	160	130	211	172	185	142	102	88	204	86	0.40726	0.130969	330	317	341	325	370	361	337	408	0.0527939	0.579533
ENSG00000030110	BAK1	578	A0A0S2Z391	57	75	39	73	84	69	67	36	58	95	84	-0.00663098	0.989422	123	103	114	90	61	68	63	69	-0.834752	3.24998e-08
ENSG00000030304	MUSK	4593	O15146	39	41	20	7	14	5	29	14	2	69	9	-0.104353	0.931551	117	118	114	120	39	35	21	39	-1.92404	5.93361e-29
ENSG00000030419	IKZF2	22807	Q9UKS7	124	108	59	55	151	141	213	166	87	145	96	-0.63642	0.0937413	167	175	144	159	253	260	297	265	0.622714	1.90281e-10
ENSG00000030582	GRN	2896	P28799	211	381	227	217	287	250	231	171	156	463	174	0.265254	0.245192	254	210	245	204	213	200	209	249	-0.184167	0.0830172
ENSG00000031003	FAM13B	51306	Q9NYF5	87	125	91	104	117	136	78	78	69	152	74	0.204804	0.431959	300	257	274	273	291	277	307	333	0.0138151	0.911185
ENSG00000031081	ARHGAP31	57514	Q2M1Z3	184	341	391	313	499	254	236	202	116	394	121	0.928115	0.000864604	294	277	291	288	309	288	317	349	0.0189625	0.864281
ENSG00000031691	CENPQ	55166	Q7L2Z9	15	29	21	8	23	15	12	23	14	29	6	0.317284	0.608322	25	38	19	17	31	32	33	32	0.255824	0.449426
ENSG00000031698	SARS	6301	Q5T5C7	479	579	597	832	804	428	430	321	393	601	372	0.732536	0.001241	1830	1708	1745	1750	703	699	712	802	-1.38614	2.75185e-273
ENSG00000031823	RANBP3	8498	B7Z7F3	212	213	139	164	191	195	201	171	117	253	142	-0.0609231	0.796893	171	170	172	153	163	177	181	200	-0.00146634	0.991376
ENSG00000032219	ARID4A	5926	A0A024R657	105	109	72	132	120	131	135	91	98	185	74	-0.0859096	0.782506	205	165	188	150	252	233	202	268	0.316055	0.00321369
ENSG00000032389	EIPR1	7260	A8MUM1	78	102	46	56	54	56	89	40	63	97	77	-0.188889	0.633638	131	109	129	113	71	74	70	75	-0.847551	1.55872e-09
ENSG00000032444	PNPLA6	10908	Q8IY17	351	286	144	237	172	347	177	153	183	224	216	-0.200352	0.630576	148	180	149	148	124	153	135	137	-0.301403	0.0190046
ENSG00000032742	IFT88	8100	B3KX42	44	78	36	37	50	49	59	64	31	88	30	-0.066077	0.884398	85	86	80	93	163	120	128	141	0.566724	4.47475e-05
ENSG00000033011	ALG1	56052	Q9BT22	35	63	30	28	45	28	43	44	48	61	21	0.0108639	0.984843	54	56	56	51	70	66	60	65	0.152015	0.500966
ENSG00000033030	ZCCHC8	55596	Q6NZY4	145	182	79	109	142	224	123	96	108	196	91	-0.146951	0.640735	137	126	129	127	117	112	111	120	-0.289279	0.0331534
ENSG00000033050	ABCF2	10061	A0A090N7X1	106	80	36	85	63	100	72	57	91	112	100	-0.505637	0.148887	23	35	26	28	30	24	25	32	-0.131014	0.712476
ENSG00000033100	CHPF2	54480	B3KPG6	98	129	70	75	106	91	76	45	45	133	45	0.346053	0.227866	84	70	62	69	59	67	73	69	-0.203514	0.314994
ENSG00000033122	LRRC7	57554	A0A075B6E9	24	67	12	36	60	28	60	51	12	105	10	0.0985399	0.913733	27	22	28	32	110	122	118	146	2.06847	8.2337e-30
ENSG00000033170	FUT8	2530	Q546E0	51	86	52	32	72	52	63	43	26	99	31	0.240348	0.546991	127	106	109	105	118	105	111	124	-0.08059	0.638899
ENSG00000033178	UBA6	55236	A0A024RDB0	116	151	90	111	168	172	179	145	145	204	123	-0.282438	0.254006	318	332	371	324	467	399	371	486	0.240622	0.00233996
ENSG00000033327	GAB2	9846	Q9UQC2	178	201	167	159	162	127	102	85	56	309	64	0.517955	0.200233	178	158	151	164	84	75	96	110	-0.952465	9.89718e-15
ENSG00000033627	ATP6V0A1	535	Q53ET5	474	430	183	321	321	620	276	278	297	448	301	-0.326773	0.301748	288	260	269	226	331	350	348	376	0.314805	0.000131409
ENSG00000033800	PIAS1	8554	O75925	169	195	144	156	205	204	219	173	165	295	157	-0.170536	0.384917	316	282	276	256	393	382	352	439	0.354639	5.01502e-06
ENSG00000033867	SLC4A7	9497	Q9Y6M7	371	459	237	289	478	363	236	455	174	574	113	0.170726	0.740634	643	698	710	662	1076	967	1045	1217	0.549132	6.90302e-32
ENSG00000034053	APBA2	321	Q59G28	0	2	1	5	2	0	2	0	1	3	1	1.40168	NA	8	10	5	5	6	6	8	10	-0.0209104	0.97467
ENSG00000034152	MAP2K3	5606	P46734	287	426	130	242	184	326	219	203	270	594	239	-0.335644	0.3385	106	85	92	80	141	141	155	153	0.586208	7.09949e-06
ENSG00000034239	EFCAB1	79645	A0A024R7U7	0	0	0	0	0	1	1	0	0	2	0	-1.47257	NA	0	0	0	0	1	0	0	1	1.30808	NA
ENSG00000034510	TMSB10	9168	P63313	329	896	518	487	871	331	512	341	261	917	247	0.767676	0.00655981	1069	1021	1083	1072	912	851	860	1032	-0.332471	1.04589e-14
ENSG00000034533	ASTE1	28990	D6RG30	10	19	12	15	29	24	31	25	19	44	12	-0.316711	0.573854	42	38	41	48	57	49	47	62	0.229958	0.343955
ENSG00000034677	RNF19A	25897	Q9NV58	302	311	150	200	297	294	343	237	248	387	244	-0.331624	0.0643252	575	532	555	505	619	608	636	686	0.118721	0.0610401
ENSG00000034693	PEX3	8504	P56589	47	59	42	37	42	54	52	47	40	75	37	-0.155911	0.619993	111	95	116	77	119	107	122	130	0.145494	0.384054
ENSG00000034713	GABARAPL2	11345	P60520	360	279	162	188	256	315	313	253	320	510	243	-0.589746	0.000175658	201	171	172	200	209	249	233	268	0.250055	0.0185879
ENSG00000034971	MYOC	4653	A0A0S2Z421	330	99	34	21	27	380	372	92	170	515	154	-2.65715	1.34857e-09	25	25	26	26	253	244	225	263	3.15618	5.4089e-80
ENSG00000035115	SH3YL1	26751	Q96HL8	62	109	59	85	93	92	52	41	55	83	50	0.467769	0.0671133	117	106	113	127	105	107	128	166	0.00779473	0.965737
ENSG00000035141	FAM136A	84908	E7EQY1	89	114	61	121	178	77	114	123	113	157	110	0.0218591	0.967352	258	229	271	266	179	172	171	181	-0.657611	1.20844e-12
ENSG00000035403	VCL	7414	A0A024QZN4	1591	1200	696	707	1051	1764	1329	909	1356	1793	1514	-0.726076	0.000954529	1094	1061	1045	1059	1037	991	1071	1172	-0.112125	0.0141722
ENSG00000035499	DEPDC1B	55789	Q8WUY9	3	2	0	1	1	0	0	0	0	0	0	1.02879	NA	6	4	8	7	8	1	3	2	-0.947042	0.234469
ENSG00000035664	DAPK2	23604	A0A024R603	1300	589	200	182	429	1259	667	618	683	1119	688	-1.4456	3.10808e-06	191	205	212	191	915	891	924	1100	2.14388	5.16577e-233
ENSG00000035681	NSMAF	8439	Q92636	175	186	135	122	180	221	175	146	155	237	141	-0.20321	0.311028	296	273	282	255	256	225	250	284	-0.240167	0.00775425
ENSG00000035687	ADSS	159	A0A024R5Q7	33	43	31	37	64	68	56	47	44	67	35	-0.201494	0.604619	80	86	81	79	88	108	87	103	0.128596	0.49162
ENSG00000035720	STAP1	26228	A0A024RD91	0	0	0	0	0	1	0	0	0	1	1	-1.21487	NA	0	1	2	3	0	0	0	0	-3.14758	0.180277
ENSG00000035862	TIMP2	7077	A0A140VK57	292	667	487	264	523	533	433	255	193	807	275	0.357432	0.355381	165	185	193	188	242	231	233	242	0.260002	0.0118047
ENSG00000035928	RFC1	5981	P35251	233	259	165	126	264	275	329	225	188	387	203	-0.380968	0.0945987	389	377	368	367	510	471	510	575	0.344468	9.57711e-08
ENSG00000036054	TBC1D23	55773	Q9NUY8	212	250	156	137	196	186	291	148	208	324	185	-0.278182	0.276806	473	493	462	497	421	416	383	445	-0.325162	6.94094e-07
ENSG00000036257	CUL3	8452	B7Z600	668	586	294	439	541	651	678	505	771	792	681	-0.613826	0.0118259	957	1027	954	976	1255	1241	1264	1362	0.272389	4.98928e-11
ENSG00000036448	MYOM2	9172	P54296	16575	11892	3155	3849	4154	9995	5960	5045	6898	6596	6799	-0.643597	0.18329	2939	2863	2858	2926	16181	16043	16290	18688	2.41943	0
ENSG00000036473	OTC	5009	P00480	0	0	0	0	0	0	1	0	0	0	0	-0.423854	NA	6	2	6	5	2	1	1	0	-2.35289	0.0352318
ENSG00000036530	CYP46A1	10858	Q9Y6A2	4	14	7	13	12	7	6	2	3	32	8	0.509495	0.567466	7	14	7	3	3	3	8	8	-0.617895	0.38044
ENSG00000036549	ZZZ3	26009	Q8IYH5	302	285	184	197	327	269	341	209	225	365	191	-0.140274	0.533162	432	459	470	416	587	587	606	631	0.325061	7.03587e-08
ENSG00000036565	SLC18A1	6570	P54219	0	0	0	1	1	0	1	0	0	0	2	0.189087	NA	0	0	0	0	0	0	0	0	NA	NA
ENSG00000036672	USP2	9099	O75604	868	859	383	987	575	828	340	456	652	729	505	0.136608	0.783354	178	155	155	166	149	154	129	151	-0.280626	0.0214373
ENSG00000036828	CASR	846	P41180	0	0	0	0	0	0	0	0	1	0	0	-0.423854	NA	0	0	0	0	0	0	0	0	NA	NA
ENSG00000037042	TUBG2	27175	A0A1B4Z394	33	32	45	24	36	31	22	21	22	41	28	0.319065	0.467786	50	50	49	39	43	47	50	50	-0.0996299	0.713149
ENSG00000037241	RPL26L1	51121	Q9UNX3	20	34	30	33	31	22	33	28	30	59	28	0.0532754	0.919548	81	72	80	80	36	38	42	37	-1.14707	3.5104e-10
ENSG00000037280	FLT4	2324	P35916	58	105	129	120	131	108	80	72	39	125	56	0.73512	0.0188292	87	64	99	86	77	85	80	112	-0.0428257	0.844318
ENSG00000037474	NSUN2	54888	Q08J23	335	338	219	219	269	276	340	246	266	360	248	-0.203833	0.325108	466	441	476	464	539	512	498	571	0.0831926	0.256027
ENSG00000037637	FBXO42	54455	A0A024QZB0	291	301	186	241	265	330	225	186	204	331	208	-0.036302	0.88549	329	326	349	350	325	314	283	356	-0.199647	0.0154862
ENSG00000037749	MFAP3	4238	P55082	117	151	95	98	152	115	122	118	151	189	82	-0.066083	0.848188	303	282	324	321	275	281	273	332	-0.199928	0.0218213
ENSG00000037757	MRI1	84245	Q9BV20	71	115	72	38	106	92	85	51	21	133	45	0.262031	0.603148	101	117	103	109	119	112	109	149	0.067016	0.704569
ENSG00000037897	METTL1	4234	Q9UBP6	15	29	19	54	20	17	11	6	14	22	11	1.20294	0.0145737	40	43	40	34	25	22	32	26	-0.695238	0.00737616
ENSG00000037965	HOXC8	3224	P31273	0	0	11	12	22	38	22	20	36	22	31	-1.11788	0.481983	6	4	4	2	7	2	4	2	-0.199803	0.845179
ENSG00000038002	AGA	175	P20933	33	34	17	13	20	22	41	37	38	31	39	-0.813135	0.0762199	27	24	35	20	77	71	57	75	1.28683	1.90032e-09
ENSG00000038210	PI4K2B	55300	Q8TCG2	13	12	9	7	12	13	13	8	7	14	3	-0.0017682	0.99797	22	26	22	14	44	34	28	32	0.603543	0.0473222
ENSG00000038219	BOD1L1	259282	Q8NFC6	496	531	378	472	528	497	555	451	358	781	357	-0.0457136	0.816644	630	636	710	621	766	758	780	876	0.176211	0.00112215
ENSG00000038274	MAT2B	27430	A0A140VJP2	203	217	106	151	199	220	249	159	199	337	161	-0.389468	0.0278697	365	344	361	283	408	429	444	470	0.257006	0.000707762
ENSG00000038295	TLL1	7092	O43897	14	29	40	14	50	31	31	23	12	31	8	0.695194	0.212754	58	60	56	51	54	54	59	75	-0.0131488	0.960083
ENSG00000038358	EDC4	23644	Q6P2E9	212	213	147	251	159	239	128	119	108	192	124	0.290026	0.401401	157	166	165	193	170	159	165	181	-0.129044	0.319189
ENSG00000038382	TRIO	7204	O75962	868	1294	1037	1184	1181	934	717	582	424	958	469	0.77189	6.20006e-05	1133	1107	1178	1071	1087	1017	1144	1167	-0.139363	0.00182084
ENSG00000038427	VCAN	1462	P13611	311	1211	516	200	693	351	879	309	236	1044	290	0.437727	0.452248	860	807	842	773	771	672	781	902	-0.187381	0.0003972
ENSG00000038532	CLEC16A	23274	Q2KHT3	195	258	151	206	211	219	130	115	150	237	137	0.285383	0.210656	179	185	167	187	134	120	142	159	-0.48882	1.0908e-05
ENSG00000038945	MSR1	4481	P21757	12	19	23	5	16	11	21	18	17	37	8	-0.100413	0.901083	113	110	113	102	60	70	54	92	-0.784982	1.85158e-07
ENSG00000039068	CDH1	999	B3GN61	6	36	1	0	1	0	6	2	0	2	1	1.70811	0.336155	5	11	17	9	9	3	6	14	-0.520427	0.38473
ENSG00000039123	MTREX	23517	P42285	361	338	250	284	399	361	441	394	411	497	299	-0.340728	0.143343	668	615	661	624	877	831	855	956	0.338736	3.12174e-12
ENSG00000039139	DNAH5	1767	Q8TE73	4	16	19	12	9	8	6	7	3	6	4	1.4065	0.0174084	15	17	20	16	16	7	14	18	-0.426317	0.322459
ENSG00000039319	ZFYVE16	9765	Q7Z3T8	177	299	197	222	268	220	277	212	248	385	145	0.057141	0.857712	695	656	714	644	631	594	579	782	-0.184902	0.002023
ENSG00000039523	RIPOR1	79567	Q6ZS17	171	263	218	340	237	261	98	100	138	214	94	0.838314	0.0110031	136	147	142	112	157	162	158	209	0.235436	0.0694723
ENSG00000039537	C6	729	P13671	1	2	9	3	8	14	44	9	3	15	3	-1.04716	0.378485	19	29	22	20	30	16	18	33	-0.0141144	0.970794
ENSG00000039560	RAI14	26064	Q9P0K7	68	120	45	44	56	23	54	25	19	74	14	0.760376	0.132501	85	91	93	84	99	94	98	108	0.0608546	0.754212
ENSG00000039600	SOX30	11063	B4DXW7	0	0	0	1	2	2	0	0	0	1	1	0.417409	NA	0	0	0	0	1	2	0	2	2.63785	NA
ENSG00000039650	PNKP	11284	Q96T60	77	123	81	112	76	90	69	45	42	96	44	0.603061	0.0240204	70	69	64	76	57	65	59	86	-0.182607	0.378608
ENSG00000039987	BEST2	54831	Q8NFU1	0	0	0	0	0	0	0	0	0	0	0	NA	NA	2	0	0	0	0	0	0	0	-1.55137	NA
ENSG00000040199	PHLPP2	23035	Q6ZVD8	56	79	43	58	69	86	48	40	48	83	43	0.106829	0.752215	102	84	84	97	105	87	78	102	-0.0966873	0.614837
ENSG00000040275	SPDL1	54908	Q96EA4	21	45	27	30	57	26	30	32	24	31	22	0.537893	0.137325	60	60	62	63	49	55	70	83	-0.0504946	0.84119
ENSG00000040341	STAU2	27067	A0A0A0MTC5	463	404	209	161	331	497	508	460	623	855	525	-1.08558	2.99444e-05	546	504	508	544	667	613	640	708	0.206283	0.000447899
ENSG00000040487	PQLC2	54896	A0A024RA97	35	55	28	42	31	51	33	20	35	59	21	0.121477	0.783157	40	48	33	29	24	24	24	27	-0.715485	0.00812177
ENSG00000040531	CTNS	1497	A0A0S2Z3I9	67	137	34	69	54	89	64	60	54	101	42	0.0596529	0.898985	94	77	95	68	80	89	84	88	-0.0838771	0.683266
ENSG00000040608	RTN4R	65078	Q9BZR6	2	3	12	31	4	1	1	3	0	1	0	3.58434	0.00168279	8	11	20	17	0	1	0	1	-4.92433	2.48491e-05
ENSG00000040633	PHF23	79142	Q9BUL5	119	79	46	93	69	106	68	67	71	129	70	-0.315442	0.316984	117	101	89	100	75	92	100	129	-0.159049	0.372596
ENSG00000040731	CDH10	1008	X5DNG6	0	0	0	0	0	0	0	0	0	0	0	NA	NA	0	0	0	0	0	0	0	0	NA	NA
ENSG00000040933	INPP4A	3631	Q96PE3	208	322	171	148	205	246	175	157	146	331	167	0.0428935	0.885593	241	207	280	248	233	242	260	270	-0.0730063	0.530985
ENSG00000041353	RAB27B	5874	O00194	2	7	9	2	8	4	4	6	4	6	1	0.778369	0.381547	3	4	3	5	8	11	10	12	1.33278	0.0323992
ENSG00000041357	PSMA4	5685	P25789	353	377	204	232	347	345	491	355	406	697	475	-0.66424	0.00768105	526	525	551	519	475	430	458	579	-0.244855	0.00012178
ENSG00000041515	MYO16	23026	F8W883	3	3	22	6	6	4	12	8	1	13	4	0.761183	0.472493	3	8	7	5	8	13	15	13	0.975674	0.0762466
ENSG00000041802	LSG1	55341	Q9H089	231	277	132	159	207	211	210	180	184	272	168	-0.141031	0.493001	280	281	306	289	238	271	260	262	-0.279645	0.0014588
ENSG00000041880	PARP3	10039	Q9Y6F1	82	67	43	36	36	87	65	59	91	89	90	-0.873107	0.00938751	34	28	27	22	14	18	32	27	-0.403614	0.234154
ENSG00000041982	TNC	3371	B4E1W8	45	586	107	42	62	27	81	61	26	274	37	1.34994	0.181676	305	258	296	308	148	157	143	167	-1.03977	1.00101e-29
ENSG00000041988	THAP3	90326	Q8WTV1	74	82	39	61	50	87	57	48	43	86	52	-0.14657	0.660665	83	94	78	78	100	104	127	113	0.300008	0.0616903
ENSG00000042062	RIPOR3	140876	B7Z3F0	33	71	28	36	36	58	41	41	33	68	40	-0.100176	0.811745	97	89	82	84	45	44	56	50	-0.96735	9.89202e-09
ENSG00000042088	TDP1	55775	A0A024R6L5	17	24	27	14	29	24	22	17	11	33	13	0.307725	0.514563	36	37	33	45	37	57	51	48	0.23985	0.365644
ENSG00000042286	AIFM2	84883	Q9BRQ8	61	63	55	83	58	119	56	23	37	143	42	0.0458067	0.943397	91	122	112	87	51	61	32	57	-1.15131	2.25434e-11
ENSG00000042304	C2orf83	56918	Q53S99	0	0	0	0	0	0	0	0	1	3	0	-1.40517	NA	0	0	0	0	0	0	0	0	NA	NA
ENSG00000042317	SPATA7	55812	Q9P0W8	54	19	39	40	23	70	37	34	61	68	24	-0.618419	0.222057	120	108	115	86	99	114	111	127	-0.0434141	0.823298
ENSG00000042429	MED17	9440	Q9NVC6	25	55	31	32	35	44	37	31	9	44	20	0.363479	0.408735	73	86	82	71	80	66	86	69	-0.165455	0.405331
ENSG00000042445	RETSAT	54884	Q6NUM9	403	829	212	636	629	533	310	376	268	737	161	0.533089	0.173196	524	536	562	542	1056	1015	1074	1237	0.901122	2.27278e-80
ENSG00000042493	CAPG	822	B2R9S4	9	31	23	12	13	36	25	7	13	35	13	0.069704	0.930905	17	17	21	23	5	6	12	8	-1.44733	0.000477712
ENSG00000042753	AP2S1	1175	M0QYZ2	188	189	118	157	158	172	201	119	158	272	132	-0.181331	0.372745	230	236	245	237	190	186	207	200	-0.390984	3.71626e-05
ENSG00000042781	USH2A	7399	O75445	0	0	1	0	6	0	3	0	0	4	2	0.519967	NA	8	6	11	6	0	0	1	0	-4.7872	0.000116249
ENSG00000042813	ZPBP	11055	Q9BS86	0	0	0	0	0	0	0	0	0	0	0	NA	NA	0	0	0	0	0	0	0	0	NA	NA
ENSG00000042832	TG	7038	P01266	1	1	2	6	3	4	2	2	1	3	0	0.788198	NA	2	0	5	4	0	0	5	1	-0.983944	0.495492
ENSG00000042980	ADAM28	10863	Q9UKQ2	5	2	5	4	4	6	15	11	4	32	2	-1.32849	0.145405	14	13	21	19	14	12	12	19	-0.352707	0.42012
ENSG00000043039	BARX2	8538	Q9UMQ3	0	0	1	0	1	0	0	1	0	1	0	0.641955	NA	0	0	0	0	0	0	0	0	NA	NA
ENSG00000043093	DCUN1D1	54165	C9JVE2	169	140	89	65	126	170	225	163	175	222	155	-0.842487	0.000335959	459	440	466	485	445	381	469	527	-0.139598	0.0638125
ENSG00000043143	JADE2	23338	A0A0C4DFT8	191	173	77	104	121	187	167	107	80	141	103	-0.26482	0.4183	115	114	121	121	172	144	167	174	0.364335	0.00309592
ENSG00000043355	ZIC2	7546	A0A024RDY6	0	0	0	0	1	0	0	0	0	0	0	0.709676	NA	0	0	0	0	2	1	2	0	2.67925	NA
ENSG00000043462	LCP2	3937	Q13094	15	39	23	22	37	22	23	22	17	47	8	0.489311	0.260913	40	30	59	33	38	42	39	48	-0.0711567	0.827675
ENSG00000043514	TRIT1	54802	Q53F11	61	68	48	47	76	67	45	41	32	65	35	0.276119	0.360075	125	115	112	121	94	89	103	112	-0.365741	0.00948943
ENSG00000043591	ADRB1	153	P08588	5	13	0	0	7	5	3	3	3	13	6	-0.241242	0.861186	0	1	1	0	2	3	3	1	2.07106	0.249183
ENSG00000044012	GUCA2B	2981	Q16661	0	0	0	0	0	0	0	0	0	0	0	NA	NA	0	0	0	0	0	0	0	0	NA	NA
ENSG00000044090	CUL7	9820	Q14999	329	328	269	381	258	293	256	165	162	390	190	0.339148	0.221733	176	133	165	165	213	197	228	269	0.387667	0.000273159
ENSG00000044115	CTNNA1	1495	G3XAM7	898	1299	883	1036	1324	829	936	669	599	1392	573	0.456757	0.000439118	2158	2104	2168	2076	1902	1872	1813	2055	-0.270111	1.50582e-18
ENSG00000044446	PHKA2	5256	P46019	159	247	147	249	277	175	158	171	107	263	82	0.551028	0.0259382	200	191	214	191	205	219	217	258	0.0590468	0.637764
ENSG00000044459	CNTLN	54875	Q9NXG0	43	77	51	44	88	47	86	40	43	71	45	0.260339	0.480731	140	144	166	138	139	146	163	171	-0.0418131	0.7923
ENSG00000044524	EPHA3	2042	A0A140VJJ0	49	85	23	13	81	16	37	42	16	130	11	0.265361	0.773234	70	69	65	55	129	125	120	127	0.83759	6.82878e-09
ENSG00000044574	HSPA5	3309	P11021	511	645	864	989	524	379	311	333	452	787	387	0.833291	0.0210023	983	976	950	939	525	556	555	613	-0.890704	3.78088e-77
ENSG00000046604	DSG2	1829	Q14126	14	18	36	48	40	15	16	11	11	32	25	1.07817	0.0341226	131	130	134	120	45	37	29	44	-1.84846	1.20331e-30
ENSG00000046647	GEMIN8	54960	A0A024RBX2	27	38	21	29	38	24	25	21	10	48	12	0.436464	0.282167	36	29	28	32	27	31	34	40	-0.0390426	0.916434
ENSG00000046651	OFD1	8481	O75665	75	89	54	77	78	73	75	83	55	99	45	0.0402877	0.907481	119	124	109	109	134	96	125	151	0.0158725	0.935784
ENSG00000046653	GPM6B	2824	Q13491	47	38	14	9	31	3	40	18	7	65	20	-0.301939	0.75703	184	169	182	159	67	57	68	86	-1.43713	2.12185e-29
ENSG00000046774	MAGEC2	51438	Q9UBF1	0	0	0	0	0	0	0	0	0	0	0	NA	NA	0	0	0	0	0	0	0	0	NA	NA
ENSG00000046889	PREX2	80243	Q70Z35	159	367	329	258	428	265	280	275	179	518	142	0.47326	0.152471	459	433	470	428	473	472	474	571	0.0362026	0.66954
ENSG00000047056	WDR37	22884	Q9Y2I8	253	196	99	150	180	199	210	193	237	369	152	-0.575378	0.00623068	257	285	313	274	281	230	272	304	-0.171474	0.0751476
ENSG00000047188	YTHDC2	64848	Q9H6S0	205	285	132	170	233	228	269	248	201	341	180	-0.260852	0.23412	312	273	295	309	357	328	371	393	0.169303	0.0456295
ENSG00000047230	CTPS2	56474	A0A024RC00	59	73	74	72	95	85	66	50	33	81	29	0.499657	0.110566	89	101	97	88	157	169	152	166	0.665504	8.71977e-08
ENSG00000047249	ATP6V1H	51606	A0A024R7U9	203	194	88	101	153	219	185	159	211	240	154	-0.605003	0.0054999	230	237	242	217	240	221	251	274	-0.0257687	0.839151
ENSG00000047315	POLR2B	5431	B4DH29	743	779	406	456	679	721	782	627	722	969	639	-0.407933	0.0182599	1116	1077	1128	1081	1296	1284	1281	1355	0.129816	0.00226744
ENSG00000047346	FAM214A	56204	Q32MH5	201	237	105	155	202	443	324	451	266	808	151	-1.08729	0.0034927	424	380	391	368	999	922	989	1101	1.24357	9.11311e-123
ENSG00000047365	ARAP2	116984	A7E2A5	21	35	7	8	21	30	24	17	10	27	20	-0.342681	0.557084	58	47	48	46	46	37	41	48	-0.326567	0.165381
ENSG00000047410	TPR	7175	P12270	905	999	704	808	1157	987	1080	755	781	1482	777	-0.070935	0.701922	1791	1654	1705	1662	1971	2006	2012	2287	0.164827	7.65547e-07
ENSG00000047457	CP	1356	A5PL27	13	14	1	1	8	5	9	5	3	7	2	-0.178909	0.88278	4	2	8	9	56	55	52	62	3.17409	7.68252e-19
ENSG00000047578	KIAA0556	23247	O60303	37	55	57	58	47	50	51	45	21	81	21	0.399528	0.320009	58	66	81	65	55	42	44	48	-0.629611	0.00115256
ENSG00000047579	DTNBP1	84062	Q96EV8	32	19	18	34	14	45	17	12	18	28	21	-0.164418	0.808596	40	44	42	31	34	38	34	36	-0.259031	0.345247
ENSG00000047597	XK	7504	P51811	52	47	55	22	63	78	79	93	72	110	72	-0.771781	0.0500781	79	92	93	85	113	128	136	157	0.496167	0.00035587
ENSG00000047617	ANO2	57101	F1T0L7	26	78	47	51	85	95	40	32	29	67	32	0.522522	0.218179	108	123	92	101	112	104	104	140	-0.00102971	0.995123
ENSG00000047621	C12orf4	57102	Q9NQ89	112	142	79	88	111	108	164	120	141	190	90	-0.357678	0.175269	224	241	254	265	272	273	280	326	0.10924	0.284959
ENSG00000047634	SCML1	6322	A0A024RBY0	57	74	39	48	66	67	57	51	66	66	56	-0.131797	0.712445	147	172	150	137	127	148	146	162	-0.171994	0.205417
ENSG00000047644	WWC3	55841	Q9ULE0	130	219	160	208	180	198	144	98	75	247	75	0.54892	0.0449482	147	131	160	143	102	107	104	148	-0.452217	0.000418806
ENSG00000047648	ARHGAP6	395	O43182	168	100	105	85	124	157	126	88	80	126	188	-0.384269	0.376691	132	109	113	130	85	97	104	100	-0.441469	0.00168033
ENSG00000047662	FAM184B	27146	Q9ULE4	98	37	7	21	14	112	12	11	23	36	94	-1.60662	0.0523699	6	4	11	6	92	87	99	112	3.73536	1.375e-32
ENSG00000047849	MAP4	4134	P27816	16780	12067	4681	5666	6990	14500	12033	8360	7973	21621	10658	-0.856249	0.000186567	7412	7210	7225	7060	7832	7608	7673	8661	0.0204983	0.378404
ENSG00000047932	GOPC	57120	Q9HD26	122	158	102	135	166	104	160	141	115	225	70	0.0795748	0.822928	423	401	402	408	419	363	392	450	-0.12528	0.106812
ENSG00000047936	ROS1	6098	P08922	1	0	0	1	0	2	0	0	0	3	1	-1.57519	NA	0	0	0	0	2	0	2	2	2.89751	0.242375
ENSG00000048028	USP28	57646	B4E3L3	619	727	359	445	578	631	646	526	722	890	589	-0.380475	0.0706527	1005	987	1039	1001	976	955	952	1074	-0.14292	0.0015849
ENSG00000048052	HDAC9	9734	Q9UKV0	386	324	205	186	250	456	355	249	293	381	270	-0.522509	0.0101124	325	333	326	316	445	391	405	464	0.275146	0.000160723
ENSG00000048140	TSPAN17	26262	Q96FV3	261	186	77	146	107	180	152	82	151	195	156	-0.419155	0.259577	217	215	197	230	151	147	162	144	-0.62257	1.55119e-09
ENSG00000048162	NOP16	51491	Q9Y3C1	81	85	69	144	103	36	75	53	66	137	58	0.521608	0.204568	228	193	207	199	75	62	62	89	-1.63899	2.96979e-41
ENSG00000048342	CC2D2A	57545	Q9P2K1	53	77	48	24	58	57	62	68	36	129	36	-0.25924	0.565796	55	68	86	67	66	89	89	90	0.160067	0.43893
ENSG00000048392	RRM2B	50484	Q7LG56	361	315	84	102	198	311	381	337	482	438	353	-1.27102	0.000160395	378	369	401	392	454	432	478	510	0.167156	0.0207036
ENSG00000048405	ZNF800	168850	Q2TB10	81	96	73	109	156	103	124	102	80	140	61	0.139902	0.696932	228	206	196	198	239	200	215	303	0.0894412	0.469017
ENSG00000048462	TNFRSF17	608	Q02223	0	0	0	0	0	0	0	0	0	0	0	NA	NA	0	0	0	0	0	0	0	0	NA	NA
ENSG00000048471	SNX29	92017	Q8TEQ0	161	242	125	126	167	206	169	97	98	297	122	0.0289318	0.933628	166	148	170	148	174	159	170	168	-0.0279211	0.853605
ENSG00000048540	LMO3	55885	A0A024RAT1	1	0	0	0	0	3	0	1	0	4	1	-2.82119	NA	0	0	0	0	2	0	1	2	2.62578	NA
ENSG00000048544	MRPS10	55173	A0A024RD03	305	280	123	143	209	292	382	252	305	454	324	-0.868258	4.50085e-05	387	395	434	408	515	481	524	511	0.208009	0.00270568
ENSG00000048545	GUCA1A	2978	P43080	0	0	0	0	0	0	0	2	0	0	0	-0.836048	NA	0	0	0	0	0	0	0	0	NA	NA
ENSG00000048649	RSF1	51773	Q05DG0	368	328	237	267	325	365	331	259	268	528	224	-0.189043	0.217124	424	468	415	422	452	456	424	476	-0.0510033	0.553544
ENSG00000048707	VPS13D	55187	Q5THJ4	1811	1955	1023	1293	1713	1919	1794	1379	1306	2172	1445	-0.208764	0.138122	1294	1278	1407	1385	1732	1656	1622	1827	0.234489	5.05904e-10
ENSG00000048740	CELF2	10659	O95319	132	270	231	250	291	235	263	154	188	323	204	0.299219	0.309453	406	405	450	411	398	354	401	448	-0.179098	0.0152392
ENSG00000048828	FAM120A	23196	Q9NZB2	846	867	501	603	740	811	679	609	638	1189	560	-0.170331	0.205746	986	949	969	1064	878	804	860	975	-0.290741	4.00857e-10
ENSG00000048991	R3HDM1	23518	Q15032	211	245	83	83	115	173	158	139	220	410	142	-0.695629	0.040841	157	122	131	138	122	122	124	129	-0.255792	0.0602808
ENSG00000049089	COL9A2	1298	Q14055	8	7	4	0	1	3	6	5	2	5	3	-0.641946	0.57737	2	1	5	1	4	0	4	3	0.173947	0.904651
ENSG00000049130	KITLG	4254	A0A024RBC0	61	108	123	95	176	31	87	90	42	119	40	0.942445	0.0250577	201	181	208	217	169	147	172	190	-0.367981	0.000495823
ENSG00000049167	ERCC8	1161	Q13216	30	50	44	35	41	36	44	39	33	64	19	0.199797	0.610282	106	93	118	101	65	69	65	53	-0.841932	5.77816e-08
ENSG00000049192	ADAMTS6	11174	Q5IR90	3	16	10	2	15	5	17	4	6	8	2	0.724276	0.415073	15	25	22	21	21	20	29	33	0.191133	0.618241
ENSG00000049239	H6PD	9563	R4GMU1	1588	1043	933	885	1263	1759	1363	1347	736	1657	859	-0.340719	0.207809	571	591	614	587	1046	1002	981	1132	0.700378	2.12623e-50
ENSG00000049245	VAMP3	9341	Q15836	324	304	189	217	311	281	390	331	317	518	271	-0.465401	0.0170794	504	499	498	488	731	714	730	775	0.453364	2.36114e-17
ENSG00000049246	PER3	8863	A0A087WV69	606	288	311	360	587	658	628	469	385	915	380	-0.529494	0.0451839	179	168	150	175	727	701	707	839	2.02902	5.07992e-173
ENSG00000049247	UTS2	10911	O95399	1	0	0	0	0	0	0	0	1	2	1	-1.90715	NA	0	0	0	0	0	0	0	0	NA	NA
ENSG00000049249	TNFRSF9	3604	Q07011	0	1	0	0	1	1	6	3	1	3	2	-2.22117	NA	1	6	4	0	0	0	1	1	-2.58143	0.132687
ENSG00000049283	EPN3	55040	Q9H201	0	0	0	0	0	0	0	0	1	7	1	-2.52258	NA	0	0	0	0	1	0	2	1	2.32245	NA
ENSG00000049323	LTBP1	4052	Q14766	350	707	342	222	405	235	409	283	230	847	269	0.182823	0.687009	772	731	741	729	775	768	712	816	-0.0685589	0.255136
ENSG00000049449	RCN1	5954	Q15293	54	80	59	57	50	70	43	35	33	80	49	0.26658	0.424302	98	98	114	120	91	98	90	128	-0.198042	0.228281
ENSG00000049540	ELN	2006	P15502	84	548	1674	932	456	161	209	113	33	594	42	2.74469	0.000955794	265	273	298	277	608	567	605	697	1.03744	3.88528e-58
ENSG00000049541	RFC2	5982	P35250	50	88	39	74	58	80	71	50	58	75	51	0.0310684	0.937452	86	84	89	83	132	119	117	135	0.440902	0.00175058
ENSG00000049618	ARID1B	57492	Q8NFD5	802	1034	593	754	814	1230	588	587	605	943	618	0.0440655	0.894497	658	717	644	670	918	868	953	1052	0.378796	7.94782e-15
ENSG00000049656	CLPTM1L	81037	Q96KA5	136	214	127	140	139	114	134	97	97	197	73	0.370188	0.071702	308	331	311	273	179	162	180	203	-0.872769	1.52467e-23
ENSG00000049759	NEDD4L	23327	A0A024R2A4	531	274	161	245	290	730	354	290	365	579	462	-0.981213	0.000203154	119	114	124	109	353	358	367	379	1.52982	3.96695e-61
ENSG00000049768	FOXP3	50943	Q9BZS1	0	1	0	0	2	0	0	0	1	2	0	0.714966	NA	0	1	1	2	0	0	0	0	-2.5652	NA
ENSG00000049769	PPP1R3F	89801	Q0D2I0	173	184	75	157	118	175	148	122	150	211	174	-0.35113	0.23259	102	96	108	116	126	98	109	127	0.00765714	0.966364
ENSG00000049860	HEXB	3074	A0A024RAJ6	126	150	80	99	134	132	131	103	103	168	77	-0.0641913	0.790471	266	255	261	264	261	246	232	251	-0.194196	0.042089
ENSG00000049883	PTCD2	79810	B3KPU6	122	158	91	88	120	145	139	124	139	199	138	-0.367332	0.113835	153	159	165	172	141	127	127	153	-0.360701	0.00226009
ENSG00000050030	NEXMIF	340533	Q5QGS0	2	6	1	1	6	0	5	4	3	10	5	-0.309481	0.81907	6	13	10	10	13	9	12	27	0.514048	0.306957
ENSG00000050130	JKAMP	51528	Q9P055	80	86	46	58	91	79	114	88	116	163	69	-0.553314	0.0585356	199	195	205	198	243	219	221	212	0.053664	0.679685
ENSG00000050165	DKK3	27122	Q9UBP4	88	82	33	39	59	44	77	60	26	153	29	-0.315076	0.54434	146	133	149	146	158	177	171	216	0.213533	0.0868125
ENSG00000050327	ARHGEF5	7984	Q12774	6	2	3	9	5	11	1	0	1	4	4	0.390963	0.780466	4	1	1	2	2	1	2	1	-0.523421	0.734594
ENSG00000050344	NFE2L3	9603	Q9Y4A8	4	14	2	4	3	3	10	9	5	11	4	-0.274589	0.790001	12	20	17	21	42	40	28	34	0.926834	0.00178408
ENSG00000050393	MCUR1	63933	Q96AQ8	127	149	138	173	213	108	141	96	157	189	136	0.295577	0.379786	377	408	358	371	162	160	163	180	-1.3031	6.30869e-55
ENSG00000050405	LIMA1	51474	Q9UHB6	186	374	99	102	256	318	267	166	173	313	148	-0.191109	0.657274	268	259	244	232	405	387	360	435	0.546083	7.72333e-13
ENSG00000050426	LETMD1	25875	Q6P1Q0	99	145	177	178	215	139	119	104	120	172	82	0.623812	0.0181684	280	275	293	276	254	230	248	269	-0.282994	0.00112669
ENSG00000050438	SLC4A8	9498	Q2Y0W8	3	3	3	2	6	6	3	1	1	12	4	-0.203049	0.872681	16	11	11	12	5	5	8	10	-0.956394	0.0601039
ENSG00000050555	LAMC3	10319	Q8N2D6	0	1	12	9	2	3	3	2	5	5	6	0.937048	0.453981	4	1	6	1	2	1	2	3	-0.702465	0.56716
ENSG00000050628	PTGER3	5733	P43115	4	5	10	1	13	20	17	4	6	35	6	-0.686266	0.481717	19	19	7	15	10	8	6	17	-0.67548	0.159574
ENSG00000050730	TNIP3	79931	Q96KP6	0	0	1	0	0	0	0	0	0	0	0	0.709676	NA	0	0	0	0	0	0	0	0	NA	NA
ENSG00000050748	MAPK9	5601	P45984	321	264	129	136	206	313	260	190	281	348	254	-0.665452	0.00202873	342	304	333	327	410	372	355	453	0.167191	0.0397525
ENSG00000050767	COL23A1	91522	Q86Y22	21	7	8	4	7	1	7	2	3	8	3	0.0802532	0.951752	9	5	11	5	4	3	0	2	-1.84707	0.0181658
ENSG00000050820	BCAR1	9564	P56945	483	321	209	337	273	550	145	171	197	324	194	-0.0192874	0.976274	157	164	147	154	136	182	149	152	-0.120535	0.40079
ENSG00000051009	FAM160A2	84067	Q8N612	127	166	96	129	141	129	126	95	74	148	71	0.275104	0.177779	72	66	77	81	76	84	74	94	0.0314749	0.891855
ENSG00000051108	HERPUD1	9709	Q15011	503	441	358	578	430	644	519	382	483	748	488	-0.229985	0.395964	683	622	608	615	640	623	669	710	-0.0520424	0.445815
ENSG00000051128	HOMER3	9454	Q9NSC5	81	88	71	172	67	221	140	82	93	110	100	-0.212301	0.717931	188	165	167	188	89	103	107	113	-0.897102	1.19726e-14
ENSG00000051180	RAD51	5888	Q06609	0	1	0	0	1	0	0	0	0	0	0	1.36418	NA	0	0	0	0	0	0	0	0	NA	NA
ENSG00000051341	POLQ	10721	O75417	5	19	13	18	21	0	5	2	3	14	1	2.14788	0.00142277	106	80	87	101	11	15	9	18	-2.93604	2.93191e-33
ENSG00000051382	PIK3CB	5291	B4DER4	78	64	50	85	60	179	89	61	146	88	104	-0.74753	0.102225	212	221	248	229	224	226	209	231	-0.147069	0.173295
ENSG00000051523	CYBA	1535	B4DT46	99	128	96	84	71	77	69	46	48	118	38	0.479759	0.131237	55	62	66	48	57	62	70	66	0.0279355	0.9185
ENSG00000051596	THOC3	84321	Q96J01	23	30	16	25	24	21	18	21	20	12	22	0.204464	0.720699	34	25	32	25	34	25	38	26	-0.0272246	0.944354
ENSG00000051620	HEBP2	23593	Q5THN1	449	353	130	257	332	473	522	287	533	527	366	-0.823365	0.00227702	349	300	315	332	327	320	339	323	-0.0998244	0.284959
ENSG00000051825	MPHOSPH9	10198	Q99550	130	149	96	101	151	145	115	121	126	229	78	-0.10938	0.695032	278	285	246	259	210	242	237	250	-0.301213	0.00110316
ENSG00000052126	PLEKHA5	54477	A0A024RAY7	22	85	59	34	67	45	58	32	26	89	21	0.607383	0.154296	92	86	81	74	160	142	123	123	0.606863	2.20892e-05
ENSG00000052344	PRSS8	5652	Q16651	1	0	0	0	0	0	0	0	0	1	2	-1.64666	NA	0	0	0	0	0	0	0	0	NA	NA
ENSG00000052723	SIKE1	80143	Q9BRV8	136	139	142	129	199	132	182	135	152	268	91	0.000512433	0.998778	533	523	543	527	265	253	256	319	-1.07667	4.22111e-59
ENSG00000052749	RRP12	23223	B3KMR5	388	600	110	200	200	255	132	211	108	219	93	0.360718	0.545275	261	278	271	252	145	127	127	143	-1.08608	7.12875e-30
ENSG00000052795	FNIP2	57600	Q9P278	234	463	284	607	420	229	256	197	145	328	171	1.01627	1.01541e-05	1076	1004	1017	1013	509	515	518	549	-1.09032	3.5649e-114
ENSG00000052802	MSMO1	6307	Q15800	17	23	40	39	25	24	40	31	14	48	16	0.338751	0.557866	102	103	93	119	100	100	102	133	-0.0577567	0.758406
ENSG00000052841	TTC17	55761	Q6MZP1	349	448	312	346	433	342	286	236	175	392	208	0.45133	0.00807308	628	609	620	650	607	604	674	763	-0.0382739	0.60151
ENSG00000052850	ALX4	60529	Q9H161	9	19	7	13	10	24	3	4	6	21	2	0.386026	0.671786	9	4	12	7	2	2	3	6	-1.42191	0.0445964
ENSG00000053108	FSTL4	23105	Q6MZW2	0	1	0	0	2	0	1	3	1	0	1	-0.459253	NA	0	1	0	1	0	0	0	0	-1.57074	NA
ENSG00000053254	FOXN3	1112	A0A024R6I1	1531	1892	903	1059	1718	1626	1906	1557	1244	2457	1386	-0.304841	0.0975463	1411	1336	1325	1252	2155	2070	2207	2413	0.616443	4.58417e-77
ENSG00000053328	METTL24	728464	Q5JXM2	3	3	0	0	0	2	2	1	1	4	1	-1.46484	NA	3	6	4	0	2	3	7	4	0.185957	0.866608
ENSG00000053371	AKR7A2	8574	B4DZX4	161	210	95	161	152	205	225	133	169	276	151	-0.30443	0.162721	193	204	198	226	246	236	260	256	0.16625	0.118601
ENSG00000053372	MRTO4	51154	A0A024RAE1	118	127	78	155	129	99	120	75	103	166	72	0.201914	0.496979	228	179	209	201	145	151	164	191	-0.444433	2.51991e-05
ENSG00000053438	NNAT	4826	Q16517	2	5	3	7	1	4	6	2	1	5	0	0.576722	0.641059	5	6	6	1	5	5	9	11	0.61494	0.40411
ENSG00000053501	USE1	55850	Q9NZ43	42	43	44	72	43	53	40	34	61	58	46	0.0921853	0.861585	46	38	63	49	45	31	36	41	-0.472771	0.0481507
ENSG00000053524	MCF2L2	23101	Q86YR7	11	21	1	0	9	25	11	11	22	23	16	-1.32705	0.108725	6	7	8	7	15	12	13	10	0.725255	0.170488
ENSG00000053702	NRIP2	83714	Q9BQI9	21	25	17	7	22	24	56	45	22	52	10	-0.887379	0.125528	14	9	12	7	11	17	11	13	0.196506	0.724338
ENSG00000053747	LAMA3	3909	A0A0A6YYF2	46	100	141	112	145	121	96	74	42	154	46	0.705589	0.0767076	116	97	104	109	152	169	162	192	0.54761	5.57409e-06
ENSG00000053770	AP5M1	55745	A0A024R654	218	212	113	144	256	214	279	285	302	339	240	-0.642579	0.0296707	548	551	514	549	455	482	468	491	-0.304596	7.86273e-07
ENSG00000053900	ANAPC4	29945	B3KN47	86	112	61	73	80	86	91	72	68	127	65	-0.0675923	0.799653	206	211	197	213	216	229	218	258	0.0388192	0.762056
ENSG00000053918	KCNQ1	3784	P51787	9	23	12	20	15	8	15	8	8	25	5	0.694845	0.177897	25	25	40	25	25	12	17	19	-0.77089	0.016682
ENSG00000054116	TRAPPC3	27095	A0A087WWM0	172	175	101	111	132	122	95	112	113	205	82	0.0109331	0.97629	260	256	288	246	212	202	226	229	-0.388224	1.62632e-05
ENSG00000054118	THRAP3	9967	Q9Y2W1	1659	1153	619	829	932	1431	1204	1017	907	2064	1065	-0.596002	6.90713e-05	1076	1081	1056	1058	1458	1455	1441	1668	0.379403	4.82443e-24
ENSG00000054148	PHPT1	29085	Q9NRX4	598	510	324	564	389	350	330	275	431	534	405	0.0828259	0.847291	722	700	697	726	419	441	437	517	-0.765864	3.32622e-44
ENSG00000054179	ENTPD2	954	Q9Y5L3	8	9	10	5	10	1	2	4	1	4	2	1.45772	0.0726767	1	2	2	0	0	1	1	3	-0.139629	0.948254
ENSG00000054219	LY75	4065	O60449	0	1	6	3	4	2	1	2	3	2	2	1.08151	0.385848	7	11	7	10	8	10	13	14	0.242722	0.68234
ENSG00000054267	ARID4B	51742	A0A024R3R1	205	257	158	170	212	260	238	195	127	277	97	0.00951493	0.979845	310	351	322	343	337	352	368	419	0.0375691	0.711957
ENSG00000054277	OPN3	23596	Q9H1Y3	5	16	12	6	16	15	19	22	15	23	30	-0.642417	0.356732	42	28	39	26	34	27	19	39	-0.300019	0.332135
ENSG00000054282	SDCCAG8	10806	Q86SQ7	147	173	94	99	139	175	154	98	120	170	91	-0.129523	0.602305	183	182	170	171	265	271	270	305	0.538087	2.80982e-09
ENSG00000054356	PTPRN	5798	Q16849	1	0	0	0	0	0	1	1	1	2	2	-2.65274	NA	0	0	0	0	0	0	0	0	NA	NA
ENSG00000054392	HHAT	55733	Q5VTY9	9	12	8	11	16	2	5	3	4	15	5	0.976865	0.131993	5	6	6	3	15	11	12	12	1.20849	0.0269254
ENSG00000054523	KIF1B	23095	O60333	6017	4498	2107	2697	3258	5444	4953	3803	5618	6650	5441	-0.85523	5.3717e-05	5003	4719	4997	4638	5867	5731	5860	6477	0.190718	2.61677e-19
ENSG00000054598	FOXC1	2296	Q12948	34	36	18	18	32	40	25	27	16	37	23	-0.171854	0.700609	34	37	50	43	51	45	62	56	0.268332	0.273187
ENSG00000054611	TBC1D22A	25771	Q8WUA7	149	181	104	150	140	150	92	80	90	200	117	0.205946	0.471949	156	119	149	158	195	167	199	224	0.314612	0.00707608
ENSG00000054654	SYNE2	23224	Q8WXH0	3382	3365	1782	2309	2738	4067	3129	2439	1825	3934	2163	-0.2375	0.221176	3529	3453	3387	3469	5162	5154	5139	5873	0.507859	2.31514e-109
ENSG00000054690	PLEKHH1	57475	Q9ULM0	26	75	77	71	102	39	31	36	14	42	17	1.50924	9.63876e-07	69	58	76	82	15	15	15	21	-2.22787	8.54492e-21
ENSG00000054793	ATP9A	10079	B4DR18	456	641	204	209	279	570	462	216	314	699	301	-0.405306	0.246752	321	302	327	330	360	339	336	408	0.0563151	0.557512
ENSG00000054796	SPO11	23626	Q9Y5K1	0	0	0	0	0	0	0	0	0	0	0	NA	NA	0	0	0	0	0	0	0	0	NA	NA
ENSG00000054803	CBLN4	140689	Q9NTU7	1	28	2	7	15	8	6	12	4	18	6	0.623119	0.50882	3	2	2	3	40	30	25	36	3.595	1.9994e-11
ENSG00000054938	CHRDL2	25884	Q6WN34	4	15	3	4	7	0	1	7	4	3	7	0.745453	0.511845	2	1	5	2	6	5	5	4	0.891832	0.335425
ENSG00000054965	FAM168A	23201	Q92567	422	419	257	272	311	451	433	326	391	584	444	-0.498224	0.0087461	350	331	339	361	380	324	349	422	-0.0221713	0.835527
ENSG00000054967	RELT	84957	A0A024R5N3	256	83	26	30	38	331	101	98	100	42	196	-1.99958	0.000819683	45	51	53	40	37	35	46	61	-0.198745	0.444799
ENSG00000054983	GALC	2581	A0A0A0MQV0	85	119	76	62	101	87	100	65	67	144	66	0.0346694	0.910787	141	134	103	127	152	172	157	155	0.218989	0.115085
ENSG00000055044	NOP58	51602	Q9Y2X3	164	185	104	154	211	156	180	126	139	204	115	0.0581208	0.824807	304	306	322	322	249	225	208	298	-0.473713	1.75792e-08
ENSG00000055070	SZRD1	26099	Q7Z422	763	576	276	334	370	639	499	348	551	719	587	-0.643519	0.0119141	276	238	294	301	273	243	253	331	-0.129835	0.20888
ENSG00000055118	KCNH2	3757	A0A090N8Q0	2	5	61	210	75	6	15	10	2	54	1	3.16291	0.0163632	15	9	15	17	52	47	42	71	1.79946	4.79121e-11
ENSG00000055130	CUL1	8454	A0A090N7U0	587	506	280	310	469	632	556	494	567	668	464	-0.585559	0.000939277	787	700	760	696	894	852	856	1000	0.17549	0.000512871
ENSG00000055147	FAM114A2	10827	A0A140VKG4	175	179	87	98	120	143	158	126	131	188	126	-0.345773	0.105473	216	198	213	211	243	219	225	239	0.0289732	0.829208
ENSG00000055163	CYFIP2	26999	Q96F07	28	37	19	21	37	62	48	40	44	61	58	-0.830883	0.0258299	32	33	36	31	48	55	52	44	0.480329	0.0473768
ENSG00000055208	TAB2	23118	Q9NYJ8	471	299	145	227	257	471	399	332	492	453	404	-0.966118	4.86989e-05	422	366	396	370	520	508	480	561	0.297447	6.24783e-06
ENSG00000055211	GINM1	116254	Q9NU53	151	187	106	165	195	192	246	189	142	248	162	-0.244547	0.349031	435	338	390	383	338	351	398	411	-0.16118	0.0536478
ENSG00000055332	EIF2AK2	5610	P19525	196	482	219	185	249	250	270	225	185	379	149	0.239479	0.412117	363	391	392	389	448	409	444	495	0.110094	0.16092
ENSG00000055483	USP36	57602	A0A024R8V6	201	209	155	223	189	237	120	116	89	189	81	0.439682	0.178492	121	139	146	110	129	95	107	113	-0.331748	0.0200768
ENSG00000055609	KMT2C	58508	Q8NEZ4	1527	1783	1108	1230	1455	1969	1473	1207	1146	1967	1168	-0.106106	0.512668	1302	1136	1277	1183	1453	1434	1507	1719	0.203369	3.06622e-07
ENSG00000055732	MCOLN3	55283	Q8TDD5	5	5	4	4	2	18	11	8	2	12	3	-1.10598	0.196152	0	1	0	5	1	0	2	2	-0.406705	0.839207
ENSG00000055813	CCDC85A	114800	Q96PX6	26	86	46	76	66	50	56	37	24	57	36	0.7422	0.0140847	58	62	43	50	66	79	68	65	0.271196	0.204757
ENSG00000055917	PUM2	23369	Q8TB72	324	406	307	417	416	393	312	285	223	448	200	0.335944	0.0710363	671	667	667	687	803	744	765	925	0.148953	0.00622994
ENSG00000055950	MRPL43	84545	Q8N983	238	270	117	192	153	223	241	175	228	281	207	-0.364278	0.146371	315	292	297	269	280	311	310	346	-0.0275486	0.808479
ENSG00000055955	ITIH4	3700	B7ZKJ8	29	50	11	18	8	14	16	30	7	51	10	-0.0632682	0.946786	12	11	16	10	7	9	16	16	-0.148851	0.7923
ENSG00000055957	ITIH1	3697	P19827	0	0	0	1	0	0	0	0	1	1	1	-0.497364	NA	0	0	0	0	0	0	0	0	NA	NA
ENSG00000056050	HPF1	54969	Q9NWY4	30	42	28	24	36	36	51	42	28	43	34	-0.246146	0.539901	92	78	79	78	72	66	53	60	-0.495201	0.004543
ENSG00000056097	ZFR	51663	Q05D65	543	550	342	316	527	536	583	491	439	878	451	-0.379722	0.0163017	1011	967	1032	960	1166	1104	1152	1244	0.117556	0.00904343
ENSG00000056277	ZNF280C	55609	Q8ND82	21	21	17	20	17	14	20	13	10	39	7	0.158109	0.790585	43	42	49	43	23	40	25	44	-0.54147	0.0317673
ENSG00000056291	NPFFR2	10886	A0PJM9	0	0	0	0	0	0	0	0	0	0	1	-0.423854	NA	0	0	0	0	0	3	2	3	3.31926	0.108908
ENSG00000056487	PHF21B	112885	A0A0S2Z665	1	2	0	3	1	0	0	2	0	2	1	0.782281	NA	0	2	0	0	0	0	1	5	1.39378	0.582749
ENSG00000056558	TRAF1	7185	Q13077	20	40	37	66	45	37	41	17	16	61	19	0.742198	0.0800806	39	55	53	55	35	41	43	49	-0.383565	0.101482
ENSG00000056586	RC3H2	54542	A0A024R899	396	482	293	367	416	374	510	363	380	643	332	-0.144514	0.448189	845	813	841	866	757	728	694	823	-0.280771	7.29983e-09
ENSG00000056736	IL17RB	55540	Q9NRM6	7	7	3	5	4	16	13	2	6	7	6	-0.786638	0.336503	6	9	5	7	4	5	3	4	-0.870479	0.230591
ENSG00000056972	TRAF3IP2	10758	O43734	35	67	47	46	61	41	60	42	22	99	14	0.386384	0.40186	20	24	24	24	38	36	42	41	0.655417	0.0154704
ENSG00000056998	GYG2	8908	O15488	0	7	2	1	10	68	27	2	5	38	1	-1.92231	0.170152	0	0	0	0	4	0	1	4	3.46961	0.0819713
ENSG00000057019	DCBLD2	131566	Q96PD2	150	216	92	95	98	142	172	108	98	212	94	-0.172113	0.575903	168	201	196	192	238	253	245	289	0.320535	0.00103634
ENSG00000057149	SERPINB3	6317	P29508	0	0	0	0	0	0	0	0	0	0	0	NA	NA	0	0	0	0	0	0	0	0	NA	NA
ENSG00000057252	SOAT1	6646	P35610	46	65	49	32	61	38	60	49	33	85	28	0.116568	0.782707	113	94	122	129	97	103	111	141	-0.137621	0.409034
ENSG00000057294	PKP2	5318	Q99959	71	12	5	8	14	25	40	22	41	39	38	-2.0811	1.97826e-05	23	37	35	24	17	29	23	9	-0.713325	0.0352702
ENSG00000057468	MSH4	4438	O15457	5	2	4	12	4	8	5	3	4	15	1	0.0819117	0.946808	9	10	7	8	13	23	14	12	0.758195	0.112472
ENSG00000057593	F7	2155	P08709	2	1	1	4	4	0	2	1	2	6	0	0.542282	NA	1	3	4	2	5	1	6	1	0.274496	0.830526
ENSG00000057608	GDI2	2665	P50395	619	665	415	579	737	611	694	553	523	1009	476	-0.0957492	0.601288	909	895	897	895	894	819	824	892	-0.18389	0.000132435
ENSG00000057657	PRDM1	639	O75626	20	23	22	9	16	12	14	19	11	31	12	0.0736581	0.911782	15	12	12	13	7	7	9	15	-0.575198	0.245633
ENSG00000057663	ATG5	9474	A9UGY9	110	135	66	88	104	84	159	117	130	211	91	-0.41457	0.161496	230	215	218	204	268	227	222	287	0.0948398	0.402607
ENSG00000057704	TMCC3	57458	G3V207	211	266	182	138	241	219	197	172	219	464	137	-0.128352	0.701675	280	299	302	319	306	330	318	301	-0.0491255	0.654441
ENSG00000057757	PITHD1	57095	Q9GZP4	267	220	97	176	163	237	253	138	212	294	188	-0.496869	0.0295124	279	272	281	286	354	334	354	415	0.265203	0.00084123
ENSG00000057935	MTA3	57504	D6W5A2	52	92	90	78	99	89	66	57	66	105	57	0.376825	0.172785	130	122	115	151	142	132	152	147	0.0299637	0.860673
ENSG00000058056	USP13	8975	A0A0A6YZ17	5329	4515	1400	2971	3399	4825	4987	4712	3848	8387	3594	-0.772951	0.000390883	3178	2999	3143	3117	8321	8094	8351	9372	1.34058	0
ENSG00000058063	ATP11B	23200	B4DKX1	200	316	217	214	288	193	265	227	146	496	157	0.152554	0.637726	608	579	642	629	644	580	597	632	-0.118012	0.0633533
ENSG00000058085	LAMC2	3918	Q13753	7	6	7	2	11	5	16	3	5	7	4	-0.0363714	0.97454	87	93	79	85	56	65	67	64	-0.564045	0.000709929
ENSG00000058091	CDK14	5218	O94921	94	121	70	78	99	71	108	68	71	166	74	-0.00900499	0.980441	108	94	102	93	132	143	134	150	0.378577	0.00480726
ENSG00000058262	SEC61A1	29927	B3KME8	460	788	359	417	486	476	421	326	356	807	306	0.187447	0.380393	745	764	698	702	575	571	584	618	-0.424581	6.87872e-16
ENSG00000058272	PPP1R12A	4659	B2RAH5	371	480	337	382	525	423	497	404	314	855	301	-0.0322856	0.91289	842	812	770	762	914	962	883	1051	0.142117	0.00585259
ENSG00000058335	RASGRF1	5923	Q8IUU5	0	1	1	0	1	1	0	0	1	0	0	1.1735	NA	0	0	0	0	2	1	0	1	2.32885	NA
ENSG00000058404	CAMK2B	816	A4D2J9	1078	988	385	486	639	1217	812	612	759	1212	855	-0.639297	0.00468682	300	310	291	266	379	419	389	495	0.410158	5.97081e-08
ENSG00000058453	CROCC	9696	Q5TZA2	145	178	113	145	127	142	107	59	81	98	54	0.531526	0.0994873	114	125	127	120	144	147	183	165	0.279652	0.033243
ENSG00000058600	POLR3E	55718	Q9NVU0	415	392	168	292	254	549	381	249	319	379	314	-0.473092	0.0809519	455	466	442	405	401	407	388	480	-0.193714	0.00677625
ENSG00000058668	ATP2B4	493	P23634	570	1393	936	674	966	890	1009	755	548	1478	453	0.324586	0.287944	806	777	799	774	906	894	881	1013	0.111131	0.0300409
ENSG00000058673	ZC3H11A	9877	O75152	5	2	2	2	3	2	3	2	3	4	0	-0.241964	NA	8	4	4	7	2	8	7	5	-0.175227	0.838349
ENSG00000058729	RIOK2	55781	Q9BVS4	64	84	64	71	59	93	131	79	92	142	68	-0.442361	0.143417	171	178	182	170	176	191	210	202	0.0371702	0.795404
ENSG00000058799	YIPF1	54432	Q9Y548	72	70	49	47	42	83	63	38	55	105	59	-0.365132	0.219591	102	75	95	77	115	101	97	127	0.217942	0.192123
ENSG00000058804	NDC1	55706	Q9BTX1	42	64	31	39	77	49	78	45	54	58	34	-0.0161451	0.975585	140	116	135	122	106	116	98	137	-0.28362	0.0440238
ENSG00000058866	DGKG	1608	P49619	65	69	22	26	45	72	44	21	22	101	26	-0.282171	0.603009	42	42	37	40	63	68	61	57	0.516308	0.0146338
ENSG00000059122	FLYWCH1	84256	Q4VC44	272	289	126	333	181	276	188	161	167	318	175	0.0687304	0.868603	149	191	194	154	149	155	139	179	-0.262277	0.0347529
ENSG00000059145	UNKL	64718	Q9H9P5	197	249	122	239	176	296	128	119	111	366	128	0.0893283	0.843825	136	121	109	98	127	146	153	141	0.17564	0.24481
ENSG00000059377	TBXAS1	6916	P24557	13	16	13	17	27	10	18	20	13	21	5	0.353908	0.542707	37	43	28	46	36	32	23	30	-0.463619	0.0933706
ENSG00000059378	PARP12	64761	A4D1T0	47	200	66	77	99	50	95	45	27	102	18	1.01461	0.0169605	164	140	150	143	266	254	300	285	0.773427	4.86529e-16
ENSG00000059573	ALDH18A1	5832	P54886	77	95	67	58	96	69	68	35	37	124	39	0.35269	0.273933	100	93	119	88	84	94	91	87	-0.281383	0.0859011
ENSG00000059588	TARBP1	6894	Q13395	193	187	131	198	167	237	214	185	149	242	128	-0.164324	0.50922	379	328	339	323	338	336	351	371	-0.0870707	0.333922
ENSG00000059691	GATB	5188	O75879	170	217	127	272	207	172	158	151	191	276	170	0.150201	0.663701	380	364	345	341	307	364	335	359	-0.182017	0.0279236
ENSG00000059728	MXD1	4084	B7ZLI7	70	88	36	29	68	79	66	65	73	121	62	-0.519459	0.0860276	75	78	79	63	93	100	74	88	0.153678	0.431431
ENSG00000059758	CDK17	5128	Q00537	99	188	110	128	193	120	128	112	74	167	67	0.496146	0.018097	367	382	360	369	342	314	325	399	-0.21618	0.00512505
ENSG00000059769	DNAJC25	548645	Q9H1X3	22	29	17	18	18	17	26	25	39	25	20	-0.345838	0.520908	43	32	41	40	31	31	27	34	-0.458468	0.0821628
ENSG00000059804	SLC2A3	6515	P11169	129	611	39	32	56	45	35	40	13	41	15	1.80626	NA	76	70	71	78	120	152	116	148	0.745955	1.41261e-07
ENSG00000059915	PSD	5662	A5PKW4	4	8	4	2	3	1	0	4	3	3	2	0.737432	0.523855	1	3	4	4	4	5	5	3	0.392718	0.699914
ENSG00000060069	CTDP1	9150	A0A0A0MR03	91	101	57	109	69	102	71	49	53	98	59	0.183613	0.600409	130	135	127	121	119	102	112	119	-0.298285	0.0295468
ENSG00000060138	YBX3	8531	A0A024RAV4	13578	8997	3952	6293	6350	13778	11987	7687	13751	9704	11288	-0.95918	0.000988804	6392	6281	6371	6181	7468	7442	7738	8483	0.187574	2.47704e-23
ENSG00000060140	STYK1	55359	Q6J9G0	0	1	0	0	0	0	0	0	1	1	0	-0.114717	NA	0	0	0	0	1	2	0	2	2.63785	NA
ENSG00000060237	WNK1	65125	Q9H4A3	2499	2899	1247	1403	1558	2789	1600	1531	1363	2519	1470	-0.181338	0.542298	1483	1532	1501	1454	1473	1445	1482	1691	-0.0873966	0.0281023
ENSG00000060303	NA	NA	NA	0	0	0	0	0	0	0	0	0	0	0	NA	NA	0	0	0	1	1	1	0	0	0.635795	NA
ENSG00000060339	CCAR1	55749	Q8IX12	213	297	155	167	257	249	235	238	230	329	165	-0.151947	0.520469	397	356	380	360	377	390	386	420	-0.0400009	0.66912
ENSG00000060491	OGFR	11054	Q9NZT2	148	233	95	139	139	176	156	82	69	191	67	0.265902	0.422709	205	198	188	201	357	319	348	376	0.705886	6.45463e-18
ENSG00000060558	GNA15	2769	P30679	1	12	15	0	8	6	3	5	2	10	5	1.01039	0.337042	11	13	10	14	10	11	14	17	-0.00490271	0.992385
ENSG00000060566	CREB3L3	84699	Q68CJ9	0	0	0	0	0	0	0	0	1	0	0	-0.423854	NA	0	0	0	0	0	0	0	0	NA	NA
ENSG00000060642	PIGV	55650	Q9NUD9	29	44	38	29	60	39	30	36	26	37	32	0.359861	0.3456	42	35	35	28	35	47	41	55	0.229283	0.405494
ENSG00000060656	PTPRU	10076	Q92729	258	177	72	151	146	298	124	77	114	142	102	-0.241592	0.644975	203	222	212	200	155	226	175	174	-0.307805	0.0757143
ENSG00000060688	SNRNP40	9410	A0MNP2	103	139	80	129	137	123	127	94	80	166	87	0.123929	0.599836	195	153	171	169	179	175	177	210	-0.00921915	0.953498
ENSG00000060709	RIMBP2	23504	O15034	3	5	6	1	2	9	3	0	0	3	2	0.400046	0.795579	1	2	1	1	3	3	5	2	1.27103	0.307875
ENSG00000060718	COL11A1	1301	P12107	7	5	2	2	0	1	2	1	0	9	3	-0.472309	0.774642	7	5	3	2	4	3	1	0	-1.18555	0.250165
ENSG00000060749	QSER1	79832	B3KWV1	227	204	212	223	271	279	343	219	210	301	213	-0.15629	0.601014	456	498	484	455	669	561	589	689	0.289396	2.4655e-06
ENSG00000060762	MPC1	51660	Q5TI65	382	622	700	1223	1157	370	598	553	503	624	453	0.890037	0.0121509	1655	1665	1693	1587	973	994	986	1105	-0.817502	8.90992e-111
ENSG00000060971	ACAA1	30	A0A140VJX0	138	175	91	196	172	146	122	133	139	259	131	0.0518368	0.887131	248	239	240	247	165	161	194	202	-0.548481	5.02079e-09
ENSG00000060982	BCAT1	586	P54687	21	52	66	24	72	16	56	36	23	29	15	0.941333	0.0869981	123	149	129	139	163	154	154	174	0.140049	0.309904
ENSG00000061273	HDAC7	51564	Q8WUI4	218	371	234	255	269	304	174	143	68	230	85	0.737522	0.0352107	154	131	133	152	182	154	183	212	0.241327	0.050066
ENSG00000061337	LZTS1	11178	Q9Y250	16	33	54	33	26	19	15	18	17	29	17	1.03838	0.017179	30	25	19	28	13	7	14	14	-1.20569	0.00050614
ENSG00000061455	PRDM6	93166	Q9NQX0	2	6	1	2	8	8	3	0	4	7	1	0.243986	0.858401	15	17	20	15	26	20	31	30	0.55842	0.104326
ENSG00000061492	WNT8A	7478	Q9H1J5	0	0	0	0	0	0	0	0	0	0	1	-0.423854	NA	0	0	0	0	0	0	0	0	NA	NA
ENSG00000061656	SPAG4	6676	Q9NPE6	1	5	2	2	2	0	0	2	1	3	0	1.46292	NA	1	3	3	1	0	1	0	0	-2.83485	0.126452
ENSG00000061676	NCKAP1	10787	Q9Y2A7	750	695	396	491	650	869	815	859	873	1062	715	-0.65815	0.000630929	1818	1838	1845	1821	1807	1757	1748	2032	-0.111954	0.00120611
ENSG00000061794	MRPS35	60488	P82673	355	402	207	274	340	296	402	330	337	446	306	-0.258667	0.245646	600	634	587	599	555	555	600	639	-0.159093	0.00869832
ENSG00000061918	GUCY1B1	2983	Q02153	38	104	76	58	86	35	85	50	55	148	41	0.382951	0.397369	155	137	115	124	133	155	156	183	0.122752	0.406346
ENSG00000061936	SFSWAP	6433	Q12872	246	315	179	246	243	280	220	172	157	299	147	0.182069	0.338748	228	200	222	234	332	280	296	345	0.386878	8.43525e-06
ENSG00000061938	TNK2	10188	Q07912	727	560	374	395	417	854	301	347	237	426	242	-0.0155319	0.980365	139	135	140	155	132	113	121	141	-0.283187	0.0302307
ENSG00000061987	MON2	23041	Q7Z3U7	244	334	214	245	301	275	250	193	175	317	137	0.273918	0.0861864	682	676	655	652	784	808	823	932	0.212442	3.21152e-05
ENSG00000062038	CDH3	1001	P22223	2	1	1	0	0	0	0	0	0	1	0	0.196198	NA	2	2	1	1	3	3	7	3	1.30522	0.241151
ENSG00000062096	ARSF	416	P54793	0	0	0	0	0	0	0	0	0	0	0	NA	NA	0	0	0	0	0	0	0	0	NA	NA
ENSG00000062194	GPBP1	65056	Q86WP2	446	427	252	225	416	446	487	420	453	615	378	-0.534722	0.00639327	661	683	679	661	903	866	828	971	0.294785	1.74713e-09
ENSG00000062282	DGAT2	84649	Q96PD7	22	24	28	39	110	80	48	44	27	150	5	0.0528811	0.960972	46	42	46	41	11	8	13	19	-1.89815	2.81406e-11
ENSG00000062370	ZNF112	7771	Q9UJU3	24	28	21	26	35	26	48	33	22	69	20	-0.288289	0.529893	63	47	60	71	65	70	64	86	0.124168	0.582749
ENSG00000062485	CS	1431	A0A024RB75	1996	3101	1802	2214	3018	2402	2625	2192	2669	3264	2660	-0.0667835	0.838977	1349	1295	1340	1330	1021	963	1031	1176	-0.458996	9.30113e-33
ENSG00000062524	LTK	4058	P29376	0	1	0	1	2	2	0	0	0	0	3	0.283026	NA	11	4	9	13	5	3	0	1	-2.14889	0.00361966
ENSG00000062582	MRPS24	64951	Q96EL2	5	4	2	1	2	7	2	1	4	4	4	-0.81013	0.470337	7	2	3	1	6	14	11	9	1.51445	0.0241299
ENSG00000062598	ELMO2	63916	Q96JJ3	277	188	136	163	187	259	173	139	236	239	240	-0.442032	0.162247	322	281	315	305	312	273	338	329	-0.0816203	0.409771
ENSG00000062650	WAPL	23063	A8K273	480	463	296	349	474	566	450	348	392	642	319	-0.208049	0.16757	799	780	779	826	784	831	789	895	-0.0646585	0.272271
ENSG00000062716	VMP1	81671	Q96GC9	165	252	69	118	168	148	137	104	132	193	91	0.0640447	0.863808	246	256	223	283	246	234	281	254	-0.105286	0.350635
ENSG00000062725	APPBP2	10513	Q92624	171	207	139	170	237	187	245	152	158	299	130	-0.0164453	0.954123	493	490	440	465	514	544	530	609	0.102436	0.154289
ENSG00000062822	POLD1	5424	A0A024R4F4	39	59	40	75	53	47	27	31	27	39	18	0.816392	0.0133712	69	70	62	64	55	46	59	68	-0.334879	0.0937176
ENSG00000063015	SEZ6	124925	Q53EL9	0	0	0	0	1	1	1	0	0	2	0	-0.765931	NA	0	0	0	0	0	0	0	0	NA	NA
ENSG00000063046	EIF4B	1975	B4DRM3	5723	3352	1788	2368	3451	4754	4857	3193	4141	4847	4109	-0.777293	0.000171497	4088	3970	4126	3862	5624	5581	5766	6348	0.423508	1.69762e-88
ENSG00000063127	SLC6A16	28968	Q9GZN6	7	5	3	8	5	10	6	2	3	6	5	-0.068154	0.947571	12	6	4	5	16	16	9	22	1.10178	0.0252853
ENSG00000063169	BICRA	29998	Q9NZM4	33	48	25	45	24	34	14	9	9	33	15	0.806089	0.100671	8	12	10	15	8	7	4	8	-0.855784	0.113745
ENSG00000063176	SPHK2	56848	B3KV83	30	68	47	52	37	27	18	22	19	55	21	0.938499	0.0050106	27	24	22	19	33	27	29	29	0.244995	0.469673
ENSG00000063177	RPL18	6141	A0A024QZD1	1942	1632	1192	2183	1884	1285	1484	970	1259	1409	1253	0.312932	0.336813	2695	2733	2813	2656	1769	1623	1730	1946	-0.74079	1.1214e-139
ENSG00000063180	CA11	770	O75493	20	18	7	14	12	17	19	15	19	25	35	-0.824769	0.115389	1	1	1	1	10	5	5	10	2.78411	0.0050715
ENSG00000063241	ISOC2	79763	Q96AB3	266	262	107	161	123	262	257	132	285	357	264	-0.725176	0.0197375	120	126	118	105	133	155	141	153	0.196591	0.165694
ENSG00000063244	U2AF2	11338	P26368	266	348	210	237	244	268	239	232	187	343	206	0.0514272	0.815049	227	191	203	195	208	224	222	207	-0.0358555	0.793536
ENSG00000063245	EPN1	29924	Q9Y6I3	632	575	257	434	317	743	327	299	433	497	432	-0.32137	0.398559	147	156	136	133	159	157	178	159	0.0768813	0.605294
ENSG00000063322	MED29	55588	Q9NX70	146	156	110	146	153	134	189	106	100	246	102	-0.0146387	0.963306	110	101	114	115	114	109	118	130	-0.0179963	0.926657
ENSG00000063438	NA	NA	NA	0	6	24	8	7	3	1	4	0	3	3	2.63332	0.00818553	10	11	17	12	0	1	1	0	-4.75695	5.10203e-05
ENSG00000063515	GSC2	2928	O15499	0	0	0	0	0	0	0	0	0	0	0	NA	NA	0	0	0	0	0	0	0	0	NA	NA
ENSG00000063587	ZNF275	10838	A6NFS0	83	83	62	69	81	108	95	82	50	147	68	-0.268336	0.299834	71	81	66	59	90	88	91	94	0.275	0.124824
ENSG00000063601	MTMR1	8776	F8WA39	171	152	95	165	158	174	128	118	132	230	140	-0.1316	0.630806	220	221	235	214	235	263	220	256	0.0153001	0.913165
ENSG00000063660	GPC1	2817	P35052	1287	1613	618	801	648	1105	971	814	614	1428	653	-0.117193	0.737302	561	597	562	558	597	548	531	677	-0.0704295	0.321972
ENSG00000063761	ADCK1	57143	Q86TW2	44	66	31	74	56	80	23	21	37	63	22	0.485706	0.316444	26	23	27	18	20	19	18	17	-0.457691	0.195702
ENSG00000063854	HAGH	3029	Q16775	686	474	196	283	316	508	402	340	529	822	536	-0.832729	0.00126624	319	279	323	302	367	290	334	335	0.00196614	0.985104
ENSG00000063978	RNF4	6047	P78317	171	202	105	104	193	184	181	137	196	227	139	-0.275406	0.288753	229	203	213	227	248	233	254	234	0.0381563	0.764678
ENSG00000064012	CASP8	841	A0A024R3Z8	23	44	25	10	12	14	37	24	10	65	7	-0.0893824	0.92331	49	34	27	33	37	45	42	40	0.0845187	0.7923
ENSG00000064042	LIMCH1	22998	Q9UPQ0	3430	4446	1895	2146	2764	3692	2657	2178	2872	4782	2861	-0.236516	0.321276	1931	1837	2066	1832	3901	3794	3776	4401	0.933808	4.0399e-237
ENSG00000064102	INTS13	55726	Q9NVM9	136	102	91	118	131	110	112	100	128	172	110	-0.165253	0.59079	260	253	230	262	205	170	199	228	-0.442775	2.18603e-06
ENSG00000064115	TM7SF3	51768	Q9NS93	124	171	109	118	111	114	111	90	91	209	77	0.154744	0.541217	162	172	143	168	212	186	205	256	0.294911	0.00767253
ENSG00000064195	DLX3	1747	O60479	0	1	0	0	0	0	0	0	0	0	0	0.709676	NA	0	0	0	0	0	0	0	0	NA	NA
ENSG00000064199	SPA17	53340	A0A172Q397	0	4	3	8	2	3	6	2	1	6	2	0.662373	0.578748	8	7	3	8	1	9	6	3	-0.559429	0.474362
ENSG00000064201	TSPAN32	10077	Q96QS1	0	7	4	8	4	2	4	5	4	1	3	1.00168	0.332787	3	5	9	5	5	1	2	2	-1.25089	0.151901
ENSG00000064205	CCN5	8839	O76076	77	24	6	3	3	110	64	6	74	62	85	-3.06013	3.33838e-05	1	2	4	4	22	24	22	25	2.96417	4.21398e-08
ENSG00000064218	DMRT3	58524	Q9NQL9	0	1	1	0	2	4	11	2	1	4	0	-1.59702	NA	4	0	0	0	1	2	4	4	1.34092	0.378615
ENSG00000064225	ST3GAL6	10402	A0A087WXB8	68	59	13	15	17	99	59	55	65	209	20	-1.63974	0.00186957	30	20	33	32	43	52	39	51	0.570812	0.0244283
ENSG00000064270	ATP2C2	9914	A0A0A0MSP0	1	0	0	0	0	1	0	0	0	0	0	-0.836048	NA	0	0	0	0	0	0	0	0	NA	NA
ENSG00000064300	NGFR	4804	P08138	60	65	24	18	21	5	24	3	6	10	4	0.97015	0.336432	12	10	16	11	2	1	4	5	-2.14982	0.000391966
ENSG00000064309	CDON	50937	Q4KMG0	43	226	160	97	198	141	162	101	52	186	56	0.730287	0.100289	137	157	134	142	279	276	292	326	0.924521	3.34872e-23
ENSG00000064313	TAF2	6873	B3KMD8	71	113	93	82	139	95	107	104	62	187	59	0.16614	0.649918	229	250	236	241	295	279	265	288	0.122351	0.231429
ENSG00000064393	HIPK2	28996	Q9H2X6	1147	1171	526	722	724	1250	765	687	756	1112	562	-0.216345	0.414001	682	603	648	613	679	661	651	738	-0.015409	0.840068
ENSG00000064419	TNPO3	23534	B3KMX1	440	415	253	327	378	487	396	258	409	514	367	-0.279786	0.203254	569	544	567	590	585	490	611	637	-0.0833086	0.24733
ENSG00000064489	BORCS8-MEF2B	4207	A0A024R7N0	0	0	0	0	0	0	0	0	0	0	0	NA	NA	0	0	0	0	0	0	0	0	NA	NA
ENSG00000064490	RFXANK	8625	O14593	87	69	72	88	86	88	85	81	69	130	58	-0.0808941	0.808467	157	145	166	154	101	107	113	142	-0.543513	6.56057e-06
ENSG00000064545	TMEM161A	54929	Q9NX61	134	166	127	239	129	113	207	86	100	233	90	0.337923	0.378485	79	74	53	59	66	70	54	83	-0.0748832	0.756079
ENSG00000064547	LPAR2	9170	A0A024R7M9	2	7	5	5	5	1	2	0	1	4	1	1.85815	0.0493985	1	5	2	2	0	3	0	0	-1.83431	0.250553
ENSG00000064601	CTSA	5476	P10619	189	338	205	309	309	295	208	175	176	347	128	0.444864	0.0265557	303	279	247	273	172	211	195	211	-0.597383	6.95561e-11
ENSG00000064607	SUGP2	10147	Q8IX01	522	659	344	366	458	513	432	322	296	537	300	0.113017	0.610268	686	744	708	725	539	541	540	634	-0.461721	3.72088e-18
ENSG00000064651	SLC12A2	6558	P55011	466	227	186	252	327	563	620	697	871	461	584	-1.38772	0.000198051	409	332	406	361	794	750	801	883	0.982257	1.42845e-66
ENSG00000064652	SNX24	28966	Q9Y343	47	69	38	43	51	59	63	41	59	63	51	-0.161767	0.644975	120	106	118	113	88	70	68	79	-0.698583	1.05055e-06
ENSG00000064655	EYA2	2139	O00167	13	7	4	3	11	5	3	1	5	9	2	0.214884	0.846282	1	7	2	6	1	3	0	2	-1.53786	0.174041
ENSG00000064666	CNN2	1265	B4DDF4	25	33	50	60	74	35	42	40	15	90	11	0.704823	0.201327	66	60	42	47	34	36	34	44	-0.655928	0.00320067
ENSG00000064687	ABCA7	10347	B3KUJ3	57	71	42	69	54	68	38	37	29	121	63	0.0442815	0.933389	28	48	39	42	64	69	86	77	0.798824	5.76595e-05
ENSG00000064692	SNCAIP	9627	Q9Y6H5	5	46	13	16	39	19	21	14	11	42	7	0.751403	0.210693	18	11	17	26	40	37	22	37	0.801578	0.0106688
ENSG00000064703	DDX20	11218	Q9H4N4	74	75	55	79	83	82	102	88	74	109	49	-0.176843	0.576757	186	173	164	168	190	187	218	212	0.108481	0.38446
ENSG00000064726	BTBD1	53339	Q9H0C5	1974	1910	718	683	1339	1928	2659	1983	1899	3041	1596	-0.965571	4.2353e-05	2183	1989	1977	2092	4343	4250	4332	4783	0.987769	4.76319e-290
ENSG00000064763	FAR2	55711	A0A024RAW7	26	57	33	22	49	11	36	20	14	50	12	0.763751	0.0999633	43	48	49	39	57	64	43	49	0.138784	0.600137
ENSG00000064787	BCAS1	8537	B2RCQ5	20	23	1	2	3	1	24	2	0	4	0	-0.156367	0.941093	53	47	48	49	4	7	4	7	-3.27887	3.81009e-19
ENSG00000064835	POU1F1	5449	P28069	0	0	0	0	0	0	0	0	0	0	0	NA	NA	0	0	0	0	0	0	0	0	NA	NA
ENSG00000064886	CHI3L2	1117	Q15782	0	1	0	0	2	1	2	2	1	4	0	-0.928493	NA	1	0	1	0	3	3	4	4	2.69121	0.080203
ENSG00000064932	SBNO2	22904	Q9Y2G9	182	228	110	163	136	185	116	77	73	129	75	0.410974	0.24149	70	83	106	85	77	99	86	109	-0.00777567	0.969888
ENSG00000064933	PMS1	5378	P54277	49	71	60	71	72	73	93	53	45	80	40	0.171145	0.624553	285	268	282	256	199	165	185	228	-0.606766	9.84014e-12
ENSG00000064961	HMG20B	10362	Q9P0W2	65	117	54	79	72	76	79	66	49	143	70	0.0417677	0.910334	72	60	57	76	53	67	64	69	-0.182795	0.394505
ENSG00000064989	CALCRL	10203	Q16602	102	136	158	96	295	103	250	152	79	295	81	0.240121	0.678497	429	426	409	384	421	405	395	489	-0.0634	0.452858
ENSG00000064995	TAF11	6882	Q15544	86	151	90	116	179	108	147	107	116	208	97	0.100025	0.769348	245	260	257	248	382	335	371	381	0.425113	6.0687e-08
ENSG00000064999	ANKS1A	23294	Q05CP0	282	336	218	232	289	369	232	175	189	255	166	0.165723	0.56102	236	241	209	222	221	205	228	236	-0.144715	0.179958
ENSG00000065000	AP3D1	8943	O14617	733	618	420	598	486	860	440	330	398	643	444	-0.0327018	0.936874	584	576	635	592	496	518	576	586	-0.249179	3.06286e-05
ENSG00000065029	ZNF76	7629	A0A024RCW5	353	351	156	237	191	414	329	234	427	340	365	-0.671783	0.0356193	197	207	230	212	327	335	319	389	0.578835	2.10244e-12
ENSG00000065054	SLC9A3R2	9351	Q15599	261	396	361	299	500	294	251	229	145	440	234	0.589332	0.0124512	92	108	81	82	43	47	57	53	-0.975937	9.19033e-09
ENSG00000065057	NTHL1	4913	P78549	33	45	28	34	21	40	33	33	40	53	30	-0.233352	0.559812	62	48	50	61	50	56	50	60	-0.149049	0.533753
ENSG00000065060	UHRF1BP1	54887	Q6BDS2	512	434	296	287	358	439	374	316	360	491	354	-0.261968	0.207822	532	529	481	519	547	528	572	610	0.0150009	0.857691
ENSG00000065135	GNAI3	2773	P08754	114	165	137	146	207	152	200	120	103	226	72	0.257728	0.390832	429	367	358	373	370	349	377	400	-0.145163	0.0736619
ENSG00000065150	IPO5	3843	B3KWG6	1681	1580	1082	1382	1679	1680	2070	1449	1522	2311	1440	-0.291505	0.0660618	2712	2611	2862	2644	2744	2652	2733	2962	-0.0808899	0.00883777
ENSG00000065154	OAT	4942	A0A140VJQ4	308	243	99	86	163	348	265	206	313	258	355	-1.11526	0.00102678	238	221	197	210	342	317	307	381	0.520573	4.8733e-10
ENSG00000065183	WDR3	10885	Q5TDG3	144	195	165	181	211	161	193	117	139	216	142	0.251478	0.2631	392	382	426	386	344	340	279	340	-0.398352	1.04302e-07
ENSG00000065243	PKN2	5586	Q16513	173	221	153	164	216	226	304	185	243	300	167	-0.291806	0.263847	303	294	335	295	322	348	363	399	0.106872	0.239478
ENSG00000065268	WDR18	57418	Q9BV38	66	125	61	142	68	68	123	44	58	100	73	0.382652	0.372525	82	78	96	78	97	104	96	118	0.197148	0.247585
ENSG00000065308	TRAM2	9697	A0A024RD84	88	210	130	108	154	110	126	85	70	175	41	0.634426	0.0220048	100	122	120	115	122	116	124	128	-0.0150292	0.938406
ENSG00000065320	NTN1	9423	O95631	58	187	66	49	81	64	89	47	15	118	32	0.672763	0.183681	40	46	30	37	101	75	76	92	1.05238	1.70073e-08
ENSG00000065325	GLP2R	9340	B2RAN4	0	0	0	0	3	8	2	0	1	2	0	-1.26886	NA	2	0	0	0	0	0	0	0	-1.55137	NA
ENSG00000065328	MCM10	55388	Q7L590	0	1	1	10	8	1	2	0	0	4	2	2.07267	0.142196	5	4	8	1	1	0	2	3	-1.70868	0.109694
ENSG00000065357	DGKA	1606	A0A024RB23	12	44	26	20	34	22	27	14	6	40	13	0.736264	0.104954	25	27	33	34	31	37	25	40	0.0430151	0.90977
ENSG00000065361	ERBB3	2065	P21860	32	139	160	85	78	3	48	39	10	179	16	1.58645	0.125332	58	66	71	57	245	233	258	271	1.88284	1.4407e-54
ENSG00000065371	ROPN1	54763	A0A140VKB2	0	0	0	0	0	0	0	0	0	1	0	-0.423854	NA	0	0	0	0	0	0	0	0	NA	NA
ENSG00000065413	ANKRD44	91526	Q8N8A2	63	110	53	79	88	64	86	52	45	93	63	0.289547	0.274362	200	205	221	211	174	160	162	191	-0.401267	7.34704e-05
ENSG00000065427	KARS	3735	Q15046	1108	973	551	960	1019	981	1121	730	922	1060	895	-0.195023	0.463191	1546	1408	1520	1431	1635	1683	1653	1923	0.107319	0.00545809
ENSG00000065457	ADAT1	23536	Q9BUB4	31	69	55	59	62	45	61	41	29	74	29	0.502036	0.093576	104	117	130	102	74	96	77	110	-0.460951	0.00205988
ENSG00000065485	PDIA5	10954	Q14554	16	48	25	19	51	41	30	19	19	45	15	0.436843	0.328269	37	42	30	43	57	69	61	79	0.689293	0.000790734
ENSG00000065491	TBC1D22B	55633	Q9NU19	80	86	44	66	76	80	61	50	45	94	31	0.119387	0.721818	54	43	65	79	29	57	43	49	-0.551943	0.099471
ENSG00000065518	NDUFB4	4710	O95168	697	733	359	500	668	700	836	726	1016	952	998	-0.68497	0.0275693	693	681	683	669	688	668	657	730	-0.106571	0.0685237
ENSG00000065526	SPEN	23013	Q96T58	562	662	432	632	562	775	318	277	261	638	258	0.428575	0.212545	634	645	676	642	548	546	562	602	-0.3174	5.97287e-09
ENSG00000065534	MYLK	4638	Q05B97	128	232	155	159	242	185	255	203	147	537	110	-0.107711	0.821934	471	420	415	415	520	526	524	625	0.234409	0.000308684
ENSG00000065548	ZC3H15	55854	Q8WU90	184	191	128	114	210	203	231	186	209	277	163	-0.398948	0.0756011	389	377	404	401	337	343	360	357	-0.284303	9.55669e-05
ENSG00000065559	MAP2K4	6416	P45985	291	260	140	138	233	273	291	245	303	372	300	-0.685996	0.00278177	404	366	369	338	418	438	446	455	0.135792	0.0854535
ENSG00000065600	TMEM206	55248	Q9H813	13	35	14	17	19	13	6	6	5	16	8	1.13993	0.0126395	27	34	21	33	17	17	18	30	-0.610863	0.0568859
ENSG00000065609	SNAP91	9892	O60641	0	0	1	0	0	0	1	0	0	1	0	-0.114718	NA	1	0	0	1	0	0	0	0	-1.55704	NA
ENSG00000065613	SLK	9748	Q9H2G2	600	640	433	501	558	736	737	510	537	933	472	-0.269873	0.0288308	1153	1115	1244	1232	1080	1033	1029	1296	-0.213738	2.24549e-06
ENSG00000065615	CYB5R4	51167	Q7L1T6	83	95	35	47	61	92	100	66	75	84	74	-0.533621	0.0647937	117	107	118	131	144	133	127	149	0.109499	0.479161
ENSG00000065618	COL17A1	1308	Q9UMD9	1	2	1	0	0	0	0	2	1	0	1	-0.120865	NA	0	0	0	0	0	0	0	0	NA	NA
ENSG00000065621	GSTO2	119391	Q9H4Y5	9	10	5	5	14	12	9	4	7	14	14	-0.248668	0.746083	11	10	14	15	15	17	16	14	0.197518	0.691543
ENSG00000065665	SEC61A2	55176	B3KQ68	42	43	23	19	27	34	27	32	28	26	19	-0.137501	0.788671	30	39	37	37	29	31	36	36	-0.231948	0.425731
ENSG00000065675	PRKCQ	5588	Q04759	1632	1134	450	503	822	1319	1272	884	974	1347	1057	-0.812322	0.000412031	693	622	628	647	1370	1307	1274	1557	0.971856	1.12775e-106
ENSG00000065717	TLE2	7089	Q04725	389	249	98	137	129	341	112	157	147	197	176	-0.558706	0.220774	15	28	31	19	61	57	59	72	1.30348	1.19099e-08
ENSG00000065802	ASB1	51665	Q9Y576	466	417	225	327	268	402	275	272	262	434	278	-0.155662	0.576306	375	350	371	336	369	347	372	434	-0.0286374	0.77151
ENSG00000065809	FAM107B	83641	Q9H098	19	49	16	27	39	36	39	28	22	77	14	-0.0114816	0.986029	52	45	40	65	74	73	65	107	0.537398	0.00616294
ENSG00000065833	ME1	4199	P48163	200	192	98	125	149	210	193	181	186	492	188	-0.723395	0.00210109	417	430	399	410	286	274	296	314	-0.617156	2.24083e-18
ENSG00000065882	TBC1D1	23216	Q86TI0	1122	338	215	265	243	1060	218	275	738	259	996	-1.43006	0.0203037	468	454	477	474	221	220	200	258	-1.17548	2.80866e-59
ENSG00000065883	CDK13	8621	A0A024RA85	325	447	281	357	365	410	321	243	229	453	235	0.20657	0.194906	609	629	623	659	687	618	641	711	-0.0396323	0.578129
ENSG00000065911	MTHFD2	10797	P13995	213	158	198	231	252	157	201	113	136	151	179	0.356475	0.359942	978	959	937	935	273	256	263	301	-1.91722	1.00328e-236	0.264765
ENSG00000065923	SLC9A7	84679	A0A087WXD1	244	133	34	43	93	270	168	196	230	206	199	-1.65309	9.7772e-07	102	92	109	96	223	178	205	210	0.917202	1.03514e-15
ENSG00000065970	FOXJ2	55810	Q9P0K8	404	279	178	319	319	407	232	219	227	348	245	-0.124186	0.724336	117	158	132	139	226	249	234	254	0.703077	1.10063e-11
ENSG00000065978	YBX1	4904	P67809	4615	4203	2536	3237	3780	4374	4403	3146	4290	5496	3675	-0.346237	0.0350627	3443	3519	3609	3547	2957	2946	2923	3302	-0.335179	1.83593e-39
ENSG00000065989	PDE4A	5141	P27815	162	163	87	89	117	282	95	173	151	198	129	-0.61994	0.067026	18	17	19	23	43	42	51	47	1.13362	1.14832e-05
ENSG00000066027	PPP2R5A	5525	Q15172	336	421	167	198	219	363	355	264	267	487	197	-0.394464	0.071012	405	342	400	354	463	413	450	477	0.149311	0.0527926
ENSG00000066032	CTNNA2	1496	P26232	0	0	1	0	0	1	1	0	4	0	1	-1.87009	NA	1	0	0	0	0	0	0	0	-0.835494	NA
ENSG00000066044	ELAVL1	1994	Q15717	191	182	158	173	191	176	127	113	127	198	106	0.268985	0.253739	206	243	237	226	171	166	211	202	-0.398397	7.91076e-05
ENSG00000066056	TIE1	7075	B4DTW8	133	290	378	314	345	262	181	193	125	318	134	0.870092	0.00304729	369	400	402	384	292	314	288	386	-0.398461	1.02755e-07
ENSG00000066084	DIP2B	57609	Q7Z3H2	237	348	330	357	346	266	218	166	136	463	139	0.672656	0.00684913	732	711	732	713	435	439	446	563	-0.734362	7.11031e-41
ENSG00000066117	SMARCD1	6602	Q96GM5	127	157	81	121	100	135	110	86	95	150	86	0.0159013	0.958588	68	69	77	52	61	88	92	82	0.166839	0.429384
ENSG00000066135	KDM4A	9682	O75164	108	85	52	59	94	125	71	74	90	133	68	-0.41057	0.114861	105	99	85	88	107	122	120	103	0.149267	0.385995
ENSG00000066136	NFYC	4802	Q13952	323	343	213	264	323	258	251	274	256	438	249	-0.0515242	0.839571	241	226	240	249	216	228	210	234	-0.221736	0.0247514
ENSG00000066185	ZMYND12	84217	B4DX70	1	10	4	0	10	10	13	16	9	21	6	-0.916438	0.346573	6	5	8	10	7	9	7	11	0.110288	0.877066
ENSG00000066230	SLC9A3	6550	P48764	1	3	1	2	2	1	4	0	2	2	5	-0.183578	NA	6	3	4	2	3	2	4	1	-0.688664	0.508882
ENSG00000066248	NGEF	25791	Q8N5V2	19	6	1	1	0	3	3	1	1	5	1	-1.27699	0.405025	2	0	3	4	2	1	2	3	-0.294504	0.83932
ENSG00000066279	ASPM	259266	B3KWI2	1	8	3	13	18	1	2	2	0	28	2	1.30605	0.320343	19	23	30	25	9	20	11	22	-0.765019	0.0315694
ENSG00000066294	CD84	8832	Q9UIB8	9	26	18	15	22	14	47	29	17	65	12	-0.379568	0.591264	84	69	69	57	46	37	59	56	-0.611119	0.00161606
ENSG00000066322	ELOVL1	64834	Q9BW60	32	88	50	57	90	63	63	43	31	90	48	0.431686	0.172118	100	99	87	89	88	69	85	84	-0.317571	0.0546076
ENSG00000066336	SPI1	6688	P17947	11	17	23	18	37	11	11	9	15	33	6	0.872732	0.0966183	16	17	11	22	1	9	5	12	-1.41458	0.00292583
ENSG00000066379	ZNRD1	30834	Q2L6J2	38	48	35	35	58	30	35	32	25	53	34	0.31214	0.343664	104	89	76	84	61	61	45	62	-0.739787	1.2111e-05
ENSG00000066382	MPPED2	744	Q15777	45	17	8	7	15	30	5	15	9	15	10	-0.686312	0.380788	18	10	15	21	9	20	15	21	-0.0957696	0.846914
ENSG00000066405	CLDN18	51208	P56856	0	0	0	0	0	0	0	0	0	0	0	NA	NA	0	0	0	0	0	0	0	0	NA	NA
ENSG00000066422	ZBTB11	27107	O95625	224	206	110	138	176	254	204	169	168	218	112	-0.315258	0.176056	312	325	364	327	442	418	396	424	0.224785	0.00370942
ENSG00000066427	ATXN3	4287	P54252	77	131	111	93	151	107	103	63	48	151	46	0.574544	0.0355588	285	279	258	231	229	249	230	271	-0.220877	0.021386
ENSG00000066455	GOLGA5	9950	Q8TBA6	206	177	102	109	159	171	222	145	161	284	150	-0.495772	0.00447003	284	249	244	254	289	301	291	346	0.134753	0.160833
ENSG00000066468	FGFR2	2263	P21802	3	1	2	1	0	1	3	1	2	3	3	-1.16202	NA	6	14	11	5	4	7	7	8	-0.58703	0.348106
ENSG00000066557	LRRC40	55631	A0A140VJN3	51	36	34	41	61	42	76	56	69	99	31	-0.476169	0.232849	158	148	166	156	138	150	152	177	-0.142028	0.281453
ENSG00000066583	ISOC1	51015	Q96CN7	50	80	49	67	74	68	71	87	79	179	57	-0.29975	0.442526	85	95	82	88	144	124	135	142	0.523219	0.000109983
ENSG00000066629	EML1	2009	O00423	503	418	192	163	311	450	381	275	454	504	424	-0.738451	0.00867729	287	294	248	275	412	426	418	513	0.562824	1.78507e-14
ENSG00000066651	TRMT11	60487	Q7Z4G4	73	100	57	73	78	68	91	63	48	101	48	0.13131	0.638847	173	153	158	159	198	181	173	178	0.0691167	0.62307
ENSG00000066654	THUMPD1	55623	A0A024R388	231	192	107	157	201	233	246	263	208	302	178	-0.567612	0.00605169	318	312	310	332	498	438	451	524	0.470848	5.8571e-12
ENSG00000066697	MSANTD3	91283	A0A024R171	78	116	80	127	86	62	74	61	73	182	46	0.386903	0.281721	108	124	116	114	192	201	186	203	0.644245	7.58096e-09
ENSG00000066735	KIF26A	26153	Q9ULI4	51	183	156	177	161	90	113	83	48	179	35	1.08316	0.00181292	77	55	72	72	89	98	99	91	0.336721	0.0534765
ENSG00000066739	ATG2B	55102	Q96BY7	452	468	254	380	477	448	437	371	325	751	316	-0.159088	0.372223	833	843	878	806	873	846	902	1013	-0.00321456	0.961943
ENSG00000066777	ARFGEF1	10565	A0A024R7X0	410	478	276	304	411	478	443	331	368	677	294	-0.222639	0.103496	624	570	592	588	781	742	791	900	0.320614	4.16662e-10
ENSG00000066813	ACSM2B	348158	Q68CK6	0	0	0	1	0	0	1	0	1	5	1	-1.73459	NA	0	0	0	0	0	0	1	1	1.30808	NA
ENSG00000066827	ZFAT	57623	Q4KMQ4	93	118	66	48	51	115	92	77	102	133	90	-0.538449	0.0809516	75	64	87	74	88	82	75	90	0.0439894	0.841722
ENSG00000066855	MTFR1	9650	Q15390	72	112	47	59	74	65	83	64	55	136	55	-0.0620535	0.856969	100	96	100	81	72	77	80	73	-0.433639	0.00688605
ENSG00000066923	STAG3	10734	Q9UJ98	20	13	6	9	7	10	12	9	13	26	15	-0.78313	0.148627	1	1	2	4	9	18	15	1	2.34469	0.0377828
ENSG00000066926	FECH	2235	P22830	419	368	146	161	216	353	376	284	327	566	338	-0.824063	6.00979e-05	224	212	229	230	319	309	353	367	0.4748	7.23512e-09
ENSG00000066933	MYO9A	4649	B2RTY4	572	763	486	568	692	582	644	514	383	1161	384	0.0932496	0.706458	1001	1032	998	972	1314	1182	1246	1425	0.25185	9.87774e-10
ENSG00000067048	DDX3Y	8653	A0A024R9A4	0	355	196	0	312	0	360	302	275	435	273	-0.247871	0.941099	576	565	577	560	718	676	683	799	0.22	5.9435e-05
ENSG00000067057	PFKP	5214	Q01813	60	158	50	63	97	81	64	62	29	147	32	0.449933	0.284417	139	121	109	128	216	166	190	238	0.586442	2.66095e-07
ENSG00000067064	IDI1	3422	Q13907	465	497	126	181	265	372	380	288	437	529	274	-0.654649	0.0356614	746	680	730	713	751	645	753	780	-0.0858488	0.16224
ENSG00000067066	SP100	6672	P23497	127	452	142	157	213	175	199	123	129	322	100	0.4963	0.130143	334	361	339	321	513	565	573	634	0.637708	4.02509e-23
ENSG00000067082	KLF6	1316	D3GC14	285	426	263	338	257	225	188	156	173	310	131	0.636136	0.0039542	535	511	541	523	779	751	785	867	0.476764	1.55232e-20
ENSG00000067113	PLPP1	8611	A0A024QZS3	215	391	200	299	256	226	237	162	163	425	209	0.306953	0.185101	510	471	492	470	399	394	414	476	-0.323632	4.01017e-07
ENSG00000067141	NEO1	4756	Q59FP8	750	472	254	262	429	617	625	348	488	537	560	-0.72613	0.00711818	232	212	219	220	506	539	608	618	1.247	2.34739e-66
ENSG00000067167	TRAM1	23471	Q15629	101	158	105	134	163	83	199	140	95	192	95	0.109241	0.794552	569	629	630	599	612	580	614	659	-0.0934182	0.152049
ENSG00000067177	PHKA1	5255	P46020	1806	1480	376	488	838	2559	1569	1121	2533	1472	2167	-1.42621	0.000492193	564	517	508	537	1304	1284	1318	1290	1.17552	1.46126e-125
ENSG00000067182	TNFRSF1A	7132	P19438	315	321	128	126	234	336	246	162	229	307	246	-0.451344	0.121191	100	112	94	125	94	100	77	89	-0.37456	0.0168757
ENSG00000067191	CACNB1	782	Q02641	1798	1286	802	829	890	1528	1138	803	1157	1671	1233	-0.501086	0.036503	1048	1023	1019	1028	916	926	888	1099	-0.221803	6.51445e-07
ENSG00000067208	EVI5	7813	O60447	161	174	89	81	144	157	141	85	99	188	96	-0.132867	0.631568	263	270	245	246	314	297	254	312	0.0854918	0.421364
ENSG00000067221	STOML1	9399	Q53HB6	68	89	83	114	129	89	69	65	69	143	57	0.418671	0.130643	139	133	129	130	105	141	136	164	-0.0771864	0.635582
ENSG00000067225	PKM	5315	P14618	14418	9534	3373	4682	6159	15098	7949	5807	16377	4814	15141	-1.11374	0.0329687	2124	1999	1956	2081	1800	1833	1845	2102	-0.222736	2.57501e-11
ENSG00000067248	DHX29	54505	Q7Z478	286	287	136	188	253	303	281	249	268	378	216	-0.427914	0.0103985	549	568	538	473	459	446	522	549	-0.223218	0.000794223
ENSG00000067334	DNTTIP2	30836	Q5QJE6	255	260	153	188	221	248	294	219	251	344	209	-0.363395	0.0336591	345	374	416	344	504	470	503	499	0.303559	1.55766e-05
ENSG00000067365	METTL22	79091	Q9BUU2	232	232	89	162	129	198	170	117	140	237	184	-0.297525	0.331666	199	160	164	170	190	211	195	201	0.0877185	0.504515
ENSG00000067369	TP53BP1	7158	Q12888	324	542	318	449	370	421	269	251	324	589	291	0.263248	0.277742	562	531	531	483	579	592	598	659	0.0889925	0.192102
ENSG00000067445	TRO	7216	Q12816	12	64	62	32	46	19	36	18	11	81	17	1.03228	0.0602223	41	38	22	38	38	38	39	47	0.103008	0.745311
ENSG00000067533	RRP15	51018	Q9Y3B9	190	238	109	78	143	184	218	195	207	298	188	-0.643191	0.0208616	278	308	332	284	270	285	259	322	-0.197836	0.0283314
ENSG00000067560	RHOA	387	A0A024R324	1067	1088	681	776	1039	987	1085	652	872	1372	821	-0.139589	0.430087	1466	1520	1458	1468	1284	1252	1303	1363	-0.30002	5.43391e-16
ENSG00000067596	DHX8	1659	B7Z8F4	259	240	182	241	271	218	277	188	157	371	188	0.004508	0.986963	399	447	435	431	377	372	390	386	-0.281893	6.83427e-05
ENSG00000067601	PMS2P4	5382	NA	9	9	1	8	11	11	7	4	4	12	5	-0.0458572	0.961702	6	7	4	7	12	11	14	4	0.668658	0.275257
ENSG00000067606	PRKCZ	5590	Q05513	1	3	5	10	6	4	1	1	1	17	0	1.07166	0.412812	11	9	5	6	12	6	6	7	-0.113636	0.875661
ENSG00000067646	ZFY	7544	P08048	0	117	69	0	121	0	159	103	124	167	104	-0.409269	0.892647	215	183	193	200	233	218	246	251	0.145727	0.184718
ENSG00000067704	IARS2	55699	Q9NSE4	741	811	458	568	655	863	819	730	733	1133	737	-0.431287	0.00346561	886	927	920	930	1232	1178	1168	1444	0.337957	2.57815e-15
ENSG00000067715	SYT1	6857	A0A024RBE9	1	2	0	5	7	2	5	2	2	5	4	0.194832	0.891772	5	3	6	5	8	14	5	10	0.848853	0.190579
ENSG00000067798	NAV3	89795	Q8IVL0	134	231	113	54	98	76	58	35	46	133	58	0.688516	0.147057	105	126	114	116	102	108	108	122	-0.183779	0.234166
ENSG00000067829	IDH3G	3421	P51553	299	300	158	208	199	273	241	181	236	355	268	-0.32302	0.165027	280	280	253	267	251	223	230	262	-0.277085	0.00213347
ENSG00000067836	ROGDI	79641	Q9GZN7	95	94	29	37	60	77	66	59	66	97	61	-0.503609	0.0981988	52	39	47	60	26	32	30	35	-0.80338	0.000518105
ENSG00000067840	PDZD4	57595	Q17RL8	40	53	14	11	9	49	43	15	25	41	9	-0.585812	0.389772	12	12	17	15	14	13	14	20	0.00401259	0.993096
ENSG00000067842	ATP2B3	492	Q16720	0	0	1	0	0	0	0	1	0	0	0	0.297481	NA	0	0	0	0	0	0	1	1	1.30808	NA
ENSG00000067900	ROCK1	6093	Q13464	276	349	237	242	328	279	352	238	209	469	196	0.0210689	0.929892	499	477	506	497	515	484	515	554	-0.0522623	0.495752
ENSG00000067955	CBFB	865	A0A024R6X2	97	93	72	91	84	108	94	74	80	118	47	-0.0341426	0.920608	246	198	244	240	227	205	197	234	-0.220385	0.0332657
ENSG00000067992	PDK3	5165	Q15120	26	35	17	12	22	28	24	25	26	66	20	-0.505352	0.238889	66	55	50	64	80	66	82	76	0.256352	0.202239
ENSG00000068001	HYAL2	8692	Q12891	100	80	108	119	117	145	126	59	56	137	53	0.23311	0.579093	172	165	158	159	107	120	117	131	-0.577292	6.24781e-07
ENSG00000068024	HDAC4	9759	P56524	900	521	327	582	518	1162	451	420	342	812	300	-0.310356	0.480912	386	391	385	403	624	578	664	694	0.593777	2.23774e-23
ENSG00000068028	RASSF1	11186	Q9NS23	83	113	71	72	85	90	80	42	47	91	33	0.378332	0.189217	103	107	107	112	133	134	138	139	0.2276	0.111143
ENSG00000068078	FGFR3	2261	P22607	1	7	4	1	7	5	6	5	1	10	3	0.117812	0.924644	5	2	6	6	4	4	3	1	-0.766569	0.398597
ENSG00000068079	IFI35	3430	P80217	20	128	25	22	18	12	15	21	16	37	13	1.22155	0.0436992	48	39	40	46	118	109	126	129	1.36246	1.27923e-17
ENSG00000068097	HEATR6	63897	Q6AI08	141	138	90	91	111	149	120	92	115	146	108	-0.23152	0.334436	159	148	177	150	172	163	165	201	0.0284033	0.84886
ENSG00000068120	COASY	80347	Q13057	151	148	81	102	104	143	76	73	112	183	91	-0.123751	0.728186	73	69	71	60	61	58	63	57	-0.305571	0.122136
ENSG00000068137	PLEKHH3	79990	Q7Z736	431	258	139	145	133	286	111	189	248	209	122	-0.475619	0.333283	105	114	111	97	97	104	113	136	-0.0420358	0.827841
ENSG00000068305	MEF2A	4205	A0A0S2Z417	868	788	539	742	848	920	1014	752	849	1256	934	-0.390654	0.0463651	1037	947	1015	962	1223	1140	1146	1274	0.156654	0.000356285
ENSG00000068308	OTUD5	55593	Q96G74	224	230	96	122	148	192	148	134	112	264	124	-0.216717	0.404142	64	73	79	68	96	87	90	140	0.419087	0.012512
ENSG00000068323	TFE3	7030	B4DIA5	144	169	83	127	144	137	100	76	84	181	57	0.249458	0.36752	70	83	77	87	82	69	83	93	-0.0728273	0.731632
ENSG00000068354	TBC1D25	4943	Q3MII6	76	75	23	42	43	66	47	45	49	90	49	-0.434808	0.168694	23	19	29	24	39	40	49	48	0.773914	0.00258173
ENSG00000068366	ACSL4	2182	O60488	127	173	115	88	198	155	191	165	201	236	132	-0.311433	0.35583	392	418	406	369	400	401	391	429	-0.0829642	0.318095
ENSG00000068383	INPP5A	3632	Q14642	569	440	338	386	415	509	690	484	542	852	553	-0.605736	0.00112886	602	594	604	567	656	612	682	665	0.028938	0.70362
ENSG00000068394	GPKOW	27238	Q92917	166	167	98	117	134	166	165	111	122	196	124	-0.229297	0.222043	158	143	154	128	174	161	151	154	0.0212705	0.902014
ENSG00000068400	GRIPAP1	56850	Q4V328	138	121	89	113	100	111	90	87	70	137	65	0.106279	0.731948	77	88	78	90	83	105	101	100	0.109191	0.568134
ENSG00000068438	FTSJ1	24140	B7Z4K4	89	99	63	51	77	82	83	56	59	109	61	-0.0915553	0.755538	96	85	77	89	57	49	72	71	-0.596037	0.000410371
ENSG00000068489	PRR11	55771	D2SNZ4	3	11	3	6	14	1	2	8	2	12	2	0.974928	0.297206	14	9	7	5	8	6	4	5	-0.716792	0.25771
ENSG00000068615	REEP1	65055	E7EUF7	195	138	93	62	122	233	165	153	196	299	143	-0.939429	2.59722e-05	117	123	124	116	256	239	245	274	0.963089	6.88519e-22
ENSG00000068650	ATP11A	23250	P98196	267	404	192	206	251	353	196	164	253	411	221	-0.0400376	0.911122	251	235	248	240	236	250	258	249	-0.0865424	0.42864
ENSG00000068654	POLR1A	25885	O95602	315	491	352	444	399	429	275	312	293	533	280	0.291303	0.164911	530	530	498	530	369	348	373	427	-0.577604	2.61699e-20
ENSG00000068697	LAPTM4A	9741	Q15012	255	298	219	295	375	256	383	220	267	407	206	0.0630306	0.835883	538	496	481	440	563	541	556	617	0.104363	0.139395
ENSG00000068724	TTC7A	57217	Q9ULT0	46	144	41	48	72	76	80	46	36	85	42	0.32154	0.418839	83	79	80	78	123	124	97	122	0.427447	0.00448976
ENSG00000068745	IP6K2	51447	B2RCP4	128	205	147	108	161	158	168	113	88	266	112	0.108602	0.727484	152	134	166	159	150	154	147	144	-0.151963	0.265078
ENSG00000068781	STON1-GTF2A1L	286749	Q9Y6Q2	0	0	0	0	1	0	0	2	0	1	0	-0.494414	NA	0	0	0	0	0	0	0	0	NA	NA
ENSG00000068784	SRBD1	55133	Q8N5C6	57	107	68	65	118	61	78	42	45	116	40	0.536043	0.0418099	150	142	148	154	210	216	196	242	0.424239	5.00454e-05
ENSG00000068796	KIF2A	3796	O00139	54	66	72	50	90	51	49	51	38	142	32	0.320772	0.448064	158	129	137	138	149	127	151	184	0.00269171	0.985822
ENSG00000068831	RASGRP2	10235	Q7LDG7	114	75	36	64	65	52	39	47	38	70	38	0.0616351	0.910787	74	78	98	71	60	78	69	91	-0.22432	0.244791
ENSG00000068878	PSME4	23198	Q14997	990	1195	511	1032	964	1101	959	1028	970	1989	772	-0.276014	0.262182	1716	1631	1733	1737	2148	2017	2076	2369	0.220648	8.08683e-12
ENSG00000068885	IFT80	57560	Q9P2H3	14	19	19	18	18	25	20	17	15	30	15	-0.0442351	0.936558	58	56	56	51	46	52	48	59	-0.224809	0.320934
ENSG00000068903	SIRT2	22933	A0A0A0MRF5	2068	2382	753	1542	1641	1879	1818	1648	1542	2639	1437	-0.296842	0.204446	552	579	585	550	1440	1389	1438	1514	1.23601	5.04213e-172
ENSG00000068912	ERLEC1	27248	Q96DZ1	168	200	95	118	141	171	210	160	197	276	187	-0.546803	0.0167239	322	319	304	303	327	321	322	347	-0.0377748	0.714818
ENSG00000068971	PPP2R5B	5526	A0A024R593	123	125	42	52	74	95	75	73	71	131	74	-0.376581	0.216685	91	91	85	73	53	46	56	77	-0.670705	9.04717e-05
ENSG00000068976	PYGM	5837	P11217	49887	37635	16257	14118	28557	66181	37751	28807	45174	27315	56769	-1.02293	0.0127871	11415	11262	11589	11234	24915	24410	25068	28158	1.05619	0
ENSG00000068985	PAGE1	8712	O75459	0	0	0	0	0	0	0	0	0	0	0	NA	NA	0	0	0	0	0	0	0	0	NA	NA
ENSG00000069011	PITX1	5307	P78337	329	181	7	19	7	451	13	10	11	19	8	-1.32214	0.50612	116	92	99	89	44	38	35	42	-1.43143	6.4503e-17
ENSG00000069018	TRPC7	57113	Q9HCX4	0	0	0	1	0	0	0	0	0	0	0	0.709676	NA	0	0	0	0	0	0	0	0	NA	NA
ENSG00000069020	MAST4	375449	J3QT34	206	381	185	137	183	297	179	105	156	256	167	0.154645	0.703057	165	187	172	161	215	200	206	216	0.173921	0.133411
ENSG00000069122	ADGRF5	221395	Q8IZF2	339	654	808	748	1063	548	790	641	321	955	420	0.573273	0.114763	2167	2030	2052	1959	1215	1190	1187	1333	-0.852548	1.06233e-139
ENSG00000069188	SDK2	54549	Q58EX2	5	19	17	11	9	2	11	7	1	23	1	1.14671	0.187888	10	5	10	4	1	3	4	5	-1.27508	0.0849866
ENSG00000069206	ADAM7	8756	Q9H2U9	0	0	0	0	0	0	0	0	0	0	0	NA	NA	0	0	0	0	0	0	0	0	NA	NA
ENSG00000069248	NUP133	55746	Q8WUM0	307	328	260	357	315	331	372	261	277	471	231	-0.00304766	0.991248	562	530	573	525	703	680	670	765	0.248057	6.93611e-06
ENSG00000069275	NUCKS1	64710	Q9H1E3	2117	2015	873	977	1657	1847	2518	1990	1815	2981	1386	-0.651816	0.0010657	2202	2114	2016	2017	3148	2994	3288	3695	0.535614	6.69224e-68
ENSG00000069329	VPS35	55737	Q96QK1	312	330	237	372	438	385	335	320	286	496	254	0.0169357	0.954161	663	620	591	613	791	742	816	843	0.244544	3.95743e-06
ENSG00000069345	DNAJA2	10294	A0A024R6S1	709	627	289	355	540	715	630	518	601	859	502	-0.562498	0.000374312	788	764	748	705	845	811	869	935	0.0876496	0.116646
ENSG00000069399	BCL3	602	P20749	37	67	37	29	39	46	26	25	14	41	11	0.606573	0.143559	11	13	7	13	14	12	14	25	0.437311	0.353019
ENSG00000069424	KCNAB2	8514	A0A024R4E3	20	51	192	520	108	15	24	12	6	64	11	3.61659	1.03244e-07	627	582	638	595	27	28	38	27	-4.46227	4.44754e-216
ENSG00000069431	ABCC9	10060	A0A024RAV7	1376	1258	698	720	1115	1382	1336	1254	1302	2204	1089	-0.608913	2.99444e-05	1041	978	1034	1009	2123	2065	2146	2282	0.969518	3.77763e-171
ENSG00000069482	GAL	51083	P22466	0	0	0	0	0	0	0	0	0	0	0	NA	NA	0	0	1	1	0	0	0	0	-1.55671	NA
ENSG00000069493	CLEC2D	29121	Q9UHP7	10	33	16	27	35	27	21	18	13	29	7	0.643942	0.138806	53	54	49	53	91	76	87	87	0.590987	0.000732632
ENSG00000069509	FUNDC1	139341	Q8IVP5	22	34	21	27	37	34	38	38	35	60	25	-0.280923	0.477744	38	47	39	34	42	56	55	38	0.16342	0.5603
ENSG00000069535	MAOB	4129	P27338	291	194	39	118	143	384	286	276	266	366	242	-1.38247	1.66967e-06	183	173	181	157	362	343	353	421	0.974962	8.34336e-32
ENSG00000069667	RORA	6095	A0A0C4DFP5	690	496	272	428	526	988	792	497	481	566	561	-0.643607	0.019437	1202	1229	1293	1144	1932	1913	1922	2146	0.585221	1.78268e-64
ENSG00000069696	DRD4	1815	A0A0G2JM26	4	6	1	5	3	10	4	0	0	0	2	0.362461	0.838695	4	1	3	2	1	0	3	1	-1.11095	0.428476
ENSG00000069702	TGFBR3	7049	A0A0A8KWK3	246	548	362	300	592	331	536	261	141	365	162	0.634729	0.0781122	740	680	684	699	799	766	794	883	0.0939694	0.0988107
ENSG00000069764	PLA2G10	8399	O15496	0	0	0	0	0	0	0	0	0	0	0	NA	NA	0	0	0	0	0	0	0	0	NA	NA
ENSG00000069812	HES2	54626	Q9Y543	0	1	0	0	0	1	0	1	0	2	0	-0.787882	NA	0	0	0	0	0	0	0	3	1.80469	NA
ENSG00000069849	ATP1B3	483	P54709	45	98	48	54	67	53	42	45	43	99	39	0.351575	0.22231	121	106	103	100	110	80	94	95	-0.296969	0.0574623
ENSG00000069869	NEDD4	4734	P46934	1065	593	108	117	236	1266	1055	725	1203	518	991	-2.11017	6.30396e-06	357	299	334	350	777	820	798	905	1.18441	1.43248e-91
ENSG00000069943	PIGB	9488	Q92521	6	16	9	7	7	7	11	12	7	16	5	0.0899385	0.910543	14	19	23	11	25	28	34	42	0.825805	0.00894483
ENSG00000069956	MAPK6	5597	Q16659	457	354	157	187	266	403	468	358	733	428	621	-1.18237	0.00183642	648	635	686	607	573	556	611	601	-0.25283	8.73614e-06
ENSG00000069966	GNB5	10681	A0A024R5R9	18	55	37	30	53	16	40	22	16	42	15	0.871158	0.0199153	73	84	82	77	93	63	77	104	-0.0264034	0.912543
ENSG00000069974	RAB27A	5873	A2RU94	11	25	14	13	16	9	9	9	3	12	6	1.00821	0.0345485	51	41	56	37	51	41	49	49	-0.0758262	0.790212
ENSG00000069998	HDHD5	27440	Q9BXW7	234	340	202	305	199	224	194	212	204	371	156	0.213817	0.432214	343	315	297	323	262	301	291	318	-0.240607	0.00450841
ENSG00000070010	UFD1	7353	Q92890	238	214	71	118	117	178	123	142	135	266	134	-0.459939	0.115005	149	162	150	155	158	140	149	210	-0.0266827	0.867806
ENSG00000070018	LRP6	4040	O75581	738	873	550	458	733	733	662	402	616	943	608	-0.0577527	0.84366	682	681	707	659	856	837	880	904	0.234388	2.59055e-06
ENSG00000070019	GUCY2C	2984	P25092	0	1	0	0	1	0	0	1	0	0	0	0.956152	NA	0	1	0	0	0	0	0	2	0.561166	NA
ENSG00000070031	SCT	6343	P09683	14	22	5	1	2	17	5	2	9	9	8	-0.410309	0.723293	22	14	20	15	14	12	16	11	-0.533195	0.199553
ENSG00000070047	PHRF1	57661	A0A024RCA1	376	338	174	266	258	450	270	186	185	266	161	-0.0696177	0.870068	192	230	201	196	308	273	294	371	0.487015	4.53789e-08
ENSG00000070061	ELP1	8518	B4E3I9	283	341	193	249	325	270	273	191	190	424	154	0.134986	0.484942	555	539	547	483	532	538	478	590	-0.106262	0.133167
ENSG00000070081	NUCB2	4925	Q2L696	153	107	71	54	80	169	137	99	133	198	105	-0.869727	1.92944e-05	144	125	125	120	119	122	106	143	-0.185642	0.20375
ENSG00000070087	PFN2	5217	P35080	531	568	168	291	268	427	662	553	337	1236	353	-0.859958	0.00868668	690	683	704	648	980	913	1015	1031	0.416337	1.03869e-18
ENSG00000070159	PTPN3	5774	B7Z9V1	1017	866	245	301	776	1154	957	1127	1107	1134	733	-1.05096	0.00129814	472	455	451	472	1357	1381	1436	1761	1.56336	1.2886e-210
ENSG00000070182	SPTB	6710	P11277	6691	7606	3508	5926	6264	7964	5631	4178	3683	5908	3607	0.0924432	0.769173	4588	4584	4699	4618	7926	7699	7846	8975	0.694937	3.85426e-277
ENSG00000070190	DAPP1	27071	J3KNB3	9	16	7	13	24	5	7	11	7	11	7	0.834724	0.134504	59	61	61	59	36	23	26	27	-1.21461	1.43475e-08
ENSG00000070193	FGF10	2255	O15520	65	4	6	2	13	9	12	2	7	16	10	-1.42906	0.167436	5	7	5	5	15	14	15	12	1.23583	0.0154106
ENSG00000070214	SLC44A1	23446	Q8WWI5	171	248	150	150	241	190	262	143	174	391	159	-0.0950369	0.754097	540	509	531	550	504	484	472	518	-0.222165	0.000384372
ENSG00000070269	TMEM260	54916	B3KN73	30	61	41	62	62	34	50	33	34	74	19	0.567156	0.0781969	151	143	175	147	140	126	128	164	-0.259654	0.0411965
ENSG00000070366	SMG6	23293	Q86US8	287	295	155	221	215	313	190	156	124	291	155	0.0403849	0.910291	146	141	156	152	235	265	272	251	0.668195	1.65434e-11
ENSG00000070367	EXOC5	10640	O00471	195	236	135	144	204	185	256	180	231	312	173	-0.315014	0.171668	596	609	614	548	550	524	495	578	-0.256312	1.46629e-05
ENSG00000070371	CLTCL1	8218	P53675	1708	1483	876	1302	1626	1390	1295	818	963	1445	664	0.160982	0.578328	1166	1107	1151	1167	1635	1511	1573	1847	0.399467	2.5701e-27
ENSG00000070388	FGF22	27006	K7ELB9	1	4	0	0	0	2	3	1	0	3	0	-0.587395	NA	4	2	0	1	4	2	2	6	0.870358	0.467606
ENSG00000070404	FSTL3	10272	A0A024R1Y8	40	49	34	40	35	35	22	17	10	62	13	0.570171	0.217826	67	69	54	45	67	55	45	36	-0.319568	0.184979
ENSG00000070413	DGCR2	9993	P98153	280	373	224	275	324	318	264	199	181	380	166	0.238638	0.125468	206	191	193	227	291	227	263	320	0.31227	0.00148804
ENSG00000070423	RNF126	55658	A0A024R206	184	149	110	209	160	243	153	115	137	160	166	-0.0842893	0.848417	103	94	100	114	79	91	67	99	-0.407737	0.00906913
ENSG00000070444	MNT	4335	Q99583	63	133	63	88	81	115	29	30	37	58	26	0.841672	0.0567343	39	20	30	28	26	22	26	22	-0.397786	0.217772
ENSG00000070476	ZXDC	79364	Q2QGD7	386	465	278	468	383	506	270	203	202	383	207	0.395439	0.186729	302	296	299	296	392	358	465	418	0.337859	1.94516e-05
ENSG00000070495	JMJD6	23210	Q6NYC1	295	208	93	197	162	295	173	161	242	178	199	-0.486766	0.194317	304	291	294	334	268	247	236	311	-0.321212	0.000181561
ENSG00000070501	POLB	5423	P06746	196	187	76	78	124	207	195	137	238	274	257	-0.981733	0.00148623	197	212	196	199	304	293	258	300	0.407524	7.45509e-06
ENSG00000070526	ST6GALNAC1	55808	Q9NSC7	3	16	2	2	16	12	13	10	6	12	4	-0.029809	0.979888	10	7	5	7	8	6	9	9	0.0250081	0.970134
ENSG00000070540	WIPI1	55062	B4DX63	552	662	383	452	534	376	442	389	433	981	504	-0.0485174	0.889285	1178	1122	1134	1119	411	428	395	479	-1.52636	3.30929e-208
ENSG00000070601	FRMPD1	22844	Q5SYB0	15	53	67	55	131	84	40	95	158	40	133	-0.248586	0.806368	24	19	30	23	33	22	23	20	-0.0815056	0.840499
ENSG00000070610	GBA2	57704	Q9HCG7	501	564	391	730	557	439	444	352	221	516	249	0.561591	0.0339945	555	510	567	532	351	331	316	377	-0.770087	2.146e-34
ENSG00000070614	NDST1	3340	B7Z1Q0	510	676	552	585	695	578	465	487	459	932	448	0.203883	0.30567	447	431	408	446	378	362	361	433	-0.291847	2.39164e-05
ENSG00000070669	ASNS	440	P08243	1	7	1	8	0	2	1	0	0	2	0	2.30368	NA	7	7	5	7	0	0	1	0	-4.5368	0.000369933
ENSG00000070718	AP3M2	10947	P53677	75	109	82	74	87	153	101	91	68	208	109	-0.351182	0.288708	168	141	162	146	135	173	161	169	-0.0662336	0.661583
ENSG00000070729	CNGB1	1258	Q14028	0	0	0	0	0	0	0	0	0	0	2	-0.836048	NA	0	0	0	0	0	0	0	0	NA	NA
ENSG00000070731	ST6GALNAC2	10610	A0A024R8M1	71	44	19	24	28	72	48	34	34	32	41	-0.783537	0.0627649	68	78	54	47	31	39	34	46	-0.837068	7.79266e-05
ENSG00000070748	CHAT	1103	D3DX95	0	0	0	0	0	0	0	0	0	0	0	NA	NA	0	0	0	0	0	0	0	0	NA	NA
ENSG00000070756	PABPC1	26986	A0A024R9C1	235	377	500	657	524	350	291	228	217	552	220	0.886436	0.00197216	1020	1011	1030	941	580	597	594	633	-0.850533	2.3299e-73
ENSG00000070759	TESK2	10420	B4DFN2	84	61	34	46	86	70	59	54	69	75	81	-0.37918	0.319805	25	30	38	42	56	54	60	61	0.65893	0.00300122
ENSG00000070761	CFAP20	29105	Q9Y6A4	76	102	50	58	75	48	46	56	44	128	38	0.209788	0.574746	164	150	149	135	117	115	128	132	-0.396947	0.0012737
ENSG00000070770	CSNK2A2	1459	P19784	167	167	141	168	172	181	133	95	89	254	94	0.229011	0.399336	229	211	219	202	220	237	222	245	-0.0131799	0.925363
ENSG00000070778	PTPN21	11099	Q16825	235	321	187	192	218	232	186	159	131	423	132	0.146385	0.609746	244	217	239	231	213	245	266	250	-0.0494042	0.689432
ENSG00000070785	EIF2B3	8891	Q9NR50	316	328	206	325	398	355	317	217	356	430	335	-0.114452	0.729907	632	658	596	613	323	316	320	382	-1.0148	4.26181e-61
ENSG00000070808	CAMK2A	815	A8K161	1940	1604	504	516	912	1461	1754	1239	1622	2851	1652	-1.10111	5.84186e-05	270	253	297	251	474	458	499	560	0.778155	5.07576e-29
ENSG00000070814	TCOF1	6949	Q13428	222	210	127	183	158	206	142	100	109	196	144	0.0852423	0.808773	99	89	103	80	123	121	108	145	0.305264	0.0403031
ENSG00000070831	CDC42	998	A0A024RAE4	13	28	9	9	13	18	13	13	5	12	6	0.318109	0.624329	11	16	15	18	24	36	23	34	0.846539	0.0105088
ENSG00000070882	OSBPL3	26031	Q9H4L5	72	212	21	89	78	273	131	150	32	75	22	-0.219938	0.824923	78	55	49	65	631	645	649	708	3.29863	5.91026e-215
ENSG00000070886	EPHA8	2046	P29322	0	0	2	0	0	1	1	1	0	1	0	-0.055503	NA	0	1	1	1	0	2	1	0	-0.0870634	0.971456
ENSG00000070915	SLC12A3	6559	P55017	0	0	0	1	0	0	1	1	2	0	1	-1.3918	NA	1	2	0	0	4	4	2	1	1.77623	0.246898
ENSG00000070950	RAD18	56852	Q9NS91	20	22	17	10	24	21	19	20	19	37	22	-0.31374	0.493494	30	37	39	41	28	27	34	36	-0.351488	0.207994
ENSG00000070961	ATP2B1	490	P20020	379	509	201	215	389	339	390	290	345	565	286	-0.228538	0.363551	664	691	658	609	691	679	655	715	-0.05158	0.447151
ENSG00000070985	TRPM5	29850	Q9NZQ8	1	0	1	0	0	0	0	0	0	0	0	0.297481	NA	0	0	1	0	0	0	0	0	-0.835494	NA
ENSG00000071051	NCK2	8440	A0A0S2Z4M6	371	403	267	239	268	378	257	220	262	343	294	-0.0705052	0.834295	417	385	446	395	368	365	412	454	-0.155612	0.0433803
ENSG00000071054	MAP4K4	9448	O95819	778	829	582	582	669	740	537	419	455	1161	473	0.0766307	0.778154	597	596	605	641	524	516	519	603	-0.290428	3.91027e-07
ENSG00000071073	MGAT4A	11320	Q9UM21	82	67	58	45	75	85	100	66	61	104	41	-0.312415	0.284536	231	204	226	217	197	166	184	190	-0.367684	0.00023235
ENSG00000071082	RPL31	6160	P62899	1575	1721	1367	1776	2032	1315	1741	1122	1402	2050	1366	0.18901	0.420905	3673	3642	3824	3708	1813	1643	1781	2014	-1.15037	0
ENSG00000071127	WDR1	9948	O75083	564	866	504	578	729	551	777	538	413	1017	475	0.116754	0.595059	771	730	765	782	732	676	691	791	-0.192919	0.000195244
ENSG00000071189	SNX13	23161	A0A024R9Z9	399	461	206	236	343	454	525	395	521	610	454	-0.699531	0.00272748	707	747	735	691	1006	974	951	1073	0.359742	6.79172e-15
ENSG00000071203	MS4A12	54860	Q9NXJ0	0	0	0	0	0	0	0	0	0	0	2	-0.836048	NA	0	0	0	0	0	0	0	0	NA	NA
ENSG00000071205	ARHGAP10	79658	A1A4S6	475	345	273	384	445	358	389	256	359	383	292	-0.00324254	0.993558	551	571	588	548	612	593	640	673	0.0415603	0.567372
ENSG00000071242	RPS6KA2	6196	Q15349	372	378	323	320	365	355	280	232	259	547	296	0.0853819	0.743933	535	543	528	531	303	300	335	371	-0.823778	4.24285e-38
ENSG00000071243	ING3	54556	Q9NXR8	59	76	29	39	48	49	85	30	44	82	46	-0.259926	0.492233	92	77	80	68	117	120	126	112	0.470724	0.00161606
ENSG00000071246	VASH1	22846	Q7L8A9	61	181	126	140	133	79	60	75	53	163	35	1.01481	0.000419871	67	65	67	75	52	41	50	43	-0.673292	0.000390844
ENSG00000071282	LMCD1	29995	Q9NZU5	2891	2214	706	972	1657	2238	2352	1633	1276	2317	1301	-0.597108	0.0373828	504	505	479	486	1376	1273	1375	1509	1.37077	7.57658e-194
ENSG00000071462	BUD23	114049	O43709	277	217	128	194	164	237	165	149	239	269	197	-0.344055	0.246088	285	266	276	251	209	211	236	234	-0.391669	9.77473e-06
ENSG00000071537	SEL1L	6400	Q9UBV2	469	510	485	511	581	527	591	445	378	806	335	0.0894994	0.715807	1280	1214	1238	1171	875	817	881	928	-0.601372	7.12202e-49
ENSG00000071539	TRIP13	9319	Q15645	6	5	3	8	13	3	2	0	6	7	0	1.11983	0.27953	6	5	6	7	3	4	7	1	-0.782844	0.320769
ENSG00000071553	ATP6AP1	537	Q15904	186	231	169	208	209	180	208	148	185	303	142	0.0964325	0.676019	187	199	216	179	193	205	198	202	-0.0832745	0.507916
ENSG00000071564	TCF3	6929	P15923	125	146	136	149	127	129	73	48	60	180	72	0.598424	0.0695431	59	56	62	73	55	55	54	75	-0.183785	0.404457
ENSG00000071575	TRIB2	28951	Q92519	139	215	140	131	209	102	120	94	59	207	60	0.679029	0.00933581	222	217	227	225	180	199	195	176	-0.361991	0.000337367
ENSG00000071626	DAZAP1	26528	A0A0S2Z569	357	422	273	453	359	347	240	184	209	369	199	0.4915	0.0335084	291	273	304	223	242	227	236	273	-0.273461	0.00375399
ENSG00000071655	MBD3	53615	O95983	379	328	168	228	206	399	249	187	279	464	229	-0.424942	0.0771554	254	244	255	237	281	257	212	310	-0.0185528	0.888868
ENSG00000071677	PRLH	51052	P81277	0	0	0	0	0	0	0	0	0	0	0	NA	NA	0	0	0	0	0	0	0	0	NA	NA
ENSG00000071794	HLTF	6596	A0A0C4DGA6	164	208	128	87	189	244	281	238	186	282	132	-0.543864	0.0669333	297	299	296	282	380	322	379	425	0.242386	0.00245745
ENSG00000071859	FAM50A	9130	Q14320	239	195	141	213	153	204	162	107	170	207	182	-0.053188	0.899294	265	217	242	227	215	202	197	257	-0.243729	0.0150375
ENSG00000071889	FAM3A	60343	P98173	154	177	105	159	100	170	135	107	124	182	133	-0.0941447	0.778032	106	110	111	100	90	105	108	111	-0.159996	0.324981
ENSG00000071894	CPSF1	29894	Q10570	246	317	177	260	199	337	164	174	111	171	141	0.297748	0.450567	156	158	160	148	197	214	214	197	0.288803	0.0100696
ENSG00000071909	MYO3B	140469	B7ZM71	4	3	2	0	0	2	2	0	3	1	2	-0.735449	NA	0	1	0	2	6	5	2	4	2.38664	0.0655885
ENSG00000071967	CYBRD1	79901	Q53TN4	268	526	338	249	443	481	711	307	242	841	237	-0.123867	0.793751	1036	970	977	988	1595	1532	1470	1706	0.55079	7.50208e-47
ENSG00000071991	CDH19	28513	Q9H159	28	19	10	4	12	4	25	6	2	9	1	0.0777964	0.954544	135	133	137	133	32	32	19	24	-2.44438	1.55747e-42
ENSG00000071994	PDCD2	5134	A0A087WYJ3	136	149	118	176	160	202	196	138	161	224	159	-0.203316	0.471926	308	302	327	295	264	271	244	277	-0.337414	4.45795e-05
ENSG00000072041	SLC6A15	55117	Q8IXG2	1	0	0	0	0	0	0	0	0	1	1	-1.21494	NA	0	0	0	0	0	0	0	0	NA	NA
ENSG00000072042	RDH11	51109	Q8TC12	44	89	60	52	79	45	64	46	38	76	45	0.445761	0.0893561	140	128	146	137	124	121	124	125	-0.27218	0.0401027
ENSG00000072062	PRKACA	5566	P17612	985	1420	1266	1084	1465	1167	494	607	792	961	804	0.649784	0.0319308	932	938	902	896	469	484	528	555	-0.965268	1.34243e-82
ENSG00000072071	ADGRL1	22859	O94910	43	88	72	94	87	62	26	30	12	103	16	1.17574	0.010412	50	41	38	42	36	49	33	46	-0.17577	0.523181
ENSG00000072080	SPP2	6694	Q13103	0	0	0	0	0	0	0	0	0	0	0	NA	NA	0	0	0	0	0	0	0	0	NA	NA
ENSG00000072110	ACTN1	87	A0A024R694	122	219	97	136	219	184	134	89	87	309	54	0.318897	0.420634	136	155	157	174	266	244	301	279	0.693887	1.56417e-12
ENSG00000072121	ZFYVE26	23503	Q68DK2	457	489	245	343	361	558	410	282	316	568	328	-0.224161	0.246278	351	321	336	338	470	476	480	580	0.458676	5.16387e-12
ENSG00000072133	RPS6KA6	27330	Q9UK32	16	26	34	30	20	5	21	11	6	73	2	0.818614	0.358266	44	39	53	52	54	75	62	75	0.384895	0.0691805
ENSG00000072134	EPN2	22905	O95208	213	258	157	183	176	231	183	116	158	254	170	0.0275193	0.92727	136	140	138	121	124	154	152	191	0.097135	0.522864
ENSG00000072135	PTPN18	26469	Q99952	53	84	65	94	102	74	66	38	48	84	37	0.620553	0.0118366	82	70	77	70	71	55	62	72	-0.317794	0.0892093
ENSG00000072163	LIMS2	55679	B3KNZ3	165	273	216	216	283	231	141	94	78	187	71	0.889572	0.00125157	126	120	133	115	91	113	105	118	-0.325763	0.0203063
ENSG00000072182	ASIC4	55515	Q96FT7	2	0	2	0	0	1	0	0	1	1	3	-1.19082	NA	1	0	3	0	0	0	0	0	-2.5407	NA
ENSG00000072195	SPEG	10290	Q15772	6391	3720	1674	2274	1902	9211	2903	2192	3358	2552	3432	-0.891792	0.0615166	943	955	989	936	1706	1730	1805	1990	0.803383	2.24038e-105
ENSG00000072201	LNX1	84708	Q8TBB1	30	79	65	43	66	55	53	43	43	92	36	0.361899	0.293762	141	136	144	137	82	88	91	88	-0.791787	6.34137e-10
ENSG00000072210	ALDH3A2	224	P51648	474	711	341	587	531	547	590	433	462	1154	446	-0.0915966	0.754213	1151	1039	1155	1131	1252	1249	1188	1362	0.0588498	0.234738
ENSG00000072274	TFRC	7037	P02786	2404	1704	267	287	905	1019	2079	2206	1948	984	843	-1.28542	0.0251021	1019	969	1000	975	395	411	395	429	-1.39712	3.4446e-162
ENSG00000072310	SREBF1	6720	P36956	440	212	146	155	107	262	338	202	228	286	156	-0.806153	0.0126176	153	139	149	124	148	166	141	181	0.0548642	0.725735
ENSG00000072315	TRPC5	7224	Q9UL62	0	0	0	0	0	1	0	0	0	2	0	-1.15023	NA	0	0	0	0	0	0	0	0	NA	NA
ENSG00000072364	AFF4	27125	Q9UHB7	617	727	493	749	632	605	638	492	406	953	354	0.205737	0.328269	1156	1063	1077	1059	1227	1140	1157	1228	0.0109724	0.854212
ENSG00000072401	UBE2D1	7321	A0A087WW00	516	372	104	162	228	657	607	373	477	396	395	-1.29176	2.62124e-05	260	264	252	236	787	679	717	839	1.46171	1.5579e-113
ENSG00000072415	MPP5	64398	Q8N3R9	193	208	90	111	148	253	194	150	216	283	176	-0.635287	0.00291458	285	276	272	281	368	422	406	454	0.450811	1.39899e-09
ENSG00000072422	RHOBTB1	9886	A0A024QZL4	3126	1053	429	514	685	3532	1594	1391	1949	656	2230	-1.75497	0.000246803	489	503	547	489	2112	1993	2037	2396	1.95717	0
ENSG00000072501	SMC1A	8243	G8JLG1	514	400	240	275	383	520	383	239	268	593	286	-0.287365	0.211086	329	287	322	272	269	259	293	298	-0.227947	0.00931529
ENSG00000072506	HSD17B10	3028	Q99714	130	181	88	153	127	94	116	88	82	197	130	0.187072	0.573567	207	198	186	196	175	172	169	194	-0.264571	0.0140383
ENSG00000072518	MARK2	2011	Q7KZI7	154	211	106	160	130	207	110	113	121	200	115	0.0481279	0.887742	96	75	85	67	53	52	49	75	-0.614355	0.000550305
ENSG00000072571	HMMR	3161	O75330	3	6	2	4	8	3	5	8	8	6	4	-0.163383	0.878285	5	5	18	7	4	5	3	9	-0.859205	0.200835
ENSG00000072609	CHFR	55743	Q96EP1	72	183	84	141	116	103	90	67	48	152	49	0.686257	0.00730192	164	167	175	177	145	139	126	137	-0.435102	0.000141558
ENSG00000072657	TRHDE	29953	Q9UKU6	12	5	3	2	11	21	7	3	11	15	3	-0.95782	0.253666	11	19	13	14	11	9	9	16	-0.463142	0.327676
ENSG00000072682	P4HA2	8974	O15460	167	196	98	79	70	153	96	95	76	198	79	-0.147035	0.739776	109	77	95	107	119	110	105	134	0.153716	0.358577
ENSG00000072694	FCGR2B	2213	P31994	15	30	14	7	22	14	24	10	11	38	7	0.12907	0.855414	11	16	19	14	28	19	32	24	0.665507	0.0612881
ENSG00000072736	NFATC3	4775	B5B2S0	628	435	248	299	536	661	483	401	443	566	420	-0.483979	0.0378659	415	334	377	378	586	560	549	596	0.492404	1.16558e-14
ENSG00000072756	TRNT1	51095	Q96Q11	37	46	45	35	46	19	25	40	40	66	26	0.271394	0.575525	150	154	153	142	108	97	98	96	-0.700471	1.27151e-08
ENSG00000072778	ACADVL	37	P49748	5012	7640	2843	5358	6050	5008	5314	5766	4086	9080	3842	-0.0270025	0.933958	6079	6198	6160	5914	8225	8089	8327	9254	0.361048	7.26604e-83
ENSG00000072786	STK10	6793	O94804	61	129	135	109	150	99	91	62	54	163	61	0.706044	0.0103565	148	126	131	127	82	65	93	91	-0.800824	2.58518e-09
ENSG00000072803	FBXW11	23291	Q9UKB1	552	497	285	341	429	551	493	358	450	616	410	-0.363555	0.0206893	759	707	722	733	684	719	707	772	-0.134912	0.0144337
ENSG00000072818	ACAP1	9744	Q15027	15	44	11	24	35	23	25	18	14	13	14	0.617903	0.198234	28	26	36	19	24	16	19	19	-0.596179	0.0695363
ENSG00000072832	CRMP1	1400	B3KT07	1	10	10	8	36	5	3	9	2	7	1	1.9851	0.0138066	12	5	9	11	5	7	9	11	-0.328918	0.59843
ENSG00000072840	EVC	2121	P57679	63	203	127	102	151	91	74	41	32	134	36	1.1768	5.6257e-05	98	92	88	94	122	124	129	115	0.284063	0.0593936
ENSG00000072849	DERL2	51009	I3L3R8	83	91	49	59	75	78	75	75	67	131	68	-0.278242	0.238312	150	150	144	154	136	138	126	144	-0.252089	0.0481629
ENSG00000072858	SIDT1	54847	Q9NXL6	3	10	7	11	10	1	5	1	1	19	5	1.07479	0.250134	12	11	7	10	7	7	4	7	-0.794456	0.167001
ENSG00000072864	NDE1	54820	Q9NXR1	33	75	46	55	69	59	45	45	42	68	42	0.346115	0.224474	72	76	51	64	49	54	40	58	-0.504928	0.0120779
ENSG00000072952	MRVI1	10335	Q9Y6F6	83	97	102	79	156	131	155	121	80	232	76	-0.151988	0.718917	91	105	100	102	139	119	142	182	0.428667	0.00151809
ENSG00000072954	TMEM38A	79041	Q9H6F2	3515	3583	1468	2080	2000	2734	3284	2243	3465	4433	2991	-0.567701	0.0204941	1935	1819	1851	1852	3637	3614	3619	4088	0.888317	1.75809e-238
ENSG00000072958	AP1M1	8907	Q59EK3	217	243	139	188	209	208	158	124	154	311	152	0.0505888	0.845763	155	168	177	151	148	186	198	225	0.100276	0.467837
ENSG00000073008	PVR	5817	P15151	154	246	116	251	229	142	107	102	96	145	100	0.773808	0.00109191	174	159	159	144	142	133	112	145	-0.373119	0.00210776
ENSG00000073050	XRCC1	7515	B2RCY5	75	76	60	64	63	88	63	63	61	76	47	-0.0407693	0.911122	43	54	48	52	73	56	62	75	0.315688	0.136212
ENSG00000073060	SCARB1	949	Q8WTV0	64	75	100	129	110	112	75	52	59	102	50	0.567185	0.0914871	32	39	40	42	53	39	45	53	0.195129	0.463707
ENSG00000073067	CYP2W1	54905	Q8TAV3	0	1	0	1	0	0	1	0	0	2	0	0.248372	NA	0	0	0	1	0	0	0	0	-0.835494	NA
ENSG00000073111	MCM2	4171	P49736	104	126	83	127	137	118	118	83	68	168	80	0.183899	0.437137	111	116	118	101	209	205	194	260	0.842905	1.17333e-14
ENSG00000073146	MOV10L1	54456	Q9BXT6	0	0	2	3	2	2	0	0	2	1	2	0.843944	NA	7	13	5	11	5	8	1	4	-1.11426	0.0878977
ENSG00000073150	PANX2	56666	Q96RD6	1	1	0	1	1	0	0	2	0	4	1	-0.574228	NA	0	0	1	1	0	0	0	0	-1.55671	NA
ENSG00000073169	SELENOO	83642	Q9BVL4	142	120	60	73	89	154	73	57	81	129	86	-0.289267	0.415833	90	74	74	82	109	103	126	127	0.422998	0.00479855
ENSG00000073282	TP63	8626	Q9H3D4	214	233	109	269	293	322	242	160	96	280	104	0.183685	0.679975	203	180	209	184	400	353	400	457	0.936155	1.07834e-31
ENSG00000073331	ALPK1	80216	Q96QP1	14	58	69	51	80	45	49	32	18	56	22	1.00401	0.0137812	143	139	144	140	129	128	139	160	-0.142571	0.306467
ENSG00000073350	LLGL2	3993	Q6P1M3	16	26	10	24	23	14	8	7	2	24	5	0.989046	0.0755355	10	9	16	14	10	16	18	19	0.245345	0.619829
ENSG00000073417	PDE8A	5151	O60658	103	187	143	134	196	130	101	112	97	193	67	0.546181	0.0107371	236	197	233	239	259	297	260	269	0.14815	0.166685
ENSG00000073464	CLCN4	1183	P51793	901	756	348	431	538	881	712	633	926	896	976	-0.803352	0.00357334	739	762	757	722	1061	1016	1036	1136	0.396165	3.94728e-19
ENSG00000073536	NLE1	54475	Q9NVX2	38	61	53	69	37	54	53	25	37	57	29	0.441359	0.229993	83	84	92	91	91	81	92	110	-0.0218954	0.921676
ENSG00000073578	SDHA	6389	P31040	2243	2703	1377	2021	2094	2012	2162	1941	1950	2866	2291	-0.16228	0.502125	2236	2159	2135	2161	2210	2199	2258	2416	-0.0518443	0.14886
ENSG00000073584	SMARCE1	6605	A0A024R1S7	36	48	43	41	62	51	65	39	35	77	39	0.0113162	0.980363	120	90	101	102	136	116	118	155	0.228834	0.127594
ENSG00000073598	FNDC8	54752	Q8TC99	0	0	0	0	0	0	0	0	1	0	2	-1.30403	NA	0	0	0	0	0	0	0	0	NA	NA
ENSG00000073605	GSDMB	55876	Q8TAX9	27	38	28	35	44	47	14	13	7	42	6	0.804705	0.157273	31	28	23	28	35	32	43	33	0.264784	0.384574
ENSG00000073614	KDM5A	5927	P29375	544	621	397	447	631	558	526	402	322	800	318	0.101495	0.596929	798	821	844	766	968	880	911	959	0.08847	0.109005
ENSG00000073670	ADAM11	4185	B4DKD2	0	7	1	0	4	5	5	3	1	2	3	-0.00297864	0.998442	0	1	1	2	3	6	6	4	2.13674	0.0610684
ENSG00000073711	PPP2R3A	5523	Q06190	2330	2628	989	814	1650	1995	3116	2141	1975	3285	1941	-0.739437	0.00694204	1831	1762	1825	1841	2424	2441	2514	2819	0.374187	6.33634e-36
ENSG00000073712	FERMT2	10979	Q96AC1	390	475	400	375	514	435	476	363	374	582	336	0.0679547	0.761265	1001	980	993	959	727	746	791	807	-0.472248	6.36749e-26
ENSG00000073734	ABCB11	8647	O95342	0	0	0	0	0	0	0	0	1	1	0	-0.836048	NA	0	0	0	0	0	0	0	0	NA	NA
ENSG00000073737	DHRS9	10170	Q9BPW9	0	8	3	1	2	2	2	3	0	0	4	0.961296	NA	13	11	17	30	6	3	9	16	-1.19403	0.0105793
ENSG00000073754	CD5L	922	O43866	0	0	0	0	0	0	0	0	0	0	0	NA	NA	0	0	0	0	1	0	2	0	1.93902	NA
ENSG00000073756	PTGS2	5743	P35354	3	61	0	3	7	0	0	6	1	9	0	2.53336	0.117003	8	5	3	9	20	19	26	23	1.69943	6.9268e-05
ENSG00000073792	IGF2BP2	10644	Q9Y6M1	37	67	85	103	126	38	24	33	13	28	13	1.8825	7.36497e-07	79	82	80	89	56	65	57	63	-0.56884	0.000806571
ENSG00000073803	MAP3K13	9175	O43283	33	43	28	29	41	35	51	43	32	73	40	-0.319568	0.359936	55	68	67	59	56	51	61	60	-0.242886	0.252766
ENSG00000073849	ST6GAL1	6480	P15907	215	213	200	128	256	220	234	181	169	471	148	-0.166652	0.616502	222	201	206	220	227	218	219	226	-0.0468092	0.711705
ENSG00000073861	TBX21	30009	Q9UL17	2	6	2	9	3	0	6	1	1	13	1	0.717683	0.594952	4	2	4	5	1	7	4	2	-0.202654	0.84886
ENSG00000073905	NA	NA	NA	22	26	7	3	10	15	11	20	16	20	22	-0.784797	0.220842	12	17	17	17	19	28	31	42	0.807524	0.0144895
ENSG00000073910	FRY	10129	Q5TBA9	1035	1176	730	578	757	1001	1151	763	824	1339	896	-0.326583	0.115394	946	1008	942	900	1852	1773	1908	2068	0.885635	6.40193e-125
ENSG00000073921	PICALM	8301	A0A024R5L7	481	495	378	515	573	495	539	381	422	728	366	0.0252737	0.912589	1248	1147	1241	1175	1367	1314	1360	1542	0.0986445	0.0191857
ENSG00000073969	NSF	4905	P46459	121	105	78	64	144	118	166	107	152	152	101	-0.465102	0.144703	160	157	141	159	121	145	127	139	-0.328978	0.00815243
ENSG00000074047	GLI2	2736	P10070	27	69	41	42	49	54	18	9	9	51	14	1.03486	0.0355821	9	15	16	13	13	10	13	18	-0.093647	0.860637
ENSG00000074054	CLASP1	23332	Q7Z460	1349	1358	750	804	1221	1366	1506	996	1007	1902	978	-0.34545	0.00575038	914	873	908	890	1261	1259	1214	1390	0.399563	6.62225e-23
ENSG00000074071	MRPS34	65993	C9JJ19	261	256	107	178	199	221	245	175	239	292	217	-0.408029	0.082011	166	176	169	166	169	188	211	189	0.0466777	0.747892
ENSG00000074181	NOTCH3	4854	Q9UM47	689	1174	1164	1110	1114	1100	567	606	451	1409	459	0.695618	0.0120614	465	413	460	384	377	372	400	467	-0.208189	0.00470625
ENSG00000074201	CLNS1A	1207	P54105	259	278	169	237	308	264	354	240	281	385	264	-0.269657	0.249833	478	426	470	471	506	534	531	573	0.101295	0.160314
ENSG00000074211	PPP2R2C	5522	Q9Y2T4	10	0	0	0	3	6	3	3	0	8	4	-2.67639	0.0742193	0	1	0	0	1	1	2	1	1.93394	0.418998
ENSG00000074219	TEAD2	8463	A0A024QZE2	52	118	82	100	96	106	41	60	60	103	44	0.592427	0.0570113	35	31	43	35	28	37	24	49	-0.181514	0.558352
ENSG00000074266	EED	8726	O75530	55	43	32	25	60	60	65	58	52	62	36	-0.501573	0.134301	88	105	93	99	124	133	126	126	0.288333	0.0502912
ENSG00000074276	CDHR2	54825	Q9BYE9	0	1	1	1	1	0	1	0	1	1	0	1.21802	NA	3	2	1	0	0	0	0	0	-3.13611	0.184126
ENSG00000074317	SNCB	6620	Q16143	9	2	1	0	2	7	4	0	4	1	5	-1.86173	0.174502	4	6	7	4	0	0	1	0	-4.22705	0.00150354
ENSG00000074319	TSG101	7251	Q99816	267	258	157	206	279	221	272	249	241	380	232	-0.2692	0.212871	393	373	398	385	387	423	423	434	-0.00902875	0.931379
ENSG00000074356	NCBP3	55421	Q53F19	203	272	203	220	270	215	209	168	147	318	125	0.31205	0.0528918	275	288	246	270	252	250	264	292	-0.144831	0.139311
ENSG00000074370	ATP2A3	489	A8K9K1	25	72	81	62	98	39	31	32	20	55	18	1.37259	3.8686e-06	37	35	34	41	25	25	19	27	-0.731279	0.00637782
ENSG00000074410	CA12	771	O43570	0	10	6	5	8	11	8	2	0	9	2	0.750732	0.502691	3	0	0	0	4	4	6	3	2.39924	0.0670357
ENSG00000074416	MGLL	11343	Q99685	595	880	672	626	706	868	698	619	547	1511	513	-0.0219918	0.945321	568	537	570	544	651	633	624	699	0.116931	0.0596903
ENSG00000074527	NTN4	59277	A8K3H6	159	284	101	91	98	127	189	146	86	424	126	-0.309946	0.520319	224	220	229	205	424	405	437	440	0.843474	5.49996e-29
ENSG00000074582	BCS1L	617	A0A024R467	95	128	101	165	150	92	76	51	63	160	74	0.691897	0.00934303	245	214	229	211	130	123	133	181	-0.783237	2.29145e-14
ENSG00000074590	NUAK1	9891	A0A024RBL3	401	565	196	228	375	362	369	234	171	400	182	0.130458	0.724551	305	313	325	306	330	331	319	382	0.00861448	0.940483
ENSG00000074603	DPP8	54878	A0A024R5Z6	636	561	245	245	389	664	628	587	674	795	583	-0.940458	1.41891e-05	561	579	609	565	804	787	832	862	0.390232	2.06183e-14
ENSG00000074621	SLC24A1	9187	B4DUG1	19	20	24	34	36	28	18	17	13	37	8	0.588713	0.19343	23	31	20	26	20	29	30	28	-0.0181764	0.962837
ENSG00000074657	ZNF532	55205	A0A024R283	814	949	349	497	654	893	649	536	530	887	511	-0.220411	0.345787	504	494	520	546	858	835	908	972	0.675573	3.65187e-40
ENSG00000074660	SCARF1	8578	A8K6Z5	85	113	82	124	91	110	68	61	36	122	31	0.560374	0.111253	125	92	124	115	127	119	130	111	-0.0174881	0.930755
ENSG00000074695	LMAN1	3998	A0A024R2A7	504	572	326	369	569	550	605	550	547	784	392	-0.324531	0.0923904	1191	1167	1195	1148	1200	1133	1146	1269	-0.101261	0.0204071
ENSG00000074696	HACD3	51495	Q9P035	96	104	77	75	114	74	89	71	58	117	44	0.251769	0.338519	230	201	239	225	211	163	164	220	-0.356831	0.00054595
ENSG00000074706	IPCEF1	26034	Q8WWN9	1	4	8	2	5	0	4	1	0	6	0	1.68871	0.197369	15	8	8	8	9	5	3	11	-0.600294	0.317265
ENSG00000074755	ZZEF1	23140	O43149	811	896	662	915	790	982	623	543	532	794	559	0.246504	0.324828	805	785	820	779	770	809	819	884	-0.0741125	0.191418
ENSG00000074771	NOX3	50508	Q9HBY0	0	0	0	0	0	0	0	0	0	0	0	NA	NA	0	0	0	0	0	0	0	0	NA	NA
ENSG00000074800	ENO1	2023	P06733	515	902	653	863	1173	486	650	435	378	913	433	0.743738	6.00087e-05	1535	1408	1519	1522	976	954	976	1013	-0.725668	1.29411e-77
ENSG00000074803	SLC12A1	6557	Q13621	0	0	0	0	0	0	0	2	0	1	0	-1.21299	NA	0	0	0	0	0	0	0	0	NA	NA
ENSG00000074842	MYDGF	56005	Q969H8	60	63	41	48	53	46	36	30	24	67	27	0.331963	0.303451	73	78	69	54	72	64	66	68	-0.135672	0.530504
ENSG00000074855	ANO8	57719	Q9HCE9	138	168	76	138	91	163	90	75	78	124	65	0.171957	0.660183	61	60	70	52	79	83	59	80	0.194346	0.352765
ENSG00000074935	TUBE1	51175	Q9UJT0	47	73	41	48	66	69	66	54	30	58	29	0.162386	0.668785	190	192	185	164	112	128	132	130	-0.657031	3.36175e-09
ENSG00000074964	ARHGEF10L	55160	Q9HCE6	883	646	338	437	434	917	565	399	714	734	707	-0.651028	0.0265687	709	625	667	699	538	566	531	649	-0.35788	1.33481e-10
ENSG00000074966	TXK	7294	P42681	0	1	4	7	7	4	2	1	3	2	3	1.17088	0.305014	14	8	6	9	5	6	7	9	-0.573403	0.343475
ENSG00000075035	WSCD2	9671	Q2TBF2	8	33	6	1	18	9	11	1	0	6	3	1.33424	0.211358	0	2	1	0	8	5	2	9	2.87308	0.0150921
ENSG00000075043	KCNQ2	3785	O43526	0	4	2	6	1	0	2	2	0	4	1	1.42303	NA	3	10	3	5	3	7	3	2	-0.593322	0.499962
ENSG00000075073	TACR2	6865	P21452	5	3	0	4	0	0	3	5	4	2	4	-1.03952	0.486068	2	4	2	1	2	3	4	1	0.0486191	0.969584
ENSG00000075089	ACTR6	64431	Q9GZN1	28	25	22	19	35	32	56	49	52	77	28	-0.864732	0.033265	98	107	116	94	83	105	101	103	-0.196981	0.234068
ENSG00000075131	TIPIN	54962	B4DRF3	16	25	15	12	12	18	36	17	12	25	12	-0.280741	0.6217	25	30	35	28	28	26	25	32	-0.205027	0.532293
ENSG00000075142	SRI	6717	P30626	63	86	64	113	125	77	116	77	72	131	52	0.227801	0.525228	160	184	213	183	228	196	191	252	0.11107	0.375457
ENSG00000075151	EIF4G3	8672	A0A0A0MSA7	850	511	265	209	257	697	469	367	628	806	629	-1.08231	0.000317685	349	392	335	357	358	360	355	412	-0.0651454	0.481453
ENSG00000075188	NUP37	79023	Q8NFH4	64	83	30	44	72	48	64	78	59	87	67	-0.307861	0.421277	70	60	62	52	96	102	89	99	0.547679	0.000885252
ENSG00000075213	SEMA3A	10371	Q14563	8	11	16	12	34	2	2	0	0	8	2	2.65066	0.00119359	14	24	25	21	36	20	33	44	0.540776	0.0891105
ENSG00000075218	GTSE1	51512	Q9NYZ3	0	2	3	7	5	0	1	0	2	8	0	1.68932	NA	2	3	4	1	0	0	1	3	-1.46386	0.322915
ENSG00000075223	SEMA3C	10512	Q99985	728	1132	422	334	760	470	802	565	250	1962	252	-0.0493635	0.944346	791	800	811	827	1188	1162	1092	1288	0.434781	1.18521e-23
ENSG00000075234	TTC38	55020	Q5R3I4	132	165	96	175	130	126	117	110	75	192	72	0.295148	0.2682	149	164	175	130	170	150	175	190	0.0323234	0.838587
ENSG00000075239	ACAT1	38	A0A140VJX1	2157	2470	752	1079	1501	1435	1944	1939	1635	2906	1413	-0.484639	0.0810217	1382	1440	1444	1441	4195	3931	4158	4424	1.43428	0
ENSG00000075240	GRAMD4	23151	Q6IC98	152	189	108	115	128	171	103	80	70	150	105	0.179657	0.578499	171	162	179	175	180	209	185	241	0.129394	0.293577
ENSG00000075275	CELSR1	9620	Q9NYQ6	1	21	34	9	21	8	9	5	0	20	3	1.91014	0.0204794	24	13	23	24	27	29	32	26	0.328317	0.339309
ENSG00000075290	WNT8B	7479	Q93098	1	0	0	1	0	0	1	3	0	1	0	-1.52194	NA	0	0	0	0	0	0	0	0	NA	NA
ENSG00000075292	ZNF638	27332	Q14966	951	1158	526	517	828	1012	997	699	729	1091	720	-0.280447	0.168059	1688	1673	1753	1616	2007	1965	1959	2169	0.151845	5.6402e-06
ENSG00000075303	SLC25A40	55972	Q8TBP6	36	31	19	30	26	52	70	40	67	65	33	-0.986292	0.00594781	75	122	86	77	98	98	85	117	0.026534	0.910394
ENSG00000075336	TIMM21	29090	A8K1K8	255	248	146	159	274	223	204	213	291	409	231	-0.373547	0.176702	308	338	341	358	238	221	242	275	-0.579626	4.60815e-13
ENSG00000075340	ADD2	119	P35612	25	12	3	2	3	11	8	19	16	20	9	-1.71181	0.0117194	6	6	3	10	5	6	7	7	-0.118768	0.884559
ENSG00000075388	FGF4	2249	P08620	0	0	0	0	0	0	0	0	0	0	0	NA	NA	0	0	0	0	0	0	0	0	NA	NA
ENSG00000075391	RASAL2	9462	A8K2P3	198	317	226	252	318	269	421	281	163	750	144	-0.0942357	0.85293	375	356	355	352	328	337	310	404	-0.177447	0.0282365
ENSG00000075399	VPS9D1	9605	Q9Y2B5	37	61	48	54	50	49	47	28	47	47	37	0.345064	0.301162	27	28	24	33	28	24	32	35	-0.0309727	0.936957
ENSG00000075407	ZNF37A	7587	P17032	88	139	75	78	128	118	127	111	80	164	58	-0.0301622	0.932457	292	290	297	302	263	292	267	321	-0.163475	0.0721302
ENSG00000075413	MARK3	4140	A0A0A0MT23	514	543	315	413	427	535	469	347	432	626	471	-0.218066	0.278523	716	728	731	679	743	707	710	825	-0.0513998	0.413666
ENSG00000075415	SLC25A3	5250	A0A024RBE8	3725	4696	2819	4131	4979	3546	4428	3546	4782	4884	4309	-0.0715417	0.844276	4464	4492	4541	4272	2883	2920	2950	3186	-0.689084	5.80682e-178
ENSG00000075420	FNDC3B	64778	Q53EP0	443	724	427	517	579	350	495	319	306	718	282	0.453391	0.00865107	750	778	866	820	792	807	850	948	-0.0365546	0.576083
ENSG00000075426	FOSL2	2355	P15408	594	814	535	871	631	722	479	361	269	704	327	0.578548	0.0276961	297	291	332	307	286	292	302	303	-0.167489	0.0601491
ENSG00000075429	CACNG5	27091	Q9UF02	2	1	0	0	0	0	0	0	0	1	0	-0.493766	NA	0	0	0	0	0	0	0	0	NA	NA
ENSG00000075461	CACNG4	27092	A0A024R8J8	0	3	0	0	2	0	1	0	0	3	0	1.12276	NA	0	0	0	2	0	0	0	0	-1.57074	NA
ENSG00000075539	FRYL	285527	B3KXG5	312	561	381	396	612	406	414	348	260	574	291	0.391062	0.0254406	1080	976	1113	945	1065	1055	1101	1219	-0.00560814	0.9346
ENSG00000075568	TMEM131	23505	Q92545	475	557	473	550	713	641	561	614	463	1344	418	-0.106903	0.758126	542	534	567	550	795	786	807	854	0.448654	1.63449e-18
ENSG00000075618	FSCN1	6624	B3KTA3	83	149	163	179	187	61	75	91	57	302	36	0.92615	0.0510849	57	50	60	59	55	47	48	64	-0.196266	0.390005
ENSG00000075624	ACTB	60	P60709	3361	4086	2011	1593	2935	2454	2024	1893	1542	3993	1412	0.154952	0.643735	1488	1518	1571	1494	1849	1731	1724	2100	0.169485	3.12249e-06
ENSG00000075643	MOCOS	55034	Q96EN8	5	24	76	83	89	4	11	3	6	12	5	3.48979	9.5527e-11	186	154	160	165	13	14	9	8	-4.03225	7.07169e-62
ENSG00000075651	PLD1	5337	Q59EA4	50	99	88	59	129	66	79	53	43	184	32	0.480057	0.273413	127	142	141	138	195	216	215	236	0.537504	3.15494e-07
ENSG00000075673	ATP12A	479	B4E0R9	0	0	0	0	0	0	0	0	0	1	0	-0.423854	NA	0	0	0	0	0	0	0	0	NA	NA
ENSG00000075702	WDR62	284403	O43379	405	684	103	147	212	436	162	105	259	652	220	-0.231011	0.743295	16	15	17	9	41	43	40	36	1.37787	2.11026e-06
ENSG00000075711	DLG1	1739	Q12959	303	352	221	209	293	359	292	231	192	500	188	-0.108544	0.62719	710	676	721	659	681	651	628	768	-0.136247	0.0170476
ENSG00000075785	RAB7A	7879	A0A158RFU6	704	550	342	633	571	612	651	551	739	933	608	-0.409575	0.101581	279	255	230	263	252	224	270	292	-0.101613	0.343085
ENSG00000075790	BCAP29	55973	E9PAJ1	199	164	101	86	173	154	242	176	201	307	172	-0.694775	0.00469228	590	592	668	661	336	302	360	374	-0.988278	6.57988e-55
ENSG00000075826	SEC31B	25956	Q9NQW1	135	317	81	145	156	154	91	145	55	225	46	0.502186	0.280529	38	32	25	40	32	40	43	57	0.22886	0.425201
ENSG00000075856	SART3	9733	Q15020	291	313	231	232	274	276	280	206	171	379	229	0.0164328	0.946833	426	423	415	414	334	389	389	412	-0.254504	0.000403447
ENSG00000075884	ARHGAP15	55843	Q53QZ3	10	19	17	5	24	11	30	12	6	28	6	0.20033	0.809296	71	59	65	44	39	31	40	37	-0.8152	0.000108538
ENSG00000075886	TUBA3D	113457	Q13748	0	0	0	0	0	0	0	0	1	0	1	-0.836048	NA	0	0	0	0	0	0	0	0	NA	NA
ENSG00000075891	PAX2	5076	Q02962	0	0	0	1	0	0	0	0	0	0	0	0.709676	NA	0	0	0	0	0	0	0	0	NA	NA
ENSG00000075914	EXOSC7	23016	A0A024R2P7	225	181	164	231	163	96	120	75	92	167	77	0.660477	0.0691041	432	367	427	353	295	298	318	379	-0.408303	6.6856e-08
ENSG00000075945	KIFAP3	22920	Q92845	149	195	182	217	258	180	288	193	179	273	164	0.072449	0.847291	527	537	533	514	411	395	421	435	-0.460447	4.28198e-14
ENSG00000075975	MKRN2	23609	Q9H000	293	239	134	205	215	178	205	167	183	312	224	-0.195421	0.498633	308	259	279	294	251	242	224	285	-0.302656	0.000615506
ENSG00000076003	MCM6	4175	Q14566	72	62	61	96	76	82	67	54	69	133	69	-0.0344843	0.934841	112	118	127	103	200	163	202	236	0.682285	1.89861e-09
ENSG00000076043	REXO2	25996	Q9Y3B8	67	85	63	70	66	57	80	84	83	123	67	-0.181994	0.609335	251	262	269	252	181	196	183	185	-0.58736	1.20706e-10
ENSG00000076053	RBM7	10179	J3KPD3	39	29	24	34	31	37	33	30	21	63	27	-0.239315	0.527103	95	96	103	79	98	86	81	106	-0.124155	0.497997
ENSG00000076067	RBMS2	5939	Q15434	119	308	240	248	334	247	227	172	102	305	146	0.619211	0.0217851	273	275	285	260	268	259	275	312	-0.0888838	0.376699
ENSG00000076108	BAZ2A	11176	F8VU39	418	531	317	446	426	494	250	264	219	519	257	0.335416	0.18566	248	230	193	235	257	272	239	282	0.0971256	0.390873
ENSG00000076201	PTPN23	25930	B4DST5	154	221	133	195	138	253	71	69	72	139	74	0.568619	0.199788	88	87	114	111	122	124	120	140	0.222942	0.146604
ENSG00000076242	MLH1	4292	P40692	377	389	191	141	236	354	378	234	301	475	269	-0.548964	0.0186761	399	343	363	362	419	460	444	500	0.19778	0.00704232
ENSG00000076248	UNG	7374	E5KTA6	232	190	71	71	122	279	188	139	207	261	173	-0.96471	0.000211582	169	156	161	159	172	165	196	209	0.0855091	0.522824
ENSG00000076258	FMO4	2329	P31512	4	15	6	5	11	7	14	11	2	18	6	0.0578974	0.952212	19	14	28	18	19	16	12	10	-0.579454	0.150258
ENSG00000076321	KLHL20	27252	A0A024R940	189	157	103	63	133	150	157	101	112	213	111	-0.376418	0.162552	168	183	178	190	235	223	216	255	0.253303	0.0148545
ENSG00000076344	RGS11	8786	O94810	15	28	21	11	5	50	28	15	14	33	21	-0.588632	0.372866	21	25	17	17	22	13	23	24	-0.0829466	0.847691
ENSG00000076351	SLC46A1	113235	A0A024QZ44	60	88	39	31	51	94	52	36	44	84	56	-0.252461	0.525899	70	60	60	64	71	67	70	76	0.0454216	0.845459
ENSG00000076356	PLXNA2	5362	O75051	311	478	251	300	365	377	230	196	148	512	176	0.360806	0.175016	334	333	286	288	431	418	429	485	0.390357	5.85386e-08
ENSG00000076382	SPAG5	10615	Q96R06	0	6	7	13	20	3	8	6	2	22	7	0.856491	0.392199	24	14	12	15	8	6	15	7	-0.964291	0.0334497
ENSG00000076513	ANKRD13A	88455	Q3ZTS7	138	191	123	150	165	158	161	143	109	227	83	0.125806	0.587709	327	277	274	304	362	363	389	423	0.262753	0.000901306
ENSG00000076554	TPD52	7163	P55327	21	13	7	10	15	20	10	14	29	18	20	-0.822427	0.14209	69	66	60	67	73	52	62	82	-0.0806948	0.731401
ENSG00000076555	ACACB	32	O00763	2044	1703	763	1151	1560	2986	968	1362	1687	1562	1824	-0.542956	0.166469	1106	1014	1124	1052	1160	1118	1104	1306	0.00983538	0.869271
ENSG00000076604	TRAF4	9618	A0A024QZ59	13	32	11	9	8	9	9	5	3	18	2	0.855586	0.22348	22	15	17	15	22	18	17	25	0.131637	0.763604
ENSG00000076641	PAG1	55824	Q9NWQ8	33	55	66	56	81	41	70	56	25	111	35	0.369488	0.424749	140	154	166	129	103	95	79	111	-0.718523	2.00315e-08
ENSG00000076650	GPATCH1	55094	Q9BRR8	63	65	36	58	57	76	68	53	36	97	47	-0.208442	0.469165	59	57	61	64	73	69	72	94	0.235635	0.234827
ENSG00000076662	ICAM3	3385	K7ERN2	39	47	25	22	53	49	52	34	33	59	30	-0.222439	0.539976	53	57	47	55	70	64	67	52	0.143143	0.54809
ENSG00000076685	NT5C2	22978	A8K6K2	948	1081	231	285	465	549	651	489	381	1076	299	-0.34661	0.457748	550	511	527	562	1143	1066	1060	1188	0.936131	4.34856e-85
ENSG00000076706	MCAM	4162	A0A024R3I5	195	493	353	543	645	440	464	494	238	1146	190	0.272422	0.613871	665	697	671	649	943	928	952	1103	0.433171	1.64871e-20
ENSG00000076716	GPC4	2239	O75487	284	308	170	146	240	196	194	160	253	208	200	-0.0643406	0.882	195	205	198	206	284	274	288	304	0.400716	6.30333e-06
ENSG00000076770	MBNL3	55796	Q9NUK0	14	45	45	41	60	22	39	28	14	60	6	0.974238	0.0540638	62	63	67	73	107	96	106	111	0.54856	0.000425546
ENSG00000076826	CAMSAP3	57662	Q9P1Y5	4	2	1	0	1	0	0	0	1	1	1	-0.0601915	NA	0	0	2	0	0	0	0	0	-1.55091	NA
ENSG00000076864	RAP1GAP	5909	P47736	10	5	0	5	3	0	6	0	0	5	0	0.171074	0.942127	9	8	12	7	2	3	1	3	-2.11561	0.00317159
ENSG00000076924	XAB2	56949	Q9HCS7	193	198	127	215	227	233	178	137	126	221	113	0.170432	0.512458	134	131	145	141	209	178	184	245	0.448369	4.77211e-05
ENSG00000076928	ARHGEF1	9138	A0A024R0R1	106	174	98	112	143	121	99	88	77	175	61	0.354222	0.0725499	79	88	84	85	86	95	108	111	0.135059	0.455585
ENSG00000076944	STXBP2	6813	Q15833	1	8	8	3	3	2	4	0	0	8	1	1.45035	0.211355	4	6	4	4	1	6	3	8	-0.126314	0.902127
ENSG00000076984	MAP2K7	5609	B4DV95	387	322	185	302	269	432	268	247	282	389	268	-0.284151	0.245841	123	148	107	125	202	193	184	251	0.603647	9.8212e-08
ENSG00000077009	NMRK2	27231	Q9NPI5	147	975	1723	6384	4515	175	1281	384	298	1082	345	2.80503	0.000704203	4066	4053	4105	3949	98	122	124	128	-5.21454	0
ENSG00000077044	DGKD	8527	A0A024R495	1070	1612	488	778	775	860	737	421	413	1211	510	0.273939	0.45341	794	786	784	768	607	657	589	664	-0.430567	2.59453e-17
ENSG00000077063	CTTNBP2	83992	Q20BG9	21	20	20	16	21	13	15	16	12	15	5	0.486454	0.341238	16	22	23	18	18	20	19	15	-0.24582	0.547126
ENSG00000077080	ACTL6B	51412	O94805	0	0	0	0	0	0	0	0	0	0	0	NA	NA	0	0	0	0	0	0	0	0	NA	NA
ENSG00000077092	RARB	5915	F1D8S6	28	30	32	24	42	22	25	34	31	69	7	0.12761	0.848417	55	48	51	52	35	42	51	37	-0.43311	0.0589328
ENSG00000077097	TOP2B	7155	Q02880	669	849	439	524	685	863	1051	845	687	1224	589	-0.46567	0.0131734	1245	1227	1263	1245	1384	1454	1437	1567	0.11478	0.00485571
ENSG00000077147	TM9SF3	56889	A0A024QYS2	291	321	208	203	349	277	394	312	311	536	258	-0.345856	0.130275	963	918	929	899	814	777	813	911	-0.278064	7.99402e-10
ENSG00000077150	NFKB2	4791	Q00653	80	176	92	177	113	95	43	88	48	146	52	0.853487	0.0128514	82	74	95	75	103	106	119	146	0.421988	0.00517094
ENSG00000077152	UBE2T	29089	Q9NPD8	58	44	21	11	24	38	36	44	35	96	26	-0.924471	0.0229399	20	26	22	20	27	33	34	27	0.346863	0.288792
ENSG00000077157	PPP1R12B	4660	O60237	5659	5408	2288	2186	2865	4851	4135	3789	3604	7244	3591	-0.597156	0.00511528	3455	3339	3459	3386	4192	4114	4236	4632	0.216784	8.46325e-21
ENSG00000077232	DNAJC10	54431	Q8IXB1	227	206	175	162	205	163	303	185	205	340	214	-0.317441	0.254898	495	475	463	485	432	410	400	455	-0.292395	6.34261e-06
ENSG00000077235	GTF3C1	2975	Q12789	885	949	586	673	632	870	667	502	632	935	584	-0.0354882	0.894497	1027	935	984	1009	820	739	782	961	-0.377646	4.42914e-16
ENSG00000077238	IL4R	3566	P24394	33	91	47	24	64	51	56	41	27	73	22	0.379519	0.377163	63	83	76	74	66	82	65	91	-0.0791606	0.721835
ENSG00000077254	USP33	23032	Q8TEY7	254	270	157	160	273	256	273	237	256	369	161	-0.286687	0.181676	561	536	561	568	613	598	615	712	0.0727629	0.277304
ENSG00000077264	PAK3	5063	B2RCU6	24	42	15	4	24	15	20	8	6	26	9	0.43557	0.54467	23	12	26	20	57	47	44	49	1.16891	4.47817e-06
ENSG00000077274	CAPN6	827	Q9Y6Q1	73	443	496	314	507	32	101	74	38	323	43	2.37428	2.92699e-06	166	140	153	133	159	153	139	173	-0.03971	0.804098
ENSG00000077279	DCX	1641	O43602	5	51	24	14	21	0	11	9	1	29	1	1.91081	0.0408169	36	38	30	24	16	20	15	18	-1.00599	0.000746636
ENSG00000077312	SNRPA	6626	P09012	82	111	62	81	113	94	96	72	79	139	72	0.00964335	0.974896	37	44	29	34	45	48	39	55	0.259354	0.324921
ENSG00000077327	SPAG6	9576	O75602	0	0	0	1	0	0	1	0	0	0	0	0.297481	NA	7	4	0	5	1	2	1	2	-1.53458	0.172629
ENSG00000077348	EXOSC5	56915	Q9NQT4	73	73	29	67	39	54	77	44	66	122	55	-0.429625	0.227866	64	58	61	61	64	47	41	48	-0.401048	0.0568415
ENSG00000077380	DYNC1I2	1781	A0A140VKE9	240	283	199	217	322	270	226	214	220	408	215	-0.00494435	0.985722	345	338	319	332	409	391	388	451	0.180856	0.0188865
ENSG00000077420	APBB1IP	54518	Q7Z5R6	1	10	9	2	6	12	12	6	7	10	0	0.0306163	0.982551	18	18	12	20	11	9	10	12	-0.813094	0.0537101
ENSG00000077454	LRCH4	4034	O75427	48	65	27	39	24	47	22	19	21	45	18	0.307579	0.533926	35	33	33	43	22	28	36	43	-0.279092	0.342959
ENSG00000077458	FAM76B	143684	F5GX09	29	38	30	44	44	42	53	38	31	44	22	0.0813139	0.858451	115	105	112	109	128	126	121	146	0.124262	0.423025
ENSG00000077463	SIRT6	51548	Q8N6T7	31	27	41	33	31	32	24	26	21	50	18	0.272138	0.537738	35	23	37	42	23	25	21	24	-0.673588	0.0186468
ENSG00000077498	TYR	7299	L8B082	0	0	0	0	0	0	0	0	0	0	0	NA	NA	0	0	0	0	0	0	0	0	NA	NA
ENSG00000077514	POLD3	10714	A0A024R5M8	42	38	43	42	54	38	63	28	28	74	24	0.129075	0.776585	85	87	72	85	57	63	91	96	-0.21934	0.261032
ENSG00000077522	ACTN2	88	P35609	14070	21968	6832	10703	8360	12993	17147	11827	11567	26478	10992	-0.363137	0.233657	11843	11404	11970	11475	16629	16194	16603	18890	0.432718	5.95274e-191
ENSG00000077549	CAPZB	832	P47756	400	422	250	568	362	389	367	247	311	480	294	0.182517	0.563501	222	222	233	261	216	233	230	246	-0.135857	0.208673
ENSG00000077585	GPR137B	7107	O60478	12	26	7	9	15	2	20	7	5	17	2	0.602435	0.463384	15	22	23	24	24	25	36	38	0.430638	0.187693
ENSG00000077616	NAALAD2	10003	J3KNJ3	12	15	15	7	24	6	14	23	8	31	13	0.00661143	0.994157	22	37	15	28	63	67	66	65	1.2402	3.46868e-08
ENSG00000077684	JADE1	79960	Q6IE81	179	185	178	177	214	257	176	120	191	164	192	0.0250663	0.957637	322	311	344	327	313	265	293	337	-0.226826	0.00608816
ENSG00000077713	SLC25A43	203427	Q8WUT9	8	45	18	11	21	22	25	9	7	25	4	0.745825	0.230267	22	20	19	19	30	24	23	25	0.236191	0.520855
ENSG00000077721	UBE2A	7319	A0A0D9SG71	194	248	110	114	142	170	200	178	169	305	172	-0.411424	0.0770308	211	196	202	186	194	162	176	173	-0.287646	0.00810887
ENSG00000077782	FGFR1	2260	A0A0S2Z3Q6	294	613	444	453	563	389	376	242	200	693	223	0.655494	0.0027301	277	285	287	266	354	337	331	374	0.208637	0.0119451
ENSG00000077800	FKBP6	8468	O75344	0	0	1	0	0	1	1	0	0	1	2	-1.24537	NA	0	0	0	1	1	1	1	1	1.60789	NA
ENSG00000077935	SMC1B	27127	Q8NDV3	0	0	0	0	0	0	0	1	0	3	0	-1.40498	NA	0	0	0	0	1	0	0	0	0.607179	NA
ENSG00000077942	FBLN1	2192	P23142	247	552	238	83	226	328	229	100	83	453	125	0.335561	0.587325	343	340	337	330	610	578	602	665	0.746866	1.18892e-34
ENSG00000077943	ITGA8	8516	B4DN28	50	106	35	55	85	108	135	171	128	331	145	-1.16815	0.0106914	97	115	99	118	329	358	384	403	1.66435	1.03351e-65
ENSG00000077984	CST7	8530	O76096	1	4	4	2	11	0	3	7	1	5	0	1.10113	0.400617	3	3	2	2	1	2	2	0	-1.09926	0.422225
ENSG00000078018	MAP2	4133	P11137	35	59	13	29	28	31	44	44	14	91	19	-0.296386	0.6217	68	50	72	65	61	81	88	69	0.117764	0.606053
ENSG00000078043	PIAS2	9063	A0A024RC49	275	334	214	246	345	303	371	255	257	425	202	-0.0717333	0.742002	608	628	599	566	673	570	640	696	-0.0128814	0.874047
ENSG00000078053	AMPH	273	P49418	6	26	16	21	15	35	17	17	10	38	27	-0.117926	0.878155	12	17	19	13	37	42	31	35	1.13639	0.000131788
ENSG00000078061	ARAF	369	P10398	646	622	275	367	406	622	444	362	528	530	490	-0.382928	0.175235	135	124	146	149	133	143	161	169	0.0130643	0.941433
ENSG00000078070	MCCC1	56922	Q68D27	189	154	110	106	157	164	192	197	146	273	150	-0.518225	0.0105605	295	277	275	277	355	310	376	405	0.246673	0.00263333
ENSG00000078081	LAMP3	27074	Q9UQV4	1	3	27	19	6	0	2	0	1	3	0	4.06212	0.000395673	36	45	46	35	5	4	6	11	-2.759	1.79251e-14
ENSG00000078098	FAP	2191	B4DLR2	51	148	65	36	77	35	72	48	27	150	30	0.508955	0.337215	93	78	100	96	159	125	157	163	0.602685	3.94e-06
ENSG00000078114	NEBL	10529	O76041	22	29	12	21	37	19	23	21	22	42	8	0.13997	0.801559	41	47	41	42	44	53	54	54	0.146235	0.574343
ENSG00000078124	ACER3	55331	B7Z2Q2	26	33	42	27	50	39	30	22	23	73	17	0.308061	0.509134	133	144	126	147	77	73	92	90	-0.844901	1.67595e-10
ENSG00000078140	UBE2K	3093	P61086	157	127	90	150	142	182	148	154	200	243	133	-0.459527	0.0855297	345	318	319	304	269	300	268	308	-0.282805	0.000583394
ENSG00000078142	PIK3C3	5289	A8MYT4	239	283	143	151	259	224	297	187	227	340	192	-0.258672	0.242708	403	346	340	400	443	395	422	560	0.168707	0.1666
ENSG00000078177	N4BP2	55728	B2ZZ87	48	89	113	128	176	79	157	115	64	183	25	0.494125	0.391558	235	213	216	236	257	258	256	263	0.0854337	0.441345
ENSG00000078237	TIGAR	57103	Q9NQ88	5	4	5	6	5	11	5	5	15	6	3	-0.527596	0.570009	6	14	5	20	4	1	0	3	-2.6188	0.000422785
ENSG00000078246	TULP3	7289	O75386	73	78	79	103	89	83	50	39	48	69	47	0.611692	0.0445859	89	73	79	78	98	74	86	88	0.00225705	0.990854
ENSG00000078269	SYNJ2	8871	A0A1W2PR85	107	159	109	180	157	67	59	52	71	67	68	1.07846	0.000406113	225	237	238	249	96	76	91	107	-1.47611	1.81161e-41
ENSG00000078295	ADCY2	108	Q08462	2216	1279	563	795	895	1466	700	651	572	1036	701	-0.272005	0.585141	747	750	783	748	1204	1148	1163	1321	0.559442	4.82679e-40
ENSG00000078304	PPP2R5C	5527	Q13362	522	523	305	301	441	476	558	442	446	723	409	-0.404855	0.00677714	703	766	742	671	856	806	824	867	0.103367	0.0736474
ENSG00000078319	NA	NA	NA	35	31	24	19	35	21	25	22	22	42	31	-0.0654001	0.897998	29	26	28	35	26	16	22	39	-0.320166	0.330157
ENSG00000078328	RBFOX1	54715	Q59HD3	813	862	370	450	711	835	724	615	533	1081	557	-0.335263	0.0489688	404	399	431	436	544	522	538	602	0.285496	5.69604e-06
ENSG00000078369	GNB1	2782	B3KVK2	301	458	393	449	471	315	436	281	236	639	241	0.401446	0.0774815	590	567	538	555	604	535	582	633	-0.0507618	0.487629
ENSG00000078399	HOXA9	3205	P31269	98	84	30	59	50	52	65	54	50	64	34	-0.141154	0.760358	44	44	46	37	71	41	51	55	0.235213	0.34584
ENSG00000078401	EDN1	1906	P05305	9	26	14	6	21	19	20	17	15	23	11	0.00402378	0.995374	33	20	19	16	32	45	30	39	0.617237	0.038824
ENSG00000078403	MLLT10	8028	P55197	175	238	177	234	246	207	180	140	119	190	115	0.482747	0.0129236	281	317	330	311	308	299	289	333	-0.127659	0.165574
ENSG00000078487	ZCWPW1	55063	Q9H0M4	23	20	27	18	24	28	18	15	19	33	10	0.151553	0.777228	22	20	26	29	27	30	38	33	0.284815	0.377092
ENSG00000078549	ADCYAP1R1	117	A0A090N8F8	17	16	100	77	76	45	52	47	28	103	23	0.789745	0.251362	40	36	28	28	40	52	36	47	0.292221	0.284643
ENSG00000078579	FGF20	26281	Q9NP95	0	0	0	0	0	0	0	0	0	0	1	-0.423854	NA	0	0	0	0	0	0	0	0	NA	NA
ENSG00000078589	P2RY10	27334	O00398	1	1	0	0	4	0	3	1	1	4	1	-0.34938	NA	3	2	2	4	0	0	0	0	-4.01793	0.0125605
ENSG00000078596	ITM2A	9452	O43736	112	381	238	140	338	153	230	176	131	409	112	0.569087	0.132887	264	257	258	242	536	507	520	577	0.951916	6.75901e-45
ENSG00000078618	NRDC	4898	O43847	2155	1378	735	1354	1127	2003	1579	1358	2138	2424	1778	-0.778194	0.00138522	1731	1627	1695	1696	2295	2241	2245	2640	0.3647	6.62323e-32
ENSG00000078668	VDAC3	7419	Q9Y277	2337	2617	1447	1580	2337	2352	2626	2279	2383	3286	2130	-0.365828	0.0360971	2648	2477	2655	2581	2821	2736	2719	3195	0.0305139	0.391487
ENSG00000078674	PCM1	5108	B9EIS5	2471	2121	1292	1590	2044	2799	2861	2103	2389	4463	2269	-0.652026	9.70745e-08	3509	3407	3479	3405	4756	4531	4706	5251	0.363713	4.21524e-60
ENSG00000078687	TNRC6C	57690	Q9HCJ0	353	354	221	245	352	373	190	212	191	328	203	0.13704	0.657556	225	216	188	212	307	277	311	349	0.447911	2.44276e-07
ENSG00000078699	CBFA2T2	9139	O43439	134	122	101	158	148	185	127	114	140	144	90	-0.0123436	0.97742	129	109	121	114	142	158	146	160	0.242669	0.0705003
ENSG00000078725	BRINP1	1620	O60477	5	4	0	0	0	0	2	0	0	8	0	-1.07576	NA	0	0	0	0	2	0	3	2	3.12584	0.163785
ENSG00000078747	ITCH	83737	Q96J02	390	378	274	307	420	413	447	334	315	469	253	-0.12371	0.54236	818	836	849	807	739	738	764	836	-0.221194	5.21701e-06
ENSG00000078795	PKD2L2	27039	Q9NZM6	75	17	21	17	29	127	30	37	21	30	19	-1.15428	0.0731894	45	50	58	55	92	73	61	74	0.414033	0.037644
ENSG00000078804	TP53INP2	58476	Q8IXH6	335	607	211	287	289	293	167	230	258	470	164	0.313111	0.370387	127	134	130	144	94	99	98	96	-0.582108	8.04771e-06
ENSG00000078808	SDF4	51150	A0A024R084	407	511	276	318	317	390	303	270	280	488	258	0.0447282	0.852116	188	198	168	172	210	181	169	198	-0.0532369	0.705387
ENSG00000078814	MYH7B	57644	A7E2Y1	2139	2668	602	1183	846	1708	717	1045	363	1685	141	0.245629	0.773234	428	407	365	379	888	928	973	1047	1.16467	3.52123e-101
ENSG00000078898	BPIFB2	80341	Q8N4F0	0	0	0	0	0	0	0	0	1	0	0	-0.423854	NA	0	0	0	0	0	0	0	0	NA	NA
ENSG00000078900	TP73	7161	O15350	0	18	3	0	1	0	4	0	1	1	1	2.27272	NA	3	0	3	0	2	2	0	2	-0.109212	0.955563
ENSG00000078902	TOLLIP	54472	B3KR28	294	218	121	192	176	290	172	135	185	266	196	-0.328675	0.259423	137	126	135	146	146	161	169	180	0.154036	0.253583
ENSG00000078967	UBE2D4	51619	A0A024RA90	778	681	217	275	479	731	704	539	912	893	742	-0.99546	0.000706057	242	250	229	211	383	385	397	470	0.693944	1.03339e-19
ENSG00000079101	CLUL1	27098	B7Z5R4	0	0	0	0	2	0	0	0	0	1	0	1.01006	NA	0	0	0	0	0	0	0	0	NA	NA
ENSG00000079102	RUNX1T1	862	B2R6I9	86	202	167	145	179	118	105	108	75	180	85	0.706726	0.000857237	157	148	156	156	156	174	171	200	0.0676121	0.634255
ENSG00000079112	CDH17	1015	Q12864	0	0	1	0	0	0	0	0	0	0	1	0.297481	NA	1	0	0	0	0	0	0	0	-0.835494	NA
ENSG00000079134	THOC1	9984	Q96FV9	68	104	59	72	87	78	101	62	58	108	51	0.0964001	0.737302	198	192	192	202	195	193	197	232	-0.0572516	0.657599
ENSG00000079150	FKBP7	51661	Q9Y680	17	32	18	21	30	17	51	20	18	57	25	-0.195643	0.741089	44	33	35	39	50	54	50	59	0.380472	0.104765
ENSG00000079156	OSBPL6	114880	Q9BZF3	500	288	79	96	197	349	240	211	343	276	311	-1.09255	0.00511528	399	386	354	371	195	179	204	212	-1.0506	1.13567e-39
ENSG00000079215	SLC1A3	6507	P43003	171	136	55	77	130	164	206	176	153	274	77	-0.83558	0.0024367	104	96	109	88	320	322	351	392	1.68614	7.17242e-65
ENSG00000079246	XRCC5	7520	P13010	1000	977	760	879	1077	942	1205	837	833	1443	854	-0.133115	0.482451	1881	1891	1863	1870	2053	1935	2025	2285	0.0285909	0.482892
ENSG00000079257	LXN	56925	Q9BS40	7	10	21	19	22	13	18	19	18	47	9	0.0679188	0.934841	46	44	47	52	15	20	16	20	-1.5287	1.89276e-09
ENSG00000079263	SP140	11262	B4DVW8	1	6	4	4	3	3	2	3	1	6	1	0.856103	0.405025	4	4	6	1	15	14	16	16	1.9099	0.000428432
ENSG00000079277	MKNK1	8569	Q9BUB5	132	180	94	145	152	151	122	87	118	164	86	0.204583	0.358092	233	188	194	201	165	188	178	202	-0.270371	0.0127964
ENSG00000079308	TNS1	7145	B7Z6H8	4378	3367	2093	2460	2634	4624	1644	1625	2108	4250	2273	-0.154299	0.720431	1744	1735	1748	1729	1609	1648	1604	1777	-0.183071	8.35182e-08
ENSG00000079313	REXO1	57455	Q8N1G1	157	174	105	181	105	185	85	90	76	125	84	0.314933	0.423595	34	39	40	46	40	41	41	33	-0.149538	0.607156
ENSG00000079332	SAR1A	56681	Q5SQT9	542	640	257	327	484	499	574	413	436	804	382	-0.325505	0.0759484	596	578	584	573	845	841	926	892	0.473415	2.51421e-20
ENSG00000079335	CDC14A	8556	Q9UNH5	22	47	19	30	38	18	29	24	26	30	24	0.381528	0.33707	42	35	58	68	43	56	50	48	-0.156948	0.562375
ENSG00000079337	RAPGEF3	10411	Q99777	207	249	326	339	422	340	183	137	71	164	129	0.984678	0.0145737	178	167	167	168	117	105	136	150	-0.538202	2.90723e-06
ENSG00000079385	CEACAM1	634	P13688	8	26	15	27	19	7	6	14	10	13	14	1.03603	0.0412512	25	21	20	29	18	16	24	29	-0.24765	0.50458
ENSG00000079387	SENP1	29843	Q6N001	74	77	76	63	93	61	82	75	27	105	40	0.268581	0.499776	114	95	123	98	132	138	122	139	0.190039	0.207182
ENSG00000079393	DUSP13	51207	Q6B8I1	1638	1032	526	836	710	1622	1066	877	1587	1715	1393	-0.912251	0.000613343	1243	1193	1264	1196	795	772	806	874	-0.708181	6.36084e-67
ENSG00000079432	CIC	23152	Q96RK0	322	431	287	351	268	478	122	133	87	263	143	0.652282	0.182873	123	114	113	89	105	104	102	118	-0.148729	0.363946
ENSG00000079435	LIPE	3991	A8K8W7	41	119	76	132	263	228	57	111	40	327	24	0.455644	0.579265	88	92	109	101	179	168	199	174	0.770699	2.05283e-10
ENSG00000079459	FDFT1	2222	P37268	864	652	311	484	587	866	747	548	843	840	862	-0.723528	0.00517732	413	407	403	437	513	513	474	541	0.182568	0.00838718
ENSG00000079462	PAFAH1B3	5050	A0A024R0L6	24	30	21	25	27	17	49	17	16	25	11	0.19185	0.747501	14	18	14	14	24	24	21	28	0.575794	0.109694
ENSG00000079482	OPHN1	4983	O60890	111	147	108	80	145	131	102	74	80	167	97	0.147097	0.59828	123	152	154	122	215	208	210	234	0.538267	4.19286e-07
ENSG00000079557	AFM	173	P43652	0	0	0	0	0	0	0	0	0	0	0	NA	NA	0	0	0	0	0	0	0	0	NA	NA
ENSG00000079616	KIF22	3835	A0A024R632	122	208	58	104	111	141	148	120	134	273	111	-0.359419	0.245121	90	86	86	71	141	148	138	163	0.709508	5.37375e-08
ENSG00000079689	SCGN	10590	O76038	0	0	0	0	0	0	0	0	0	0	1	-0.423854	NA	0	0	0	0	0	0	0	0	NA	NA
ENSG00000079691	CARMIL1	55604	Q5VZK9	27	92	23	13	45	26	45	20	13	33	10	0.722915	0.21697	52	46	36	46	50	57	68	68	0.316305	0.160878
ENSG00000079739	PGM1	5236	B7Z6C2	6166	3098	1445	1839	3176	7869	4525	3937	10884	3596	10504	-1.68628	0.000606769	2865	2842	2921	2878	5028	4792	4857	5410	0.688132	1.7105e-191
ENSG00000079785	DDX1	1653	A3RJH1	716	594	401	688	616	655	727	594	841	893	670	-0.372135	0.179659	945	1007	987	997	1023	916	968	1142	-0.0761592	0.148293
ENSG00000079805	DNM2	1785	P50570	821	727	443	753	593	683	571	439	554	715	597	-0.0123441	0.97414	671	627	695	668	561	569	527	648	-0.323427	3.9812e-09
ENSG00000079819	EPB41L2	2037	I6L9B1	306	635	488	400	538	399	415	334	235	726	252	0.490202	0.0322828	664	677	679	639	720	697	799	822	0.0763148	0.220122
ENSG00000079841	RIMS1	22999	Q3ZCW0	19	13	6	15	18	30	30	21	5	33	11	-0.682624	0.230112	8	4	7	7	2	8	2	10	-0.365492	0.644021
ENSG00000079931	MOXD1	26002	Q6UVY6	3	9	6	0	2	0	2	3	0	4	3	0.967113	0.500658	10	10	14	11	3	3	1	3	-2.28579	0.000428537
ENSG00000079950	STX7	8417	O15400	213	262	155	186	249	243	244	206	216	288	177	-0.118729	0.571014	430	427	383	419	459	457	442	491	0.040805	0.643316
ENSG00000079974	RABL2B	11158	Q9UNT1	21	38	13	25	23	18	7	12	7	15	9	0.92799	0.0460101	15	8	10	6	12	13	14	12	0.275584	0.615688
ENSG00000079999	KEAP1	9817	A0A024R7C0	1072	751	343	609	542	1209	720	647	850	1188	820	-0.761629	0.000672445	544	540	547	553	778	757	797	867	0.434698	1.8526e-17
ENSG00000080007	DDX43	55510	Q9NXZ2	1	6	2	0	0	1	1	1	1	1	0	1.14099	NA	1	2	2	0	3	2	2	3	0.882866	0.536535
ENSG00000080031	PTPRH	5794	NA	0	9	4	1	5	1	2	1	0	2	3	1.81568	NA	5	2	3	7	3	1	5	5	-0.404707	0.683266
ENSG00000080166	DCT	1638	P40126	2	1	1	4	2	7	3	3	3	6	5	-1.03254	0.346446	5	5	5	5	6	3	7	11	0.306139	0.699564
ENSG00000080189	SLC35C2	51006	Q9NQQ7	133	132	93	103	124	131	108	75	91	171	80	0.0200844	0.94249	126	90	117	113	123	129	138	143	0.141978	0.36137
ENSG00000080200	CRYBG3	131544	Q68DQ2	498	992	498	506	880	687	1103	924	617	1136	563	-0.183506	0.619816	1552	1503	1420	1419	2293	2142	2169	2488	0.509238	1.34833e-53
ENSG00000080224	EPHA6	285220	A0A0B4J1T8	2	1	0	0	0	1	1	0	0	1	1	-1.45566	NA	0	0	0	0	0	2	0	2	2.30619	NA
ENSG00000080293	SCTR	6344	P47872	0	2	0	0	0	0	0	1	0	3	3	-1.10653	NA	0	0	0	0	1	0	2	0	1.93902	NA
ENSG00000080298	RFX3	5991	P48380	50	47	43	44	47	79	48	37	40	53	31	-0.0747226	0.862541	111	120	102	105	127	114	118	119	0.0112882	0.954074
ENSG00000080345	RIF1	55183	Q5UIP0	479	628	364	445	647	640	670	488	476	830	435	-0.15474	0.391552	995	926	977	927	1350	1326	1377	1514	0.425657	6.45458e-28
ENSG00000080371	RAB21	23011	A0A024RBA9	617	508	181	189	349	557	533	504	518	874	450	-0.985362	7.77316e-06	582	555	592	638	766	722	773	887	0.294483	4.22787e-08
ENSG00000080493	SLC4A4	8671	A0A024RD97	78	109	13	15	57	92	71	49	112	57	104	-0.982651	0.117771	84	80	85	70	54	48	48	61	-0.712762	3.85271e-05
ENSG00000080503	SMARCA2	6595	B4DSC8	1568	1494	690	773	977	1789	1205	1019	1169	1821	1025	-0.513672	0.00489409	746	667	689	723	1361	1281	1276	1442	0.808283	5.16884e-79
ENSG00000080511	RDH8	50700	K7ELF7	0	0	0	0	0	0	0	0	0	0	0	NA	NA	0	0	0	0	0	0	0	0	NA	NA
ENSG00000080546	SESN1	27244	Q9Y6P5	1226	720	660	1064	1197	1244	1811	1156	950	1286	1019	-0.452774	0.146281	1799	1724	1716	1622	2202	2074	2129	2317	0.230899	1.3751e-12
ENSG00000080561	MID2	11043	Q9UJV3	219	160	56	76	78	207	120	106	150	147	140	-0.835783	0.0131533	135	117	110	142	125	128	136	173	0.038353	0.83163
ENSG00000080572	PIH1D3	139212	Q9NQM4	0	0	0	0	0	0	0	0	0	0	0	NA	NA	0	0	0	0	0	0	0	0	NA	NA
ENSG00000080573	COL5A3	50509	P25940	182	433	368	331	350	314	243	190	138	658	192	0.552915	0.109946	225	181	209	227	141	161	161	163	-0.542575	2.08014e-07
ENSG00000080603	SRCAP	10847	Q6ZRS2	50	59	34	41	43	67	28	27	32	37	32	0.159174	0.734177	26	16	29	15	17	24	14	24	-0.237217	0.558962
ENSG00000080608	PUM3	9933	Q15397	54	117	75	50	94	62	89	68	52	100	39	0.335357	0.305542	229	220	232	205	190	176	175	202	-0.369644	0.000169495
ENSG00000080618	CPB2	1361	A0A087WSY5	0	0	0	0	0	0	0	0	0	0	0	NA	NA	0	0	0	0	0	0	0	0	NA	NA
ENSG00000080644	CHRNA3	1136	P32297	0	2	0	0	0	0	0	0	0	0	1	0.892442	NA	0	0	0	0	0	0	0	0	NA	NA
ENSG00000080709	KCNN2	3781	Q9H2S1	31	35	50	45	62	62	27	46	56	66	57	-0.0378682	0.953171	19	24	14	17	38	33	33	38	0.82398	0.00460587
ENSG00000080802	CNOT4	4850	A0A024R776	374	317	156	158	278	337	328	268	297	414	223	-0.53666	0.00460985	121	126	138	138	257	238	275	254	0.854889	2.20906e-17
ENSG00000080815	PSEN1	5663	A0A024R6A3	204	248	139	153	195	201	158	136	141	306	130	0.0186772	0.941046	381	352	329	365	450	436	431	519	0.246853	0.00055099
ENSG00000080819	CPOX	1371	P36551	64	67	34	30	41	70	52	61	41	92	49	-0.529425	0.059202	62	44	60	51	79	75	81	75	0.401351	0.0352318
ENSG00000080822	CLDND1	56650	Q9NY35	135	123	72	105	121	137	134	110	101	185	95	-0.286963	0.118327	190	184	191	171	260	263	278	306	0.47286	1.79312e-07
ENSG00000080823	MOK	5891	Q9UQ07	18	46	17	41	37	20	20	18	4	39	10	0.971846	0.0308556	18	28	25	32	30	27	29	34	0.102314	0.779432
ENSG00000080824	HSP90AA1	3320	P07900	2511	2181	1382	1845	1819	2455	1609	1782	2409	3963	2135	-0.415688	0.0832818	2410	2478	2529	2529	2206	2140	2046	2366	-0.299397	2.31242e-22
ENSG00000080839	RBL1	5933	P28749	187	145	103	101	234	145	214	184	140	305	91	-0.303657	0.39426	322	315	326	331	447	400	419	445	0.28766	7.56418e-05
ENSG00000080845	DLGAP4	22839	A0A0B4J2C2	197	320	286	439	274	377	159	122	145	264	152	0.770279	0.0257859	126	138	140	114	107	123	111	120	-0.282858	0.0424782
ENSG00000080854	IGSF9B	22997	Q8N7W7	42	31	26	13	25	64	15	12	13	23	17	-0.129823	0.87416	6	5	5	7	11	11	10	15	0.911476	0.0987475
ENSG00000080910	CFHR2	3080	P36980	0	0	0	0	0	0	0	0	0	0	0	NA	NA	0	0	0	0	0	0	0	0	NA	NA
ENSG00000080947	CROCCP3	114819	NA	38	61	42	43	39	54	26	23	12	34	17	0.696431	0.0873415	40	29	46	27	39	39	38	52	0.125648	0.680683
ENSG00000080986	NDC80	10403	A8K031	2	5	1	4	5	1	9	3	3	20	3	-0.555799	0.645666	18	6	12	7	19	8	14	8	0.0820854	0.900975
ENSG00000081014	AP4E1	23431	B4DM48	147	132	71	66	114	157	155	162	186	219	191	-0.938004	0.000719675	246	245	258	243	259	244	265	286	-0.0284624	0.815457
ENSG00000081019	RSBN1	54665	Q5VWQ0	122	113	75	107	114	132	138	99	83	150	78	-0.15915	0.503724	266	288	262	235	291	236	276	321	-0.0203337	0.868816
ENSG00000081026	MAGI3	260425	Q5TCQ9	77	128	53	55	87	91	65	58	46	132	51	0.113424	0.745452	111	148	121	108	98	92	107	117	-0.354383	0.0145773
ENSG00000081041	CXCL2	2920	A0A024RDD9	24	179	4	4	5	10	7	13	6	2	10	1.83922	NA	0	2	5	4	27	21	28	15	2.94128	1.2197e-07
ENSG00000081051	AFP	174	P02771	0	0	0	0	0	0	0	0	0	0	0	NA	NA	0	0	0	0	0	0	0	0	NA	NA
ENSG00000081052	COL4A4	1286	P53420	495	289	105	116	192	651	257	210	170	251	163	-0.885931	0.0513483	144	156	170	153	160	170	144	184	-0.037259	0.812754
ENSG00000081059	TCF7	6932	P36402	2	14	6	5	13	8	3	4	3	8	1	1.1952	0.0992017	9	8	5	6	1	2	3	2	-1.92233	0.0169002
ENSG00000081087	OSTM1	28962	Q86WC4	37	63	43	52	69	52	80	71	55	121	52	-0.229996	0.565867	214	194	194	182	160	170	174	171	-0.330433	0.00207716
ENSG00000081138	CDH7	1005	F5H5X9	13	6	4	0	1	0	11	0	0	0	1	-0.365469	0.892647	9	15	17	11	0	1	2	2	-3.49643	1.33203e-05
ENSG00000081148	IMPG2	50939	F1T0J3	5	3	12	12	9	7	5	4	5	17	2	0.664094	0.428239	24	16	22	21	21	11	14	18	-0.491689	0.198925
ENSG00000081154	PCNP	57092	Q8WW12	184	171	108	159	150	205	215	164	179	291	165	-0.449504	0.00941968	550	558	530	519	671	633	634	795	0.224173	0.000118563
ENSG00000081177	EXD2	55218	Q9NVH0	182	149	90	86	123	168	124	103	137	150	136	-0.396928	0.152471	132	131	139	123	143	138	116	143	-0.0744758	0.640583
ENSG00000081181	ARG2	384	A0A024R6A0	9	28	147	161	228	1	191	35	9	36	271	0.73541	0.715807	534	505	485	473	202	211	194	216	-1.39414	4.67672e-80
ENSG00000081189	MEF2C	4208	Q06413	4863	5325	2590	1712	2877	4301	6456	3913	3684	8098	4195	-0.728296	0.00666186	4248	4090	4206	4049	3521	3306	3560	3994	-0.322822	2.54359e-42
ENSG00000081237	PTPRC	5788	M9MML4	47	119	62	48	175	19	115	73	48	154	34	0.53194	0.40828	203	183	193	236	152	178	200	195	-0.284833	0.0125467
ENSG00000081248	CACNA1S	779	Q13698	7576	5846	2443	2521	3189	6655	4184	3497	6065	6587	4909	-0.762829	0.00940498	2355	2116	2224	2050	3987	3817	3942	4573	0.783555	4.66943e-167
ENSG00000081277	PKP1	5317	Q13835	14	27	24	20	6	46	32	38	45	127	16	-1.08923	0.103312	10	22	16	18	7	9	5	17	-0.923835	0.0413166
ENSG00000081307	UBA5	79876	Q9GZZ9	159	150	88	142	155	172	158	143	172	240	126	-0.335716	0.115907	295	286	304	278	237	272	269	260	-0.278231	0.00155174
ENSG00000081320	STK17B	9262	O94768	42	64	46	39	105	63	58	50	30	86	27	0.33645	0.400654	170	181	181	161	183	180	174	209	-0.00997411	0.948749
ENSG00000081377	CDC14B	8555	O60729	26	44	51	87	65	40	72	33	18	51	28	0.755188	0.0967375	88	76	58	49	95	93	92	102	0.380432	0.0329339
ENSG00000081386	ZNF510	22869	Q6NUI8	114	128	89	94	160	146	160	116	101	197	88	-0.15782	0.539303	192	178	219	179	238	252	255	293	0.318539	0.00103457
ENSG00000081479	LRP2	4036	P98164	1	0	0	0	0	0	1	1	1	3	1	-2.57921	NA	0	0	0	0	0	0	0	0	NA	NA
ENSG00000081665	ZNF506	440515	Q5JVG8	48	90	75	66	90	93	92	91	56	111	39	0.104802	0.807559	113	144	127	155	186	150	169	205	0.27898	0.0299185
ENSG00000081692	JMJD4	65094	Q9H9V9	83	90	88	117	94	98	82	52	64	134	53	0.330888	0.250964	142	140	108	127	118	107	121	134	-0.223998	0.121896
ENSG00000081721	DUSP12	11266	Q9UNI6	20	24	28	27	40	29	27	24	21	48	27	0.116774	0.809557	75	67	71	79	60	55	51	66	-0.448591	0.0145066
ENSG00000081760	AACS	65985	Q86V21	68	60	91	56	65	69	66	47	65	103	68	0.0276927	0.955568	80	80	77	85	95	90	102	126	0.240579	0.153854
ENSG00000081791	DELE1	9812	Q14154	297	487	291	382	441	502	325	239	334	623	337	0.0824401	0.783497	152	187	147	191	151	150	175	220	-0.0808258	0.593304
ENSG00000081800	SLC13A1	6561	Q2NKK0	0	0	0	1	0	0	1	0	0	0	1	-0.114718	NA	0	0	0	0	0	0	0	0	NA	NA
ENSG00000081803	CADPS2	93664	Q86UW7	21	81	50	42	55	50	53	48	42	85	18	0.354853	0.434777	67	96	70	99	135	128	130	143	0.574203	6.15813e-05
ENSG00000081818	PCDHB4	56131	Q9Y5E5	14	20	15	12	11	15	13	10	7	27	7	0.176961	0.775029	12	19	13	12	18	28	30	25	0.736824	0.040358
ENSG00000081842	PCDHA6	56142	Q9UN73	0	0	0	0	0	1	0	0	1	0	0	-0.836048	NA	0	1	0	0	0	0	0	0	-0.835494	NA
ENSG00000081853	PCDHGA2	56113	Q9Y5H1	28	32	5	10	24	17	11	19	13	35	8	-0.130518	0.861549	8	11	10	8	16	20	19	20	0.90418	0.0308058
ENSG00000081870	HSPB11	51668	Q9Y547	14	33	12	9	11	15	32	19	13	35	16	-0.373723	0.527657	29	48	56	45	62	66	48	59	0.286648	0.236216
ENSG00000081913	PHLPP1	23239	O60346	143	143	133	165	163	155	126	84	76	133	95	0.40745	0.129992	79	83	93	93	98	120	83	74	-0.00125824	0.995047
ENSG00000081923	ATP8B1	5205	O43520	73	105	91	79	125	90	90	55	41	127	31	0.531179	0.0848833	134	125	148	135	182	198	180	236	0.43729	8.65536e-05
ENSG00000081985	IL12RB2	3595	B4DGA4	35	11	13	13	6	30	14	5	7	42	10	-0.763957	0.29792	15	16	15	11	14	11	18	10	-0.216077	0.666519
ENSG00000082014	SMARCD3	6604	Q6STE5	717	750	414	706	642	671	581	484	593	906	659	-0.0939632	0.736779	461	448	456	413	331	321	337	344	-0.530577	4.22029e-15
ENSG00000082068	WDR70	55100	Q9NW82	155	181	102	133	180	197	182	133	118	211	122	-0.112745	0.602119	216	213	235	223	245	225	217	289	0.0204758	0.875842
ENSG00000082074	FYB1	2533	O15117	12	30	23	16	35	8	18	15	8	51	8	0.699613	0.240032	47	64	57	59	26	31	29	36	-1.01336	2.82479e-06
ENSG00000082126	MPP4	58538	Q96JB8	1	0	0	2	2	3	3	1	1	8	3	-1.42564	NA	6	3	5	0	1	2	0	0	-2.3161	0.100167
ENSG00000082146	STRADB	55437	Q9C0K7	501	316	122	156	242	490	488	516	728	507	581	-1.52178	2.33164e-06	423	431	415	381	385	388	381	464	-0.144918	0.0582624
ENSG00000082153	BZW1	9689	A0A024R3Z6	171	269	134	148	248	133	250	203	165	372	139	-0.0509012	0.89948	503	514	505	472	367	370	343	356	-0.587981	2.29884e-19
ENSG00000082175	PGR	5241	P06401	20	13	1	1	1	15	18	19	8	28	26	-2.39566	0.00124431	4	5	7	6	28	29	23	38	2.30345	1.76597e-08
ENSG00000082196	C1QTNF3	114899	Q9BXJ4	17	52	21	8	27	12	28	22	8	80	4	0.242096	0.802884	25	24	31	19	65	72	59	78	1.35288	4.10955e-10
ENSG00000082212	ME2	4200	P23368	252	240	112	151	150	226	209	159	268	332	245	-0.61822	0.0189117	352	335	376	347	563	540	591	590	0.580955	2.87716e-20
ENSG00000082213	C5orf22	55322	A0A024RE14	122	128	77	91	151	136	180	141	167	279	131	-0.57954	0.0257859	240	213	246	224	257	266	276	293	0.127224	0.213856
ENSG00000082258	CCNT2	905	B4DH21	160	207	120	172	217	181	172	152	142	250	97	0.118669	0.599724	420	402	398	406	384	357	386	415	-0.192411	0.00836701
ENSG00000082269	FAM135A	57579	Q9P2D6	55	99	71	68	87	61	81	69	65	116	70	0.130455	0.694863	252	261	283	270	267	299	259	306	-0.0301307	0.800362
ENSG00000082293	COL19A1	1310	Q14993	17	13	15	13	10	4	7	10	1	27	10	0.349028	0.6973	99	104	97	105	101	127	107	121	0.0558824	0.762979
ENSG00000082397	EPB41L3	23136	Q9Y2J2	73	199	60	60	123	89	83	32	35	103	37	0.748541	0.0514534	207	192	206	199	284	230	269	315	0.33238	0.000410791
ENSG00000082438	COBLL1	22837	A0A0D9SG04	43	171	102	63	129	85	137	79	62	238	50	0.293273	0.57917	154	136	146	146	252	205	262	248	0.617344	1.38256e-09
ENSG00000082458	DLG3	1741	Q92796	23	36	16	9	22	28	21	17	5	37	14	0.00659532	0.993115	17	19	24	25	36	40	36	38	0.704848	0.0118846
ENSG00000082482	KCNK2	3776	O95069	28	12	1	0	0	0	5	0	1	0	8	-1.18769	0.7308	12	8	9	9	9	7	10	11	-0.155798	0.807323
ENSG00000082497	SERTAD4	56256	Q9NUC0	6	54	11	4	12	11	27	19	8	38	5	0.256526	0.805401	10	9	5	10	16	13	12	18	0.675933	0.162753
ENSG00000082512	TRAF5	7188	O00463	22	67	36	52	62	33	35	35	19	62	20	0.764778	0.0135861	117	104	92	117	109	122	113	123	0.00369866	0.982831
ENSG00000082515	MRPL22	29093	Q9NWU5	85	101	51	75	82	71	75	83	90	103	79	-0.170585	0.608526	102	104	92	119	85	82	69	88	-0.480506	0.00166834
ENSG00000082516	GEMIN5	25929	B7ZLC9	321	310	162	256	270	331	269	189	274	349	222	-0.187439	0.416387	385	384	415	404	497	532	475	649	0.32116	2.81194e-06
ENSG00000082556	OPRK1	4986	P41145	0	0	2	0	0	0	0	0	0	2	0	0.815883	NA	0	1	0	0	0	0	0	0	-0.835494	NA
ENSG00000082641	NFE2L1	4779	J9JIE5	12049	9590	3080	5774	5274	11978	8811	7010	7670	14039	9203	-0.82548	0.000418968	4815	4514	4567	4627	8699	8397	8833	9798	0.831479	0
ENSG00000082684	SEMA5B	54437	Q9P283	9	22	46	13	28	10	13	16	4	22	5	1.40396	0.0197375	11	9	6	9	13	6	9	16	0.206425	0.738647
ENSG00000082701	GSK3B	2932	P49841	459	620	379	460	558	489	517	418	486	738	420	-0.0162709	0.941864	453	473	434	520	452	453	459	518	-0.11514	0.1315
ENSG00000082781	ITGB5	3693	L7RT22	297	375	140	178	216	318	215	149	164	389	198	-0.143543	0.656159	417	369	407	367	353	361	418	404	-0.137393	0.0929143
ENSG00000082805	ERC1	23085	G8JLD3	241	362	268	352	352	321	250	177	185	453	196	0.402803	0.034776	401	440	460	418	418	369	332	412	-0.282888	0.000122575
ENSG00000082898	XPO1	7514	B3KWD0	510	576	518	851	700	585	756	554	469	773	409	0.219767	0.459608	1423	1329	1429	1335	1816	1815	1788	2070	0.325162	1.28008e-21
ENSG00000082929	LINC01587	10141	NA	0	1	0	0	0	0	0	0	0	0	0	0.709676	NA	0	0	0	0	0	0	0	0	NA	NA
ENSG00000082996	RNF13	11342	O43567	166	158	92	103	194	195	248	179	190	256	152	-0.573959	0.0158099	335	314	330	284	488	439	411	491	0.418841	5.35774e-09
ENSG00000083067	TRPM3	80036	Q6NW43	9	6	4	0	3	1	4	1	2	7	6	-0.415572	0.758238	9	14	12	11	10	13	12	11	-0.114049	0.841855
ENSG00000083093	PALB2	79728	Q86YC2	65	50	40	43	53	66	96	48	39	79	56	-0.457721	0.134808	105	68	88	85	90	99	97	112	0.0863507	0.660703
ENSG00000083097	DOP1A	23033	Q5TA12	276	352	159	204	277	204	291	232	181	435	182	-0.0676548	0.812094	533	509	570	502	647	590	611	691	0.148492	0.0167476
ENSG00000083099	LYRM2	57226	Q9NU23	198	202	91	127	214	246	245	202	289	284	226	-0.691933	0.0133636	332	358	313	323	272	324	295	332	-0.23241	0.0060347
ENSG00000083123	BCKDHB	594	A0A140VKB3	52	90	56	51	90	71	77	77	52	83	53	0.0769993	0.838266	113	84	86	101	166	179	186	211	0.833688	3.12457e-12
ENSG00000083168	KAT6A	7994	A5PLL3	636	699	396	486	677	730	550	442	418	847	445	-0.0463405	0.813585	698	771	696	675	730	720	744	834	-0.0238357	0.740984
ENSG00000083223	TUT7	79670	Q5VYS8	178	280	132	161	233	203	229	159	163	302	136	0.0241421	0.924644	336	340	354	294	394	335	384	423	0.0981138	0.271385
ENSG00000083290	ULK2	9706	Q8IYT8	294	290	109	177	182	300	276	184	223	377	200	-0.513659	0.00715141	219	230	224	233	297	270	271	301	0.214479	0.0222866
ENSG00000083307	GRHL2	79977	B4DL28	0	1	0	0	0	0	0	0	0	0	0	0.709676	NA	0	0	0	0	0	0	0	0	NA	NA
ENSG00000083312	TNPO1	3842	A0A024RAM0	482	620	557	682	793	613	639	512	580	849	536	0.145494	0.58663	2481	2491	2556	2429	1481	1409	1429	1616	-0.862397	5.66655e-176
ENSG00000083444	PLOD1	5351	A0A024R4H0	380	262	199	178	234	273	207	214	211	556	252	-0.416328	0.125544	314	329	331	321	270	309	306	335	-0.202011	0.0166344
ENSG00000083454	P2RX5	5026	Q93086	25	24	17	18	20	29	30	11	20	74	15	-0.463829	0.367128	39	39	45	42	8	9	9	14	-2.16253	2.52719e-12
ENSG00000083457	ITGAE	3682	P38570	79	122	27	24	36	55	100	69	81	174	71	-0.869607	0.0617775	66	64	52	62	68	56	73	69	0.00869204	0.970134
ENSG00000083520	DIS3	22894	Q9Y2L1	156	175	117	158	183	167	225	165	136	269	124	-0.157325	0.504609	373	358	389	377	394	415	405	510	0.0863713	0.305185
ENSG00000083535	PIBF1	10464	Q8WXW3	59	80	82	60	112	60	117	76	59	99	44	0.202304	0.630629	175	194	197	198	199	193	178	223	-0.0629233	0.631916
ENSG00000083544	TDRD3	81550	Q9H7E2	273	331	236	247	335	313	336	274	257	430	234	-0.0781254	0.692325	405	429	388	412	521	564	548	568	0.314781	1.16133e-06
ENSG00000083622	NA	NA	NA	0	0	0	0	0	0	0	0	0	0	0	NA	NA	0	0	0	0	0	0	0	0	NA	NA
ENSG00000083635	NUFIP1	26747	Q9UHK0	27	31	30	38	30	28	30	22	24	36	25	0.250129	0.521559	41	43	27	37	60	55	60	63	0.569286	0.00887647
ENSG00000083642	PDS5B	23047	Q9NTI5	135	171	163	215	229	184	174	151	121	268	113	0.294171	0.248396	466	465	449	461	523	537	539	621	0.153652	0.0200367
ENSG00000083720	OXCT1	5019	A0A024R040	221	135	84	54	65	145	118	154	146	387	61	-0.995956	0.0150346	190	192	219	205	189	189	209	226	-0.103833	0.384345
ENSG00000083750	RRAGB	10325	Q5VZM2	59	98	58	71	67	62	78	75	49	107	42	0.128814	0.696238	129	148	152	148	130	134	130	151	-0.198678	0.1401
ENSG00000083782	EPYC	1833	A0A024RBC3	0	0	0	0	0	0	0	0	0	0	0	NA	NA	0	0	0	0	1	1	0	1	1.90637	NA
ENSG00000083799	CYLD	1540	A0A024R6T1	311	412	185	252	262	346	403	342	292	1089	267	-0.594913	0.0690872	529	501	502	519	636	630	669	668	0.228899	0.000102403
ENSG00000083807	SLC27A5	10998	Q9Y2P5	16	27	11	13	14	14	16	15	14	18	11	0.0904109	0.878647	17	18	13	20	10	6	18	12	-0.681628	0.115549
ENSG00000083812	ZNF324	25799	A0A024R4R8	44	46	29	63	40	53	40	26	30	52	26	0.22647	0.568677	50	37	49	40	43	40	45	57	-0.04558	0.878016
ENSG00000083814	ZNF671	79891	B7Z1N1	76	81	31	52	65	101	86	53	52	97	56	-0.401476	0.134262	63	65	80	74	108	98	127	131	0.601396	6.58538e-05
ENSG00000083817	ZNF416	55659	Q9BWM5	39	39	22	33	31	29	33	19	18	62	14	0.0839078	0.867027	55	42	45	39	78	54	47	54	0.251777	0.303595
ENSG00000083828	ZNF586	54807	Q9NXT0	88	85	65	59	77	93	61	38	57	80	51	0.104012	0.779538	137	120	133	121	121	126	121	140	-0.124165	0.408525
ENSG00000083838	ZNF446	55663	Q8NDK2	22	42	21	35	17	31	32	25	18	35	12	0.212244	0.668537	33	31	34	30	27	31	26	28	-0.306667	0.308913
ENSG00000083844	ZNF264	9422	O43296	177	263	154	166	218	255	211	204	125	281	119	0.0308128	0.921338	365	358	390	359	378	341	329	435	-0.106487	0.216925
ENSG00000083845	RPS5	6193	A0A024R4Q8	2118	1864	1493	2854	2178	1549	2150	1146	1469	1599	1363	0.365909	0.281192	3863	3942	3870	3892	2363	2412	2391	2621	-0.785246	1.58176e-199
ENSG00000083857	FAT1	2195	Q14517	313	699	774	591	779	250	394	225	133	972	166	1.20482	0.00346882	719	697	785	726	1185	1191	1203	1388	0.646651	8.09924e-51
ENSG00000083896	YTHDC1	91746	Q96MU7	347	342	254	285	307	385	397	293	251	523	258	-0.219096	0.144919	454	428	453	388	634	564	548	645	0.357186	1.03139e-08
ENSG00000083937	CHMP2B	25978	B2RE76	162	145	57	60	109	110	169	130	129	186	131	-0.722891	0.00770662	134	126	138	144	151	160	171	179	0.170501	0.197945
ENSG00000084070	SMAP2	64744	Q8WU79	66	88	74	58	102	56	69	53	37	87	45	0.461242	0.0762034	83	87	77	78	49	37	40	56	-0.954641	5.96387e-08
ENSG00000084072	PPIE	10450	Q9UNP9	137	136	82	103	111	112	137	115	105	192	110	-0.273027	0.183801	166	149	145	175	174	196	183	206	0.141488	0.265458
ENSG00000084073	ZMPSTE24	10269	O75844	96	96	74	66	100	101	91	74	88	189	49	-0.182043	0.565796	270	249	260	229	158	129	158	162	-0.847323	9.24096e-19
ENSG00000084090	STARD7	56910	Q9NQZ5	2209	1590	1220	1619	1474	2483	2255	1944	2288	2636	2021	-0.632063	0.00142891	3017	2826	2952	2845	2262	2176	2203	2524	-0.460908	1.0312e-64
ENSG00000084092	NOA1	84273	Q8NC60	132	141	111	179	143	184	162	124	134	164	137	-0.0512688	0.890381	250	218	228	234	231	208	204	235	-0.198629	0.0518122
ENSG00000084093	REST	5978	Q13127	327	290	188	186	241	371	314	226	233	435	200	-0.401958	0.00666186	327	290	311	301	411	408	409	494	0.369906	2.53536e-07
ENSG00000084110	HAL	3034	P42357	3	2	4	0	8	0	0	2	1	0	0	1.95792	NA	3	3	5	4	4	5	4	8	0.362669	0.687054
ENSG00000084112	SSH1	54434	Q8WYL5	383	390	198	243	209	318	144	170	259	480	193	-0.085928	0.850277	284	267	294	278	181	143	180	174	-0.843348	1.26812e-20
ENSG00000084207	GSTP1	2950	P09211	529	555	251	522	508	529	502	383	359	647	503	-0.140005	0.622832	613	580	584	592	466	527	506	555	-0.321416	4.0764e-08
ENSG00000084234	APLP2	334	A0A140VJE9	660	867	548	548	815	568	672	629	492	1201	449	0.0720176	0.776293	406	437	454	405	440	464	467	472	0.000116785	0.99879
ENSG00000084444	FAM234B	57613	A2RU67	35	41	25	33	34	21	26	16	22	34	19	0.426098	0.228008	47	37	44	41	34	23	33	35	-0.551608	0.0276632
ENSG00000084453	SLCO1A2	6579	A0A024RAT5	0	0	0	0	0	0	2	0	0	0	1	-1.3053	NA	0	1	1	0	0	0	0	0	-1.55671	NA
ENSG00000084463	WBP11	51729	A0A024RAW9	284	318	179	203	372	277	387	289	295	506	282	-0.339676	0.159781	102	122	105	132	143	128	138	133	0.118429	0.45765
ENSG00000084623	EIF3I	8668	Q13347	736	687	398	630	672	616	661	454	556	805	561	-0.094046	0.695758	937	893	919	929	969	927	959	1082	-0.0179665	0.769873
ENSG00000084628	NKAIN1	79570	Q4KMZ8	121	62	41	31	33	129	80	49	106	26	121	-1.21775	0.0349949	7	13	16	3	24	6	9	21	0.494512	0.572717
ENSG00000084636	COL16A1	1307	Q07092	199	501	269	149	144	230	150	70	30	299	55	0.954801	0.107845	167	196	192	165	154	134	160	169	-0.339066	0.00291928
ENSG00000084652	TXLNA	200081	P40222	369	410	227	323	327	339	249	179	176	376	206	0.257437	0.278911	310	270	255	310	306	250	276	345	-0.0783311	0.471535
ENSG00000084674	APOB	338	P04114	63	8	6	0	6	20	9	27	13	25	4	-2.2078	0.0114079	9	8	10	11	15	17	13	25	0.759591	0.0850871
ENSG00000084676	NCOA1	8648	Q15788	719	790	455	682	785	838	774	645	488	1112	538	-0.102641	0.566953	916	907	898	856	1176	1162	1146	1426	0.33977	3.2262e-15
ENSG00000084693	AGBL5	60509	Q8NDL9	69	58	44	62	73	78	59	57	33	104	37	-0.036394	0.929005	69	69	75	70	29	29	45	44	-1.06246	4.05448e-08
ENSG00000084710	EFR3B	22979	B3KT90	238	327	271	223	130	164	205	176	116	143	134	0.501502	0.229125	177	136	165	169	112	88	83	126	-0.77965	4.98132e-10
ENSG00000084731	KIF3C	3797	A2RU78	27	34	17	32	25	29	27	12	14	46	21	0.132579	0.78798	25	31	27	35	18	22	17	17	-0.78751	0.0103624
ENSG00000084733	RAB10	10890	P61026	976	775	358	418	584	1009	1206	949	1322	1266	1195	-1.18265	4.14379e-06	886	812	790	811	1187	1163	1242	1381	0.475748	5.19414e-29
ENSG00000084734	GCKR	2646	A0A0C4DFN2	0	2	0	0	0	1	1	1	0	2	1	-0.799387	NA	0	0	0	0	0	1	0	0	0.607179	NA
ENSG00000084754	HADHA	3030	E9KL44	2447	3829	2117	4492	5952	2389	2854	3231	2395	5185	1968	0.481483	0.128483	5104	4916	5019	5060	6131	5957	6048	6812	0.195746	7.78905e-22
ENSG00000084764	MAPRE3	22924	Q9UPY8	100	171	79	105	86	212	126	131	169	280	160	-0.636963	0.0542815	105	95	100	87	98	86	89	113	-0.120675	0.49805
ENSG00000084774	CAD	790	F8VPD4	75	123	116	159	147	113	75	75	38	112	53	0.870679	0.00205181	73	77	67	74	77	74	69	82	-0.0626148	0.775789
ENSG00000085063	CD59	966	P13987	2711	2368	792	1224	1507	2345	2531	2044	2368	3216	1743	-0.791568	0.00010702	1943	1887	1858	1883	4079	3806	3953	4480	0.991617	8.63261e-298
ENSG00000085117	CD82	3732	P27701	42	58	33	46	26	50	72	45	55	122	39	-0.535644	0.156867	51	47	42	42	72	73	68	56	0.452677	0.0296937
ENSG00000085185	BCORL1	63035	Q5H9F3	34	46	55	61	47	84	17	13	17	41	16	0.839073	0.151474	28	23	20	23	30	23	24	28	0.043801	0.917502
ENSG00000085224	ATRX	546	A4LAA3	700	707	533	541	643	790	859	703	756	1277	608	-0.412785	0.00993948	1021	948	961	942	1145	1195	1217	1348	0.225261	9.79652e-08
ENSG00000085231	AK6	102157402	Q9Y3D8	20	16	10	23	30	25	47	36	58	62	34	-1.06789	0.0339448	97	80	71	85	44	48	57	73	-0.704291	6.24486e-05
ENSG00000085265	FCN1	2219	O00602	3	32	29	35	76	4	8	9	9	14	3	2.59616	2.79816e-07	56	57	71	61	29	22	34	32	-1.18254	2.42825e-08
ENSG00000085274	MYNN	55892	Q9NPC7	148	113	62	99	121	137	182	125	137	199	110	-0.606225	0.00296515	239	249	254	267	281	251	276	312	0.0338167	0.77238
ENSG00000085276	MECOM	2122	Q03112	61	186	120	100	157	101	123	125	83	196	59	0.410082	0.243869	230	243	250	218	175	193	176	208	-0.439279	4.31338e-06
ENSG00000085365	SCAMP1	9522	A0A087WXB0	121	188	78	65	101	103	139	118	116	156	82	-0.209377	0.54656	382	387	416	368	404	404	381	446	-0.0414837	0.651575
ENSG00000085377	PREP	5550	B2RAH7	398	347	127	166	199	530	275	324	563	408	397	-1.09895	0.00131953	211	221	225	204	272	293	279	317	0.315552	0.000429427
ENSG00000085382	HACE1	57531	Q8IYU2	56	86	55	51	87	74	53	39	55	90	47	0.233969	0.406873	185	161	171	173	175	168	178	216	-0.0220847	0.883033
ENSG00000085415	SEH1L	81929	Q96EE3	72	64	48	116	94	80	70	72	75	130	54	0.0553161	0.904793	131	116	121	117	64	88	67	85	-0.789372	2.23175e-08
ENSG00000085433	WDR47	22911	O94967	264	182	75	95	146	266	184	162	248	223	203	-0.918715	0.000926331	177	166	175	198	293	254	288	299	0.547568	2.37887e-09
ENSG00000085449	WDFY1	57590	A0A024R488	194	226	187	215	259	196	228	172	138	264	120	0.264643	0.195864	553	510	539	465	612	585	563	672	0.118792	0.0758492
ENSG00000085465	OVGP1	5016	Q12889	5	6	6	13	13	11	9	3	2	13	3	0.620919	0.419693	4	3	3	5	11	8	18	7	1.44405	0.0206046
ENSG00000085491	SLC25A24	29957	Q6NUK1	130	110	67	75	97	120	125	47	91	164	51	-0.221405	0.532983	150	129	122	147	203	184	175	213	0.383703	0.000758643
ENSG00000085511	MAP3K4	4216	Q9Y6R4	330	366	218	264	346	350	336	248	225	414	244	-0.0487102	0.791079	419	441	408	428	424	416	490	511	0.0016713	0.98474
ENSG00000085514	PILRA	29992	Q9UKJ1	3	8	13	8	13	5	2	3	5	10	2	1.37352	0.0437119	4	8	3	2	6	5	8	3	0.264378	0.769703
ENSG00000085552	IGSF9	57549	Q9P2J2	0	1	0	0	0	0	0	0	0	1	1	-0.114717	NA	0	0	0	0	0	0	1	0	0.607179	NA
ENSG00000085563	ABCB1	5243	A4D1D2	12	5	0	2	9	3	11	1	5	14	3	-0.820696	0.458485	8	7	7	6	8	6	6	5	-0.275023	0.705063
ENSG00000085644	ZNF213	7760	A0A0S2Z4L6	47	32	28	37	26	59	27	28	30	46	27	-0.267066	0.534911	21	22	23	27	39	25	24	26	0.17968	0.622158
ENSG00000085662	AKR1B1	231	A0A024R7A8	719	711	329	688	415	707	617	418	626	906	623	-0.319829	0.290709	721	748	712	719	567	501	603	624	-0.453903	2.55442e-17
ENSG00000085719	CPNE3	8895	A0A024R994	263	276	143	146	349	251	311	277	258	421	201	-0.355093	0.205568	611	529	571	527	635	610	658	789	0.149286	0.0176642
ENSG00000085721	RRN3	54700	B7ZB55	248	256	123	147	240	254	207	203	301	409	212	-0.497352	0.048934	441	458	477	465	400	383	414	457	-0.270856	4.57679e-05
ENSG00000085733	CTTN	2017	Q14247	487	598	349	348	419	438	393	323	254	720	272	0.0819223	0.747646	505	510	529	533	517	526	528	601	-0.0517183	0.491898
ENSG00000085741	WNT11	7481	O96014	91	136	92	93	101	106	89	46	45	75	51	0.561506	0.05322	80	82	86	95	92	103	97	117	0.136994	0.442551
ENSG00000085760	MTIF2	4528	P46199	279	308	195	259	369	291	337	342	373	455	312	-0.321861	0.256691	500	471	489	514	442	427	436	484	-0.2579	5.67874e-05
ENSG00000085788	DDHD2	23259	O94830	229	293	171	215	273	250	303	246	204	352	220	-0.138587	0.50922	447	373	411	397	444	504	474	510	0.132282	0.0855041
ENSG00000085831	TTC39A	22996	A0A140VJY6	32	17	1	7	17	20	17	5	8	32	8	-0.746796	0.333412	38	46	38	40	5	7	4	12	-2.65266	3.66065e-14
ENSG00000085832	EPS15	2060	B7Z240	1005	676	244	306	551	863	913	697	769	925	730	-1.01882	1.01325e-05	769	698	707	665	1147	1064	1118	1250	0.573763	4.23396e-38
ENSG00000085840	ORC1	4998	Q13415	2	5	2	2	4	1	3	0	1	0	0	1.65191	NA	9	11	3	7	8	3	1	2	-1.21124	0.104466
ENSG00000085871	MGST2	4258	Q99735	168	220	109	132	178	139	177	143	168	245	150	-0.130883	0.618378	168	166	185	160	185	203	212	204	0.129437	0.292271
ENSG00000085872	CHERP	10523	Q8IWX8	89	107	55	106	76	123	52	33	48	73	56	0.347604	0.429145	48	51	56	49	38	52	41	56	-0.242364	0.311691
ENSG00000085978	ATG16L1	55054	Q53SV2	198	186	109	161	159	179	170	118	129	187	137	-0.0715797	0.793887	262	253	273	248	303	252	251	274	-0.0547239	0.633025
ENSG00000085982	USP40	55230	Q9NVE5	235	315	167	249	242	278	234	225	183	317	153	0.05745	0.804763	251	212	224	236	291	275	254	319	0.187053	0.0545243
ENSG00000085998	POMGNT1	55624	B7Z7Q4	593	494	206	356	293	464	272	251	385	580	377	-0.341949	0.314515	552	522	568	534	406	386	375	468	-0.528933	3.70983e-18
ENSG00000085999	RAD54L	8438	A8K996	0	3	1	3	2	0	1	2	0	4	1	1.0239	NA	0	0	0	0	1	3	4	1	3.51679	0.0590873
ENSG00000086015	MAST2	23139	Q6P0Q8	1679	1577	548	1274	815	1736	1066	708	1427	1543	1323	-0.42373	0.272268	500	437	479	478	1032	1081	1031	1191	1.07878	5.52139e-104
ENSG00000086061	DNAJA1	3301	B7Z5C0	277	400	212	229	274	228	159	164	113	311	145	0.485969	0.0454084	463	474	492	489	457	404	446	467	-0.228292	0.000583015
ENSG00000086062	B4GALT1	2683	P15291	185	198	147	147	200	175	162	151	143	327	170	-0.1016	0.696932	118	110	100	124	87	93	81	109	-0.406227	0.00555286
ENSG00000086065	CHMP5	51510	Q9NZZ3	135	207	120	83	147	130	118	108	104	238	101	0.0617714	0.854126	307	276	301	305	277	253	257	286	-0.263717	0.00200279
ENSG00000086102	NFX1	4799	Q12986	404	354	229	364	405	438	356	277	309	506	244	-0.090821	0.694061	334	311	342	320	363	343	342	443	0.0726037	0.434383
ENSG00000086159	AQP6	363	Q13520	0	1	0	0	0	0	0	0	0	0	0	0.709676	NA	0	0	0	0	0	0	0	0	NA	NA
ENSG00000086189	DIMT1	27292	A0A0C4DGB1	50	55	28	47	75	56	52	42	48	56	46	-0.0106984	0.981604	147	134	143	148	87	91	83	91	-0.815533	1.33149e-10
ENSG00000086200	IPO11	51194	Q9UI26	104	100	73	127	124	97	95	83	91	130	80	0.124245	0.6886	240	234	226	219	252	281	299	303	0.189164	0.0511177
ENSG00000086205	FOLH1	2346	Q04609	1	4	3	2	1	1	3	0	0	3	0	1.24584	NA	7	8	3	1	1	1	1	0	-2.76899	0.0258296
ENSG00000086232	EIF2AK1	27102	Q9BQI3	338	310	196	229	270	325	315	282	301	446	330	-0.439041	0.0171594	289	228	251	246	234	208	207	218	-0.340241	0.00037329
ENSG00000086288	NME8	51314	Q8N427	0	0	0	0	0	0	1	0	0	0	1	-0.836048	NA	0	0	0	0	0	1	0	0	0.607179	NA
ENSG00000086289	EPDR1	54749	Q96J80	710	637	261	293	461	665	617	598	696	922	660	-0.833779	0.000146173	376	336	343	332	803	790	763	882	1.10741	7.24459e-84
ENSG00000086300	SNX10	29887	A0A024RA70	6	9	3	4	9	3	3	2	3	10	1	0.663838	0.458056	21	13	18	23	14	17	13	19	-0.368654	0.368397
ENSG00000086475	SEPHS1	22929	P49903	166	133	115	126	149	169	165	182	154	228	154	-0.421307	0.066662	212	219	216	208	253	239	248	312	0.181526	0.0720003
ENSG00000086504	MRPL28	10573	Q13084	178	195	111	180	166	157	189	120	150	259	172	-0.112556	0.688754	247	236	223	239	257	262	268	282	0.0624166	0.577867
ENSG00000086506	HBQ1	3049	A0A1K0GUV5	0	0	0	0	1	0	0	0	1	0	0	0.297481	NA	0	0	0	0	0	0	0	0	NA	NA
ENSG00000086544	ITPKC	80271	A0A024R0N8	96	97	92	103	75	126	78	52	49	120	61	0.209468	0.57216	94	93	122	126	90	93	115	114	-0.195003	0.245427
ENSG00000086548	CEACAM6	4680	P40199	0	0	0	0	0	0	1	0	0	1	2	-1.64267	NA	0	0	0	0	0	0	0	0	NA	NA
ENSG00000086570	FAT2	2196	Q6PIA2	1	5	1	2	2	15	3	0	2	6	1	-0.642408	0.676841	0	0	0	0	0	2	0	1	1.91761	NA
ENSG00000086589	RBM22	55696	Q9NW64	207	177	142	156	203	205	208	143	154	259	125	-0.117551	0.581165	168	157	169	156	128	136	150	139	-0.347641	0.00340882
ENSG00000086598	TMED2	10959	Q15363	472	474	269	324	399	455	574	434	486	526	443	-0.46008	0.0356614	750	772	792	813	892	847	866	1068	0.114656	0.0352794
ENSG00000086619	ERO1B	56605	Q86YB8	24	56	21	21	19	30	31	27	14	51	18	0.0620351	0.91493	61	46	50	46	59	64	68	78	0.289653	0.171133
ENSG00000086666	ZFAND6	54469	Q6FIF0	320	311	145	173	258	284	319	210	317	451	253	-0.512757	0.0123195	498	485	487	454	461	486	508	551	-0.0556732	0.477289
ENSG00000086696	HSD17B2	3294	P37059	0	0	1	0	0	0	0	0	0	1	0	0.297481	NA	0	2	0	3	0	0	0	0	-2.89489	0.304613
ENSG00000086712	TXLNG	55787	Q9NUQ3	75	58	36	70	71	69	49	59	37	62	32	0.0982801	0.824656	107	116	113	121	126	108	132	123	-0.0176566	0.927834
ENSG00000086717	PPEF1	5475	A0A024RBZ9	0	0	0	0	0	1	0	0	0	0	1	-0.836048	NA	0	0	0	0	1	1	0	0	1.36038	NA
ENSG00000086730	LAT2	7462	Q9GZY6	16	10	18	14	11	7	12	6	3	18	6	0.566681	0.401156	25	25	24	19	16	15	14	14	-0.770228	0.0271375
ENSG00000086758	HUWE1	10075	A0A024R9W5	3267	3247	1803	2560	2595	3664	2032	1856	1950	4234	2171	-0.0902116	0.746055	2438	2422	2480	2337	2781	2744	2832	3144	0.133181	2.60248e-06
ENSG00000086827	ZW10	9183	O43264	104	115	81	104	134	147	148	99	103	166	88	-0.168754	0.488446	228	235	185	207	291	294	278	350	0.387304	1.86486e-05
ENSG00000086848	ALG9	79796	Q9H6U8	35	51	29	30	39	38	43	36	38	45	24	-0.0153296	0.973007	44	51	42	55	56	71	65	56	0.256285	0.26162
ENSG00000086967	MYBPC2	4606	A0A140VJQ0	24896	4629	1170	1664	6097	26202	9418	5810	34893	629	40009	-2.86974	0.0115213	4359	4255	4476	4219	5236	5234	5542	6071	0.235323	2.275e-25
ENSG00000086991	NOX4	50507	Q9NPH5	9	21	18	14	16	7	22	7	5	15	11	0.689088	0.221733	45	32	26	42	53	40	36	49	0.17903	0.535784
ENSG00000087008	ACOX3	8310	O15254	87	107	67	80	82	113	58	57	56	95	65	0.142727	0.663323	108	106	107	108	71	76	78	89	-0.566707	9.80027e-05
ENSG00000087053	MTMR2	8898	A0A024R3B7	72	99	97	98	118	76	110	86	58	145	57	0.300343	0.317903	234	225	228	268	201	195	195	210	-0.369414	0.000132112
ENSG00000087074	PPP1R15A	23645	O75807	699	1223	317	492	345	404	309	183	174	287	161	0.844504	0.0979176	240	249	259	265	200	206	192	236	-0.397126	1.4805e-05
ENSG00000087076	HSD17B14	51171	A0A140VJH8	1	6	3	2	2	4	5	1	3	2	0	0.494499	NA	1	5	6	1	1	2	2	1	-1.22302	0.314071
ENSG00000087077	TRIP6	7205	Q15654	66	86	53	73	68	61	80	51	38	107	43	0.160891	0.592831	85	83	67	76	115	93	101	112	0.320877	0.0490016
ENSG00000087085	ACHE	43	P22303	965	1081	399	481	490	991	906	980	484	1178	490	-0.525542	0.0848671	102	87	95	89	232	221	272	278	1.31072	7.79595e-33
ENSG00000087086	FTL	2512	P02792	1418	1663	1383	2189	1723	1547	1571	918	1036	2991	1097	0.292174	0.307916	3516	3610	3768	3572	2559	2531	2462	2845	-0.592495	1.74196e-109
ENSG00000087087	SRRT	51593	Q9BXP5	240	284	165	193	243	248	192	167	145	225	156	0.150646	0.507134	87	97	102	88	94	116	76	105	-0.0506496	0.808988
ENSG00000087088	BAX	581	Q07812	26	42	25	41	33	29	11	25	12	31	17	0.712514	0.0723261	25	22	29	23	38	25	19	24	-0.0140541	0.970134
ENSG00000087095	NLK	51701	A0A024QZ12	62	88	51	52	85	90	63	61	76	115	77	-0.201395	0.527103	143	152	135	142	99	109	93	120	-0.558825	8.83391e-06
ENSG00000087111	PIGS	94005	Q8NBL9	213	252	164	182	232	195	214	179	174	316	173	-0.0160517	0.943145	211	165	194	188	181	181	175	203	-0.150264	0.209331
ENSG00000087116	ADAMTS2	9509	O95450	47	280	191	78	124	88	58	34	17	208	33	1.44929	0.00930828	118	96	101	98	129	116	120	138	0.168556	0.275369
ENSG00000087128	TMPRSS11E	28983	Q9UL52	0	0	0	0	0	0	0	0	0	0	0	NA	NA	0	0	0	0	0	0	0	0	NA	NA
ENSG00000087152	ATXN7L3	56970	Q14CW9	180	187	128	215	144	148	133	127	120	201	130	0.190606	0.513544	179	198	199	210	133	120	125	139	-0.720629	1.72735e-11
ENSG00000087157	PGS1	9489	A0A024R8V5	128	151	104	130	142	120	86	80	78	165	82	0.336211	0.106921	156	164	172	144	148	151	159	180	-0.111777	0.408275
ENSG00000087191	PSMC5	5705	P62195	208	181	146	400	179	219	107	143	218	386	203	0.150056	0.798293	387	377	350	341	261	275	264	275	-0.551482	5.0287e-13
ENSG00000087206	UIMC1	51720	A0A024R7R0	117	185	97	113	161	140	112	83	74	138	61	0.416587	0.0503753	138	134	127	116	187	202	179	222	0.501196	6.08288e-06
ENSG00000087237	CETP	1071	A0A0S2Z3F6	0	4	9	2	11	2	3	6	1	13	1	0.975156	0.42356	0	0	0	1	0	0	0	0	-0.835494	NA
ENSG00000087245	MMP2	4313	P08253	418	1327	842	414	781	569	670	319	246	1344	345	0.683943	0.101581	419	372	417	377	662	653	711	840	0.737213	1.2002e-35
ENSG00000087250	MT3	4504	A0A024R6R7	6	2	2	1	3	1	4	2	3	4	0	-0.492773	NA	6	2	4	8	3	2	3	6	-0.641325	0.46809
ENSG00000087253	LPCAT2	54947	Q7L5N7	15	44	37	24	53	19	54	41	19	57	20	0.315786	0.595367	70	75	72	74	111	131	107	144	0.643524	9.25926e-06
ENSG00000087258	GNAO1	2775	B3KP89	17	23	11	12	18	25	19	16	18	76	11	-0.614796	0.281593	12	3	9	7	15	3	11	15	0.383417	0.54164
ENSG00000087263	OGFOD1	55239	Q8N543	425	501	203	185	354	300	578	357	498	684	421	-0.665791	0.0350548	335	316	322	302	308	325	321	367	-0.0648497	0.500809
ENSG00000087266	SH3BP2	6452	P78314	285	385	278	292	337	311	233	179	150	285	142	0.532848	0.00916591	224	214	215	201	170	178	193	177	-0.364482	0.000350646
ENSG00000087269	NOP14	8602	A8KA74	266	258	110	190	216	296	200	177	190	250	179	-0.247979	0.336399	233	230	251	225	254	232	252	277	-0.00367103	0.973457
ENSG00000087274	ADD1	118	P35611	2030	1722	776	940	1396	1749	1363	1229	1169	1875	1324	-0.398525	0.0587984	670	646	693	669	979	991	973	1092	0.475725	2.97635e-25
ENSG00000087299	L2HGDH	79944	Q9H9P8	126	146	63	100	116	157	101	137	170	196	113	-0.485717	0.097867	125	108	103	112	169	163	162	176	0.465429	0.000112501
ENSG00000087301	TXNDC16	57544	B7ZME4	44	41	35	58	61	44	71	41	37	115	27	-0.0717054	0.890145	151	135	113	107	229	206	215	228	0.680255	4.18459e-10
ENSG00000087302	RTRAF	51637	Q549M8	321	372	197	221	314	307	483	296	357	493	342	-0.475913	0.0408476	576	606	562	565	593	568	572	650	-0.0706074	0.301472
ENSG00000087303	NID2	22795	Q14112	108	313	324	241	292	110	71	126	74	349	66	1.32016	0.000706057	147	142	132	140	79	80	90	98	-0.809667	2.83426e-10
ENSG00000087338	GMCL1	64395	Q53SE7	28	39	19	26	29	41	32	38	23	37	27	-0.227374	0.575454	65	62	73	74	108	97	95	104	0.445115	0.00564816
ENSG00000087365	SF3B2	10992	Q13435	396	483	331	327	394	460	379	323	300	596	291	-0.0196452	0.918408	338	298	303	309	267	276	275	356	-0.205903	0.0191889
ENSG00000087448	KLHL42	57542	B2RNT7	44	59	54	49	60	79	80	49	19	113	28	0.0137464	0.982661	115	136	174	138	125	113	137	145	-0.231157	0.107883
ENSG00000087460	GNAS	2778	A0A0S2Z3H8	4713	4545	3433	3868	4354	5031	3797	3380	3984	6282	3777	-0.121664	0.520158	5595	5288	5388	5242	4402	4400	4346	5035	-0.358757	1.36407e-60
ENSG00000087470	DNM1L	10059	B4DYR6	401	519	246	300	392	414	499	398	501	748	393	-0.436674	0.042178	1021	1027	998	1010	745	708	737	849	-0.532933	1.42638e-33
ENSG00000087494	PTHLH	5744	P12272	3	28	6	1	11	2	11	4	0	10	1	1.34065	0.228285	0	0	3	4	13	7	5	7	2.07955	0.014086
ENSG00000087495	PHACTR3	116154	Q96KR7	2	1	0	0	0	1	1	2	1	2	2	-2.38528	NA	2	3	1	3	3	3	1	3	0.0322546	0.978338
ENSG00000087502	ERGIC2	51290	A0A024RB08	163	195	99	82	130	138	204	150	158	252	125	-0.460944	0.0634277	357	347	308	361	336	352	381	408	-0.0111651	0.922789
ENSG00000087510	TFAP2C	7022	Q92754	0	1	0	0	0	0	1	1	0	3	0	-1.04295	NA	0	0	1	1	0	0	0	0	-1.55671	NA
ENSG00000087586	AURKA	6790	O14965	24	29	22	24	39	22	33	25	74	49	37	-0.477808	0.42755	72	62	90	83	42	25	35	43	-1.19974	5.86002e-10
ENSG00000087589	CASS4	57091	B4DII4	3	10	6	3	2	2	5	4	4	11	0	0.405764	0.727605	6	7	7	14	9	13	8	11	0.153539	0.816122
ENSG00000087842	PIR	8544	A0A024RBX6	32	33	15	28	52	61	48	25	19	58	28	-0.27076	0.575899	36	37	41	34	45	55	52	53	0.355619	0.14
ENSG00000087884	AAMDC	28971	K4DI89	488	518	124	167	283	435	410	289	590	489	460	-0.883009	0.0203486	176	176	153	175	287	275	285	344	0.691152	1.5797e-14
ENSG00000087903	RFX2	5990	P48378	18	92	44	101	49	30	32	23	7	70	6	1.56172	0.00346561	24	17	35	36	40	34	41	38	0.335562	0.260237
ENSG00000087995	METTL2A	339175	B3KM33	60	105	73	107	94	69	69	80	76	131	63	0.282035	0.35259	154	134	169	131	149	138	166	162	-0.0501279	0.751637
ENSG00000088002	SULT2B1	6820	O00204	0	0	0	0	0	0	0	0	1	4	2	-2.34371	NA	0	1	0	0	4	0	2	1	2.41971	0.255298
ENSG00000088035	ALG6	29929	Q9Y672	21	27	19	33	37	25	31	25	21	38	5	0.322215	0.529821	82	92	76	107	63	90	54	71	-0.475611	0.00851674
ENSG00000088038	CNOT3	4849	A0A024R4R3	77	98	68	105	87	97	59	50	32	91	51	0.487056	0.106609	17	29	15	23	13	12	14	19	-0.655593	0.086554
ENSG00000088053	GP6	51206	Q9HCN6	0	1	1	6	1	2	1	2	1	1	0	1.22341	NA	4	1	3	2	1	0	1	0	-2.42488	0.15182
ENSG00000088179	PTPN4	5775	A0A024RAE8	464	362	259	192	333	390	546	442	493	675	412	-0.799684	0.000359246	545	597	605	566	783	810	853	941	0.433876	3.48529e-17
ENSG00000088205	DDX18	8886	A0A024RAH8	184	203	183	145	250	201	230	172	165	319	139	-0.0202904	0.946833	473	451	463	461	390	373	409	399	-0.349237	1.20854e-07
ENSG00000088247	KHSRP	8570	Q92945	417	363	253	346	335	481	296	239	256	391	227	-0.010057	0.977717	178	188	199	198	246	277	244	227	0.269351	0.0121023
ENSG00000088256	GNA11	2767	P29992	825	716	327	432	449	765	504	439	505	709	500	-0.377037	0.123769	415	429	422	407	470	460	502	559	0.134489	0.061216
ENSG00000088280	ASAP3	55616	Q8TDY4	469	428	361	831	594	313	210	121	211	307	253	1.06901	0.00829325	830	848	871	831	448	440	425	501	-1.01394	7.87698e-85
ENSG00000088298	EDEM2	55741	Q9BV94	22	33	33	43	50	38	28	26	16	46	13	0.613786	0.101073	62	57	59	65	63	48	57	57	-0.226423	0.295355
ENSG00000088305	DNMT3B	1789	Q9UBC3	5	12	9	9	13	10	6	5	4	7	1	1.00442	0.103647	14	13	10	8	9	17	15	12	0.124818	0.82971
ENSG00000088320	REM1	28954	O75628	19	31	30	28	23	16	6	6	6	21	11	1.26916	0.00539817	11	21	14	10	11	10	10	8	-0.634789	0.186433
ENSG00000088325	TPX2	22974	Q643R0	32	11	5	11	20	22	29	28	15	53	16	-1.22866	0.00625989	23	18	9	16	19	12	19	9	-0.27089	0.569365
ENSG00000088340	FER1L4	80307	NA	1	7	2	2	0	6	2	5	1	4	4	-0.335068	0.81819	3	2	2	6	0	0	1	1	-2.82424	0.067719
ENSG00000088356	PDRG1	81572	Q9NUG6	45	50	37	60	41	55	38	41	47	93	51	-0.144307	0.729301	78	59	65	65	55	59	71	56	-0.260861	0.208546
ENSG00000088367	EPB41L1	2036	A0A0C4DH22	68	112	106	69	113	72	82	98	57	176	95	0.140055	0.756918	50	69	54	56	52	43	44	54	-0.364033	0.0952099
ENSG00000088386	SLC15A1	6564	B2CQT6	0	0	0	0	0	0	0	0	0	0	0	NA	NA	0	0	0	1	0	0	0	0	-0.835494	NA
ENSG00000088387	DOCK9	23348	B3KXE2	311	635	556	464	748	456	565	445	230	820	269	0.502506	0.103619	1188	1146	1180	1156	1205	1124	1185	1243	-0.0886619	0.0502887
ENSG00000088448	ANKRD10	55608	Q9NXR5	571	936	428	414	639	709	808	515	581	836	490	-0.143172	0.570117	1292	1232	1318	1216	1467	1462	1519	1642	0.152298	7.07515e-05
ENSG00000088451	TGDS	23483	O95455	16	18	12	16	31	13	44	26	22	22	17	-0.303384	0.637781	60	58	46	52	62	67	68	84	0.261805	0.208739
ENSG00000088538	DOCK3	1795	Q8IZD9	24	10	5	2	3	68	9	10	28	12	21	-2.36746	0.00282348	11	13	10	14	10	5	10	17	-0.318971	0.555452
ENSG00000088543	C3orf18	51161	Q9UK00	234	179	156	190	154	205	146	113	232	224	251	-0.265126	0.545619	343	338	354	330	194	187	194	248	-0.847254	1.30844e-25
ENSG00000088682	COQ9	57017	A0A024R6U3	837	1010	464	651	685	787	699	588	1014	856	776	-0.26301	0.424199	1055	1062	1017	1123	908	998	959	1103	-0.217902	3.22051e-06
ENSG00000088726	TMEM40	55287	B4DXI0	4	10	13	11	7	9	2	2	1	22	3	0.971193	0.290231	4	7	3	3	3	1	1	2	-1.39923	0.171911
ENSG00000088727	KIF9	64147	A8K932	9	23	18	18	16	16	21	11	10	20	19	0.307915	0.566859	46	37	35	46	22	21	16	21	-1.15123	1.14441e-05
ENSG00000088756	ARHGAP28	79822	B4DXL2	61	104	78	83	127	127	110	98	41	177	92	-0.0139467	0.979605	86	87	106	104	309	308	333	368	1.66636	1.01668e-60
ENSG00000088766	CRLS1	54675	Q9UJA2	244	281	259	272	259	275	348	212	271	358	177	0.0194762	0.954592	417	393	410	387	363	349	418	372	-0.211811	0.00575004
ENSG00000088782	DEFB127	140850	Q9H1M4	0	0	0	0	0	0	0	0	0	0	0	NA	NA	0	0	0	0	0	0	0	0	NA	NA
ENSG00000088808	PPP1R13B	23368	Q96KQ4	117	124	90	106	121	138	49	72	37	125	66	0.387784	0.336399	76	65	70	78	47	56	45	45	-0.695904	0.000171761
ENSG00000088812	ATRN	8455	B4DZ36	396	414	334	385	449	315	390	319	254	595	235	0.182388	0.396297	643	616	629	600	540	473	564	588	-0.316673	2.92838e-08
ENSG00000088826	SMOX	54498	Q9NWM0	26	21	15	29	13	16	17	5	6	20	3	0.651061	0.336003	29	22	33	20	23	14	17	16	-0.683791	0.0418599
ENSG00000088827	SIGLEC1	6614	Q9BZZ2	33	178	41	54	60	56	41	30	18	75	11	1.13005	0.0180973	154	171	173	161	145	120	129	146	-0.403488	0.000555221
ENSG00000088832	FKBP1A	2280	P62942	104	197	138	254	193	132	153	103	148	316	129	0.384292	0.268532	161	132	161	165	120	109	116	122	-0.521779	1.67153e-05
ENSG00000088833	NSFL1C	55968	Q53FE8	459	387	220	394	309	424	296	299	299	719	371	-0.301934	0.270874	355	327	347	353	399	420	430	455	0.186685	0.0132934
ENSG00000088836	SLC4A11	83959	Q8NBS3	6	3	2	4	4	19	4	6	8	6	6	-1.29491	0.127345	0	0	1	1	5	3	4	2	2.70245	0.0799973
ENSG00000088854	C20orf194	25943	Q0IIP3	919	635	193	265	318	1022	483	302	437	356	578	-0.84091	0.070082	603	629	567	561	302	298	309	330	-1.04537	2.3075e-60
ENSG00000088876	ZNF343	79175	Q6P1L6	76	83	39	72	51	93	68	43	27	75	53	-0.0193944	0.970556	66	69	68	70	85	110	91	105	0.403058	0.0155098
ENSG00000088881	EBF4	57593	E9PEI2	5	14	16	18	16	8	7	8	5	16	4	1.1447	0.0263224	11	14	8	10	10	11	8	20	0.0628934	0.921768
ENSG00000088882	CPXM1	56265	Q96SM3	3	32	32	38	39	5	16	8	5	93	2	2.00647	0.000663757	19	15	19	7	53	42	53	41	1.54489	3.32256e-08
ENSG00000088888	MAVS	57506	Q7Z434	2062	2187	813	1367	1439	1867	1590	1275	1244	2106	1303	-0.220575	0.330312	864	821	802	819	1139	1156	1249	1374	0.456495	2.75817e-26
ENSG00000088899	LZTS3	9762	O60299	50	51	36	33	37	46	50	32	58	48	31	-0.221223	0.579653	15	15	33	20	31	47	45	51	0.951921	0.000598103
ENSG00000088926	F11	2160	P03951	1	0	0	0	0	0	1	0	0	2	2	-2.18218	NA	4	1	4	3	0	3	1	1	-1.3678	0.286697
ENSG00000088930	XRN2	22803	B4DZC3	276	333	236	275	339	335	339	249	249	396	251	-0.0230381	0.917766	536	452	509	509	488	485	473	587	-0.0974691	0.186037
ENSG00000088970	KIZ	55857	Q2M2Z5	127	117	92	148	154	146	133	105	79	206	116	-0.000558274	0.99853	276	234	267	278	206	168	180	204	-0.59289	1.13597e-10
ENSG00000088986	DYNLL1	8655	P63167	99	95	111	141	94	110	70	58	38	133	50	0.576049	0.112997	405	422	453	443	148	151	142	152	-1.65419	3.56554e-87
ENSG00000088992	TESC	54997	Q96BS2	7	19	28	22	27	14	10	16	13	24	14	0.816921	0.0911204	21	18	13	18	32	16	15	29	0.273839	0.501941
ENSG00000089006	SNX5	27131	Q6P5V6	281	258	184	254	257	325	352	248	310	325	273	-0.370577	0.125974	459	445	444	458	478	425	476	552	-0.0205198	0.825055
ENSG00000089009	RPL6	6128	A0A024RBK3	1937	1691	1382	1623	1893	1601	1971	1250	1596	1905	1573	-0.0526006	0.861895	3079	3218	3108	3090	2400	2412	2425	2695	-0.44718	3.52687e-60
ENSG00000089012	SIRPG	55423	Q9P1W8	1	1	0	0	0	0	0	0	0	1	0	-0.114717	NA	0	0	0	0	0	0	0	0	NA	NA
ENSG00000089022	MAPKAPK5	8550	Q8IW41	218	244	124	182	197	243	213	149	153	237	142	-0.0696277	0.771306	214	206	216	212	228	243	235	282	0.103876	0.346179
ENSG00000089041	P2RX7	5027	Q99572	9	17	12	10	13	22	16	4	6	15	8	0.21467	0.760306	39	30	44	38	19	36	31	47	-0.302945	0.301499
ENSG00000089048	ESF1	51575	Q9H501	131	118	84	65	123	137	145	100	127	183	116	-0.478102	0.031724	168	162	142	185	153	146	132	168	-0.250321	0.0467812
ENSG00000089050	RBBP9	10741	O75884	33	40	44	39	48	50	53	53	23	65	28	0.0126785	0.981222	118	112	113	119	104	99	102	121	-0.233778	0.115578
ENSG00000089053	ANAPC5	51433	Q9UJX4	889	988	435	551	685	748	841	584	648	1007	571	-0.225167	0.21493	1119	1108	1080	1130	1169	1120	1097	1290	-0.0406171	0.434442
ENSG00000089057	SLC23A2	9962	A0A140VK48	106	152	97	83	128	111	75	74	37	127	45	0.511718	0.0953341	122	132	133	110	136	145	128	160	0.0791081	0.617774
ENSG00000089060	SLC8B1	80024	Q6J4K2	109	147	60	85	105	102	92	69	55	118	46	0.219019	0.449041	73	78	74	71	96	102	115	153	0.534442	0.000502973
ENSG00000089063	TMEM230	29058	Q96A57	192	265	166	209	300	243	316	263	289	426	247	-0.295054	0.302549	469	445	444	420	523	513	541	551	0.144273	0.0358563
ENSG00000089091	DZANK1	55184	A1L3Z8	3	6	5	5	9	4	7	8	5	5	6	0.157489	0.868662	8	13	14	11	12	17	20	11	0.27366	0.587679
ENSG00000089094	KDM2B	84678	Q8NHM5	176	145	107	100	111	221	99	101	95	156	116	-0.245839	0.484104	108	85	96	103	111	97	127	127	0.120691	0.482577
ENSG00000089101	CFAP61	26074	Q8NHU2	229	75	52	33	55	48	85	21	22	93	34	-0.439391	0.588434	106	98	134	111	36	45	48	51	-1.43446	1.18493e-18
ENSG00000089116	LHX5	64211	Q9H2C1	0	0	0	0	0	0	0	0	0	0	1	-0.423854	NA	0	0	0	0	0	0	0	0	NA	NA
ENSG00000089123	TASP1	55617	Q9H6P5	29	40	17	31	29	31	36	13	12	38	20	0.201626	0.667477	36	44	41	55	61	72	45	59	0.314968	0.185396
ENSG00000089127	OAS1	4938	P00973	22	316	17	9	25	17	28	20	8	49	6	1.9454	NA	58	66	61	64	116	123	113	147	0.885284	1.28403e-09
ENSG00000089154	GCN1	10985	Q92616	1344	1321	795	1307	1206	1546	982	773	911	1408	915	0.0387398	0.89968	1184	1115	1141	1157	1411	1395	1432	1549	0.216514	1.57269e-08
ENSG00000089157	RPLP0	6175	A0A024RBS2	4717	3876	2426	4211	3660	3204	3799	2038	3218	3298	3396	0.0328565	0.939478	7447	7272	7552	7119	4183	4119	4138	4733	-0.891215	0
ENSG00000089159	PXN	5829	A0A140VJQ8	708	698	509	579	563	860	439	348	315	604	493	0.140063	0.71739	234	252	240	235	259	241	210	290	-0.0597944	0.613622
ENSG00000089163	SIRT4	23409	Q9Y6E7	28	23	15	10	16	29	26	21	24	31	25	-0.742262	0.0518815	34	22	31	33	18	27	21	26	-0.498665	0.108032
ENSG00000089169	RPH3A	22895	Q9Y2J0	0	0	0	0	1	0	1	1	0	1	1	-0.912065	NA	0	0	0	0	0	0	0	0	NA	NA
ENSG00000089177	KIF16B	55614	A0A1B0GTU3	185	181	130	177	164	240	168	120	166	303	175	-0.229357	0.363304	197	180	189	159	262	246	252	283	0.409142	1.51156e-05
ENSG00000089195	TRMT6	51605	Q9UJA5	60	35	26	56	69	58	61	56	72	59	42	-0.365204	0.402689	103	120	109	121	110	82	81	114	-0.34549	0.0224276
ENSG00000089199	CHGB	1114	P05060	10	23	0	2	4	5	1	6	5	4	1	0.422185	0.775296	2	0	1	1	5	7	3	4	2.14155	0.0610876
ENSG00000089220	PEBP1	5037	D9IAI1	1965	1772	484	593	829	1798	2047	1580	1650	2232	1211	-1.05831	8.57013e-05	1035	912	970	936	1620	1501	1548	1791	0.629333	4.04311e-60
ENSG00000089225	TBX5	6910	Q99593	3	17	5	3	3	0	7	3	1	7	1	1.13657	0.300575	1	0	0	1	2	1	1	4	1.85942	0.332434
ENSG00000089234	BRAP	8315	Q59H81	176	176	74	121	151	197	133	141	125	216	137	-0.337967	0.130827	266	244	246	264	327	280	297	336	0.165643	0.0747275
ENSG00000089248	ERP29	10961	P30040	117	123	103	123	143	99	122	62	84	125	76	0.344022	0.165122	169	157	136	138	112	106	124	121	-0.489302	8.27794e-05
ENSG00000089250	NOS1	4842	A0PJJ7	919	383	144	213	437	1783	546	649	741	544	871	-1.66827	8.66227e-05	228	195	228	218	106	102	107	102	-1.1737	2.77717e-27
ENSG00000089280	FUS	2521	P35637	145	228	149	455	201	176	162	129	128	255	98	0.786394	0.0287894	299	303	282	289	295	256	298	343	-0.0941122	0.337508
ENSG00000089289	IGBP1	3476	P78318	446	305	239	322	337	373	504	286	336	383	301	-0.330373	0.210483	558	561	609	536	582	606	616	668	0.011258	0.894287
ENSG00000089327	FXYD5	53827	Q96DB9	15	47	32	38	57	30	45	23	35	65	22	0.396388	0.36648	11	9	11	8	4	5	5	6	-1.07944	0.0660817
ENSG00000089335	ZNF302	55900	Q9NR11	161	154	119	153	205	276	295	201	236	339	196	-0.63014	0.0116366	472	463	461	448	561	521	561	592	0.161877	0.0128815
ENSG00000089351	GRAMD1A	57655	Q96CP6	226	221	119	190	142	202	141	164	156	210	130	-0.085222	0.799092	121	132	122	120	146	130	141	145	0.067773	0.673359
ENSG00000089356	FXYD3	5349	Q14802	0	0	0	0	0	0	0	0	0	0	0	NA	NA	0	0	0	2	0	0	0	0	-1.57074	NA
ENSG00000089472	HEPH	9843	A0A0C4DG76	21	17	13	7	10	8	15	14	7	34	10	-0.35478	0.588434	20	14	20	12	14	27	24	28	0.379258	0.328388
ENSG00000089486	CDIP1	29965	Q9H305	187	173	76	93	134	181	86	103	165	145	174	-0.422437	0.306632	65	76	55	56	67	73	73	92	0.15731	0.456686
ENSG00000089505	CMTM1	113540	Q8IZ96	0	1	7	3	4	3	1	2	3	5	1	0.952726	0.446445	0	2	1	2	1	5	5	1	1.16334	0.388042
ENSG00000089558	KCNH4	23415	Q9UQ05	2	1	0	0	2	2	0	1	1	2	0	-0.639924	NA	0	0	0	0	0	0	0	1	0.607179	NA
ENSG00000089597	GANAB	23193	B4DZ53	399	565	399	537	491	460	395	350	320	730	298	0.277453	0.110067	447	425	462	413	389	383	419	479	-0.181662	0.011324
ENSG00000089639	GMIP	51291	B4DLZ1	4	31	26	13	24	9	6	13	2	27	8	1.33012	0.0322195	19	20	19	19	10	7	9	8	-1.2943	0.00128335
ENSG00000089682	RBM41	55285	Q96IZ5	79	97	44	40	84	106	88	96	105	131	66	-0.59103	0.0441163	123	114	129	133	169	200	189	203	0.493646	1.42637e-05
ENSG00000089685	BIRC5	332	O15392	0	4	1	7	4	0	0	1	0	12	0	1.45441	NA	6	3	4	3	1	3	1	3	-1.11719	0.274884
ENSG00000089692	LAG3	3902	P18627	4	5	0	1	0	0	3	2	0	2	2	-0.465755	NA	0	0	0	0	0	0	0	0	NA	NA
ENSG00000089693	MLF2	8079	A8K1F4	443	472	249	291	314	427	476	376	411	753	419	-0.528449	0.00193309	192	194	195	193	181	254	248	272	0.18677	0.107962
ENSG00000089723	OTUB2	78990	Q96DC9	0	4	6	3	1	0	0	2	0	6	2	1.48297	NA	10	6	6	5	0	0	1	2	-3.29236	0.00303035
ENSG00000089737	DDX24	57062	Q9GZR7	854	844	410	538	648	759	764	514	522	1017	500	-0.218558	0.167044	686	673	658	653	919	909	897	990	0.361015	2.51787e-14
ENSG00000089775	ZBTB25	7597	P24278	119	115	70	92	121	168	86	93	92	149	106	-0.241674	0.401916	168	170	192	153	146	182	190	190	-0.0630906	0.664936
ENSG00000089818	NECAP1	25977	Q8NC96	87	95	63	94	71	72	74	62	62	101	37	0.210774	0.484104	177	218	209	183	141	157	155	126	-0.554946	1.10334e-06
ENSG00000089820	ARHGAP4	393	P98171	25	86	77	108	59	26	20	22	15	61	19	1.71895	1.18902e-06	88	105	92	83	32	36	37	35	-1.50936	4.76684e-17
ENSG00000089847	ANKRD24	170961	Q8TF21	7	6	9	12	4	5	11	4	2	28	8	-0.0724526	0.947829	8	6	7	9	6	12	7	12	0.18448	0.783356
ENSG00000089876	DHX32	55760	Q7L7V1	140	150	90	91	133	163	155	131	145	208	113	-0.397276	0.0321438	292	294	320	307	277	270	277	287	-0.241864	0.004428
ENSG00000089902	RCOR1	23186	Q9UKL0	205	190	135	156	176	247	111	145	147	231	157	-0.117635	0.728397	178	149	196	173	173	180	168	194	-0.0764071	0.57582
ENSG00000089916	GPATCH2L	55668	A0A024R6E4	590	550	308	356	479	603	527	477	418	793	399	-0.372627	0.00125255	690	706	736	776	894	887	875	1036	0.227652	5.53365e-06
ENSG00000090006	LTBP4	8425	B3KXY6	734	1257	446	287	504	907	420	220	270	659	425	0.218055	0.70819	213	239	248	248	462	459	503	499	0.905174	3.80912e-35
ENSG00000090013	BLVRB	645	P30043	325	347	120	312	395	371	515	249	263	312	317	-0.271707	0.501	412	372	449	383	381	395	411	416	-0.126267	0.116772
ENSG00000090020	SLC9A1	6548	B2RAH2	118	161	52	49	78	92	39	67	36	182	24	0.121171	0.862979	28	37	25	32	16	22	20	21	-0.743169	0.0137723
ENSG00000090054	SPTLC1	10558	O15269	65	119	103	74	132	93	132	68	66	146	41	0.343032	0.336003	236	262	236	240	232	264	255	266	-0.0529198	0.654543
ENSG00000090060	PAPOLA	10914	P51003	316	373	292	376	412	364	302	303	311	440	233	0.16726	0.435185	980	963	996	936	756	730	774	837	-0.439105	4.33302e-23
ENSG00000090061	CCNK	8812	A0A024R6K1	64	82	64	73	76	114	64	52	71	76	46	0.0873105	0.83014	83	80	94	86	109	111	93	109	0.184411	0.277505
ENSG00000090097	PCBP4	57060	A0A024R320	634	572	225	350	396	461	478	421	366	763	325	-0.376642	0.0723065	417	428	455	406	422	397	419	476	-0.109473	0.154844
ENSG00000090104	RGS1	5996	A0A024R945	9	23	0	1	1	1	0	4	0	11	2	0.548353	0.790471	5	5	7	4	10	15	17	14	1.30203	0.0120244
ENSG00000090238	YPEL3	83719	A0A024R624	271	269	144	295	271	382	221	187	213	337	240	-0.124377	0.710848	45	47	52	49	101	96	116	108	1.0102	4.69833e-10
ENSG00000090263	MRPS33	51650	A4D1T3	208	239	115	195	235	202	241	197	293	395	221	-0.398167	0.165056	288	335	321	284	275	297	330	305	-0.139465	0.147901
ENSG00000090266	NDUFB2	4708	A4D1T5	803	917	326	607	576	620	577	523	852	1034	827	-0.389021	0.259733	715	672	709	726	508	450	549	572	-0.557246	4.48887e-24
ENSG00000090273	NUDC	10726	Q9Y266	364	276	201	328	242	320	178	215	324	349	281	-0.164798	0.691135	260	252	254	283	340	365	371	365	0.343372	2.34217e-05
ENSG00000090316	MAEA	10296	B3KRN7	172	205	123	155	191	186	155	135	143	233	125	0.0301621	0.89204	193	215	202	181	196	153	178	200	-0.238259	0.0338223
ENSG00000090339	ICAM1	3383	P05362	77	185	45	43	78	35	73	48	28	76	20	0.712703	0.159675	52	54	44	63	101	113	119	111	0.945006	2.78827e-09
ENSG00000090372	STRN4	29888	Q59GV6	327	310	163	337	257	310	280	209	178	326	184	0.0446341	0.894497	98	77	82	88	87	75	70	92	-0.207143	0.252192
ENSG00000090376	IRAK3	11213	Q9Y616	34	93	93	83	150	77	102	78	39	104	50	0.624561	0.116761	268	280	291	270	217	222	206	223	-0.468433	6.89588e-08
ENSG00000090382	LYZ	4069	B2R4C5	20	48	125	35	148	14	52	46	46	58	10	1.40763	0.0355359	154	151	164	171	58	73	78	87	-1.22943	1.96043e-21
ENSG00000090402	SI	6476	P14410	0	0	0	0	0	0	0	0	0	0	0	NA	NA	0	0	0	0	0	0	0	0	NA	NA
ENSG00000090432	MUL1	79594	A0A024RAA0	233	205	112	174	195	195	217	178	221	304	212	-0.413236	0.0619179	217	222	231	220	240	202	208	268	-0.0727091	0.540326
ENSG00000090447	TFAP4	7023	Q01664	44	66	31	79	64	70	50	31	27	53	21	0.522563	0.173196	31	29	22	32	37	41	38	45	0.38134	0.168027
ENSG00000090470	PDCD7	10081	Q6IEG3	140	125	72	86	99	141	92	100	65	117	64	-0.11627	0.741329	113	98	92	92	102	97	101	117	-0.0380924	0.843043
ENSG00000090487	SPG21	51324	A0A024R5Y1	130	133	121	172	157	160	183	136	145	273	116	-0.121439	0.696649	343	304	322	305	247	174	201	234	-0.689901	1.27281e-15
ENSG00000090512	FETUB	26998	Q9UGM5	0	0	0	0	0	0	0	0	2	0	0	-0.836048	NA	0	0	0	0	0	0	0	0	NA	NA
ENSG00000090520	DNAJB11	51726	Q9UBS4	36	76	67	57	71	39	41	33	32	77	23	0.802837	0.00258894	112	97	124	109	62	70	70	82	-0.754358	2.64919e-07
ENSG00000090530	P3H2	55214	Q8IVL5	18	21	34	28	28	9	14	11	2	37	10	1.10306	0.0587833	23	26	35	24	8	12	15	19	-1.11907	0.000835094
ENSG00000090534	THPO	7066	P40225	16	3	1	5	0	5	4	5	2	14	4	-1.5931	0.125774	1	1	0	0	0	0	0	0	-1.55704	NA
ENSG00000090539	CHRD	8646	E7ESX1	87	115	36	33	24	84	66	37	19	70	26	-0.119376	0.87082	48	44	47	50	64	68	59	64	0.317795	0.13819
ENSG00000090554	FLT3LG	2323	B7ZLY4	1	5	2	2	1	0	2	0	1	1	0	1.7952	NA	0	0	0	1	3	4	2	3	3.19449	0.0457231
ENSG00000090565	RAB11FIP3	9727	O75154	518	531	138	233	153	438	283	171	233	424	257	-0.392138	0.388228	218	247	220	227	288	273	269	329	0.228766	0.014059
ENSG00000090581	GNPTG	84572	Q9UJJ9	159	189	76	132	134	161	132	86	82	158	111	0.0344346	0.923311	201	167	190	175	203	221	212	243	0.146426	0.202845
ENSG00000090612	ZNF268	10795	Q14587	52	79	58	40	72	73	70	62	47	139	43	-0.118579	0.762275	117	129	153	117	159	158	173	158	0.214993	0.112728
ENSG00000090615	GOLGA3	2802	Q08378	826	1021	492	484	585	798	618	462	487	1017	522	-0.0792618	0.775253	605	597	683	617	721	745	726	843	0.162569	0.00401862
ENSG00000090621	PABPC4	8761	Q13310	2346	2043	935	1505	1324	2421	1339	1544	2402	2122	2185	-0.58221	0.0774815	1588	1538	1577	1517	1474	1468	1546	1653	-0.134114	0.00025111
ENSG00000090659	CD209	30835	B2R907	11	34	17	24	19	11	7	4	14	24	7	1.0996	0.0198793	38	39	29	30	25	20	16	20	-0.86242	0.00248917
ENSG00000090661	CERS4	79603	Q53HF9	21	54	57	71	42	26	45	30	14	59	11	1.04469	0.0192534	99	103	81	83	100	100	78	111	-0.0287321	0.894889
ENSG00000090674	MCOLN1	57192	Q9GZU1	26	36	24	61	27	34	38	23	21	48	26	0.303489	0.516349	39	41	50	39	41	52	43	43	-0.0300375	0.925627
ENSG00000090686	USP48	84196	Q86UV5	196	282	164	211	192	235	183	150	160	266	160	0.132146	0.522143	285	301	320	322	319	296	319	356	-0.0454066	0.663457
ENSG00000090776	EFNB1	1947	P98172	132	127	144	168	167	104	121	61	54	149	72	0.689075	0.0200109	99	105	113	116	52	59	49	72	-1.01807	3.07798e-11
ENSG00000090857	PDPR	55066	Q8NCN5	540	499	278	623	435	571	471	803	551	443	278	-0.246222	0.61811	194	191	193	186	197	234	229	251	0.138069	0.226016
ENSG00000090861	AARS	16	P49588	586	618	559	870	715	492	397	355	382	713	416	0.570628	0.0193896	1233	1180	1244	1250	641	617	674	726	-1.00057	5.49984e-117
ENSG00000090863	GLG1	2734	Q92896	1340	1169	763	853	932	1367	1072	811	705	1440	745	-0.185161	0.347497	1193	1215	1207	1195	1591	1562	1571	1859	0.335988	2.12154e-20
ENSG00000090889	KIF4A	24137	O95239	1	3	1	4	1	0	1	2	0	7	0	0.68958	NA	4	9	3	2	2	0	0	3	-1.98234	0.0767474
ENSG00000090905	TNRC6A	27327	Q8NDV7	549	670	367	421	505	741	565	412	400	722	374	-0.137313	0.466062	552	553	604	528	691	686	699	753	0.223396	6.65753e-05
ENSG00000090924	PLEKHG2	64857	Q9H7P9	141	204	77	106	96	70	28	60	26	103	30	0.88625	0.0883473	54	61	55	54	48	43	36	43	-0.513018	0.0159153
ENSG00000090932	DLL3	10683	Q9NYJ7	0	0	0	0	0	0	0	0	1	0	0	-0.423854	NA	0	0	0	0	0	0	0	0	NA	NA
ENSG00000090971	NAT14	57106	Q8WUY8	16	28	30	17	9	6	14	7	10	13	4	1.13415	0.0584516	13	4	9	14	6	7	14	5	-0.430311	0.48631
ENSG00000090975	PITPNM2	57605	Q9BZ72	90	221	135	166	117	102	52	47	36	112	33	1.30475	3.42271e-05	85	76	88	73	63	47	36	48	-0.845112	2.72578e-06
ENSG00000090989	EXOC1	55763	A0A024RDA9	126	172	112	118	143	151	172	138	130	230	100	-0.13202	0.563517	323	330	325	337	354	368	394	455	0.139402	0.0947884
ENSG00000091009	RBM27	54439	Q9P2N5	44	52	31	33	59	27	80	48	42	71	39	-0.225185	0.621032	137	121	141	125	119	142	122	129	-0.147248	0.320771
ENSG00000091010	POU4F3	5459	Q15319	2	1	0	0	0	1	0	0	0	2	0	-1.05407	NA	0	0	0	0	0	0	0	0	NA	NA
ENSG00000091039	OSBPL8	114882	Q5HYM3	138	294	159	172	241	173	227	142	122	374	111	0.269891	0.350341	1139	1108	1169	1062	552	548	573	617	-1.08312	8.38425e-123
ENSG00000091073	DTX2	113878	Q86UW9	37	55	14	39	28	52	33	15	36	57	41	-0.230462	0.664138	16	16	9	11	23	19	23	20	0.595007	0.130056
ENSG00000091106	NLRC4	58484	Q9NPP4	1	3	2	1	11	0	0	0	2	10	1	1.23297	NA	28	17	27	15	3	7	5	4	-2.30557	5.37437e-07
ENSG00000091127	PUS7	54517	B3KY42	72	88	44	49	74	91	80	57	43	110	69	-0.240327	0.39472	127	112	130	112	97	83	88	110	-0.464368	0.000803287
ENSG00000091128	LAMB4	22798	A4D0S4	3	9	5	4	4	2	2	7	1	6	1	0.805031	0.410661	10	6	4	7	23	13	21	19	1.37761	0.00192145
ENSG00000091129	NRCAM	4897	Q14CA1	7	6	7	5	10	2	3	0	0	3	1	1.68238	0.0814218	38	38	44	36	28	47	36	40	-0.161107	0.583352
ENSG00000091136	LAMB1	3912	P07942	402	804	1048	1417	1146	272	570	483	164	1437	210	1.3264	0.00773877	1363	1304	1356	1295	1002	992	1013	1135	-0.476472	7.1418e-36
ENSG00000091137	SLC26A4	5172	O43511	7	4	1	0	3	2	6	1	4	11	0	-1.11716	0.400654	4	4	12	1	16	17	11	13	1.33246	0.0138022
ENSG00000091138	SLC26A3	1811	P40879	0	0	0	0	0	0	0	0	0	0	0	NA	NA	0	0	0	0	0	0	0	0	NA	NA
ENSG00000091140	DLD	1738	A0A024R713	825	1112	591	731	933	815	1067	1056	1329	1313	1019	-0.416498	0.18747	1843	1706	1816	1753	1762	1673	1740	1853	-0.133618	0.000131671
ENSG00000091157	WDR7	23335	Q9Y4E6	235	268	199	241	249	256	189	178	201	356	235	0.0256784	0.932457	431	429	415	429	414	398	391	459	-0.152266	0.0375963
ENSG00000091164	TXNL1	9352	O43396	612	462	189	294	363	628	516	467	565	821	443	-0.868528	2.85278e-07	525	480	473	473	606	685	661	717	0.336802	1.00225e-08
ENSG00000091181	IL5RA	3568	A0A024R2C8	0	2	2	2	6	1	0	0	0	1	0	3.16604	NA	0	5	2	2	5	3	3	5	0.706527	0.51127
ENSG00000091262	ABCC6	368	O95255	34	8	2	1	1	191	12	14	162	25	38	-4.68528	0.000112567	1	3	1	0	4	2	3	8	1.62927	0.160843
ENSG00000091317	CMTM6	54918	Q9NX76	39	77	33	33	71	36	59	47	36	86	30	0.147543	0.732653	140	147	159	149	164	182	153	171	0.0568117	0.70597
ENSG00000091409	ITGA6	3655	P23229	485	590	621	548	914	467	784	543	390	878	373	0.294707	0.347352	1913	1860	1881	1887	1070	1110	1137	1188	-0.858657	7.94347e-133
ENSG00000091428	RAPGEF4	11069	Q8WZA2	24	31	23	21	48	40	29	30	13	22	16	0.280582	0.595019	85	70	86	78	40	46	48	66	-0.791973	7.85076e-06
ENSG00000091436	MAP3K20	51776	Q9NYL2	7237	6757	2407	2909	3813	5069	6522	5177	5096	11733	4743	-0.748807	0.00128257	7559	7513	7595	7408	6411	6052	6390	7091	-0.329326	3.74871e-71
ENSG00000091482	SMPX	23676	A0A024RBY1	2159	2950	634	559	1035	1423	2580	2236	1335	3315	1125	-0.752976	0.093239	1899	1756	1820	1734	2121	1933	2072	2312	0.111052	0.00144198
ENSG00000091483	FH	2271	A0A0S2Z4C3	927	1200	587	773	1155	861	1032	943	1033	1328	854	-0.166492	0.517726	1440	1388	1439	1425	1257	1151	1232	1291	-0.322451	6.68314e-18
ENSG00000091490	SEL1L3	23231	Q68CR1	25	64	57	53	73	41	62	55	22	106	21	0.466369	0.3385	69	57	85	71	88	90	78	87	0.168627	0.390527
ENSG00000091513	TF	7018	A0PJA6	4	11	13	2	31	17	7	1	2	74	6	0.146944	0.926048	6	6	6	7	6	7	8	8	0.0976839	0.903024
ENSG00000091527	CDV3	55573	Q9UKY7	2010	1548	641	900	1016	1656	1980	1334	1477	2087	1476	-0.802075	9.16457e-06	1874	1837	1860	1772	2060	1956	1990	2231	0.0499447	0.185689
ENSG00000091536	MYO15A	51168	Q9UKN7	4	6	4	4	5	6	1	1	2	8	3	0.457678	0.655177	6	7	3	2	4	10	3	3	0.0491953	0.959852
ENSG00000091542	ALKBH5	54890	Q6P6C2	2753	2039	664	705	1047	2422	2020	1620	2041	2575	2094	-1.09919	4.06885e-05	968	963	1018	1004	1735	1794	1776	1983	0.766746	4.12748e-97
ENSG00000091583	APOH	350	P02749	0	0	0	0	0	0	0	0	0	0	1	-0.423854	NA	0	0	0	0	0	0	0	0	NA	NA
ENSG00000091592	NLRP1	22861	Q9C000	74	202	138	145	136	151	114	107	70	165	69	0.561361	0.0346714	111	115	97	110	89	99	102	110	-0.230665	0.14088
ENSG00000091622	PITPNM3	83394	A1A5C9	15	52	10	12	15	21	9	9	13	28	9	0.521429	0.405376	7	4	13	16	6	0	3	5	-1.63805	0.0141792
ENSG00000091640	SPAG7	9552	O75391	487	574	366	631	622	473	531	477	577	743	520	-0.0195498	0.957548	441	418	495	489	476	406	469	493	-0.115137	0.13976
ENSG00000091651	ORC6	23594	A0A024R6R3	4	0	3	2	5	3	7	1	2	4	1	-0.242844	0.869068	3	5	4	1	4	7	4	10	0.819576	0.318257
ENSG00000091656	ZFHX4	79776	Q86UP3	234	354	259	219	324	438	288	238	208	489	227	-0.0414692	0.897328	188	193	244	202	396	370	368	377	0.755641	1.31114e-19
ENSG00000091664	SLC17A6	57084	Q9P2U8	0	0	0	0	0	0	0	0	0	0	0	NA	NA	0	0	0	0	0	0	0	0	NA	NA
ENSG00000091704	CPA1	1357	P15085	2	7	2	1	7	3	2	2	1	8	0	0.760384	0.532561	1	5	5	4	6	2	3	6	0.055648	0.958161
ENSG00000091732	ZC3HC1	51530	Q86WB0	159	166	104	134	161	174	162	126	161	223	140	-0.227918	0.259366	147	183	164	151	194	161	182	230	0.131401	0.314487
ENSG00000091831	ESR1	2099	G4XH65	222	220	62	47	155	214	259	186	88	237	67	-0.654637	0.178988	40	43	33	33	349	350	391	413	3.21822	9.34927e-122
ENSG00000091844	RGS17	26575	Q9UGC6	0	0	1	0	2	0	1	1	0	3	0	0.265716	NA	1	1	1	0	1	2	1	1	0.633537	0.769657
ENSG00000091879	ANGPT2	285	O15123	30	37	36	32	89	35	33	38	20	69	16	0.538003	0.254498	80	66	106	81	144	122	171	149	0.701076	7.59008e-07
ENSG00000091947	TMEM101	84336	B4DFS4	164	122	79	96	122	130	141	72	112	157	110	-0.284664	0.286768	155	157	149	151	203	189	240	232	0.381438	0.000369933
ENSG00000091972	CD200	4345	P41217	8	22	11	4	19	8	11	5	8	23	3	0.598429	0.386964	14	15	10	10	36	21	28	24	1.04039	0.00294666
ENSG00000091986	CCDC80	151887	Q76M96	532	2293	679	119	630	633	608	450	317	2300	393	0.352322	0.674103	295	294	279	295	715	681	676	750	1.1633	1.52659e-79
ENSG00000092009	CMA1	1215	P23946	6	18	5	3	2	2	7	0	0	5	6	0.838174	0.508129	6	3	4	3	19	10	12	16	1.71604	0.00179226
ENSG00000092010	PSME1	5720	Q06323	216	383	323	371	600	196	350	189	187	486	142	0.790056	0.00599988	715	650	683	658	625	609	663	703	-0.173366	0.00190291
ENSG00000092020	PPP2R3C	55012	Q969Q6	57	89	78	70	79	86	108	81	94	115	95	-0.218655	0.565106	250	219	231	242	206	171	192	195	-0.417318	1.49429e-05
ENSG00000092036	HAUS4	54930	Q9H6D7	21	48	16	37	34	39	34	17	19	39	15	0.356013	0.392646	47	63	46	42	43	44	37	52	-0.287461	0.239183
ENSG00000092051	JPH4	84502	Q96JJ6	3	0	0	1	2	1	3	1	1	5	1	-1.45442	NA	0	1	0	0	1	0	2	1	1.60163	NA
ENSG00000092054	MYH7	4625	P12883	235362	215777	15148	45349	114166	212412	139736	186850	124200	615238	49621	-1.22823	0.0605703	35608	34897	35455	34309	219141	215452	218548	249336	2.56923	0
ENSG00000092067	CEBPE	1053	Q15744	0	0	1	0	1	0	0	1	0	0	1	0.640441	NA	0	0	0	1	0	0	0	0	-0.835494	NA
ENSG00000092068	SLC7A8	23428	Q9UHI5	73	77	47	86	57	114	64	62	43	89	73	-0.147251	0.728649	22	14	11	25	28	31	31	33	0.65638	0.0420576
ENSG00000092094	OSGEP	55644	Q9NPF4	141	153	118	124	102	129	117	131	87	205	77	0.00854732	0.98224	185	177	195	181	231	232	248	275	0.301723	0.00211224
ENSG00000092096	SLC22A17	51310	Q8WUG5	23	34	34	17	14	24	34	15	7	43	7	0.309711	0.65584	54	35	44	62	16	24	22	25	-1.2809	3.59553e-07
ENSG00000092098	RNF31	55072	Q96EP0	163	150	73	145	129	141	101	79	72	113	83	0.19183	0.598016	129	121	142	118	129	143	118	158	-0.0125252	0.946067
ENSG00000092108	SCFD1	23256	Q8WVM8	153	227	134	168	217	181	246	173	162	356	166	-0.135306	0.610292	533	503	517	499	459	500	520	538	-0.14019	0.0385289
ENSG00000092140	G2E3	55632	B4DL73	31	57	42	39	63	42	47	34	25	64	28	0.391326	0.190621	119	115	122	116	124	104	115	133	-0.10436	0.514376
ENSG00000092148	HECTD1	25831	Q9ULT8	3886	3867	1760	2452	3447	4307	4128	3549	4002	4969	3500	-0.558662	0.00196009	6093	5623	5850	5678	6870	6771	6876	7678	0.16284	1.39911e-15
ENSG00000092199	HNRNPC	3183	P07910	857	840	590	624	798	731	745	529	481	1140	462	0.0458126	0.833764	1332	1255	1371	1301	1557	1452	1480	1605	0.0973631	0.0182733
ENSG00000092200	RPGRIP1	57096	Q96KN7	0	4	2	2	1	0	0	2	0	6	0	1.15873	NA	3	3	4	2	3	2	2	2	-0.52696	0.654772
ENSG00000092201	SUPT16H	11198	Q9Y5B9	321	413	327	374	449	390	459	290	257	475	246	0.185024	0.368983	688	688	657	718	618	628	565	667	-0.266615	1.63202e-06
ENSG00000092203	TOX4	9878	O94842	612	521	294	426	489	540	545	383	511	715	519	-0.368642	0.0591065	503	478	459	477	782	698	748	839	0.561739	2.04724e-25
ENSG00000092208	GEMIN2	8487	O14893	37	43	21	26	48	38	54	28	32	52	30	-0.18977	0.619361	57	63	70	63	78	61	63	79	0.0345948	0.889647
ENSG00000092295	TGM1	7051	P22735	5	7	3	0	4	8	2	3	2	1	4	-0.13363	0.92727	3	2	2	5	0	2	0	1	-2.11695	0.13976
ENSG00000092330	TINF2	26277	Q9BSI4	170	230	126	158	153	142	164	93	115	252	106	0.180658	0.445051	219	239	245	232	269	240	262	312	0.0947609	0.375567
ENSG00000092345	DAZL	1618	Q92904	0	0	0	0	0	0	0	0	0	1	0	-0.423854	NA	0	0	0	0	0	0	0	0	NA	NA
ENSG00000092377	TBL1Y	90665	A0A024R189	0	6	2	0	1	0	7	8	4	13	12	-1.62357	0.276955	1	0	0	1	0	1	0	0	-0.83567	NA
ENSG00000092421	SEMA6A	57556	A0A0A0MQU6	61	153	149	99	189	127	114	120	76	194	72	0.47582	0.177139	127	117	113	105	134	137	149	167	0.228954	0.096603
ENSG00000092439	TRPM7	54822	H0YLN8	182	401	192	249	343	241	292	212	195	371	152	0.31769	0.136457	635	670	645	626	636	594	622	722	-0.117719	0.0513017
ENSG00000092445	TYRO3	7301	H0YNK6	37	58	33	36	52	53	31	23	22	77	17	0.320211	0.425741	61	86	50	53	40	40	42	37	-0.767278	0.00032001
ENSG00000092470	WDR76	79968	A0A0C4DFX7	4	17	5	15	14	12	21	11	6	24	7	0.0856156	0.918598	35	30	32	23	31	34	31	38	0.0436193	0.906548
ENSG00000092529	CAPN3	825	P20807	814	738	299	527	502	744	726	563	646	634	641	-0.480358	0.0721905	423	370	384	361	690	694	704	777	0.781907	2.86345e-42
ENSG00000092531	SNAP23	8773	A8K287	163	162	101	90	130	199	160	142	142	221	122	-0.456934	0.0111359	248	257	238	272	384	376	405	441	0.545514	4.57714e-13
ENSG00000092607	TBX15	6913	Q96SF7	2352	1598	663	914	1118	1406	1945	1435	1241	2489	1130	-0.705029	0.000890923	513	534	556	538	767	711	749	885	0.422612	1.39911e-15
ENSG00000092621	PHGDH	26227	O43175	15	35	48	27	55	22	39	23	3	70	14	0.797577	0.231387	49	50	46	53	50	35	40	53	-0.271959	0.258358
ENSG00000092758	COL9A3	1299	Q14050	38	22	14	4	18	2	13	6	0	14	1	0.510348	0.71509	9	11	4	14	10	5	3	10	-0.565733	0.363025
ENSG00000092820	EZR	7430	P15311	181	203	167	172	297	82	135	103	105	228	181	0.517071	0.175025	342	352	381	378	241	233	238	295	-0.646201	5.24439e-17
ENSG00000092841	MYL6	4637	P60660	799	1135	510	505	651	688	739	487	460	963	442	0.078958	0.775576	1299	1317	1287	1283	854	796	828	965	-0.707483	6.75204e-69
ENSG00000092847	AGO1	26523	B2RAD8	382	381	216	253	310	392	318	267	217	478	261	-0.192661	0.258548	266	295	328	286	316	333	362	380	0.127532	0.168418
ENSG00000092850	TEKT2	27285	Q9UIF3	0	1	1	3	0	0	0	0	1	0	0	2.41195	NA	0	0	1	1	6	6	1	5	3.05525	0.0359429
ENSG00000092853	CLSPN	63967	Q9HAW4	0	1	2	2	9	1	1	2	0	6	1	1.2603	NA	5	4	9	4	0	0	1	1	-3.57485	0.00754075
ENSG00000092871	RFFL	117584	Q8WZ73	92	84	29	31	54	79	64	58	27	189	50	-0.65774	0.137325	43	28	41	33	55	63	60	67	0.641882	0.00260747
ENSG00000092929	UNC13D	201294	Q70J99	35	49	41	55	40	62	27	23	11	37	12	0.720568	0.134752	41	34	40	44	46	41	33	44	-0.0709636	0.821198
ENSG00000092931	MFSD11	79157	A0A024R8U7	175	196	91	129	167	170	166	122	128	215	90	-0.0777957	0.753987	205	184	213	231	163	164	154	173	-0.464525	7.55461e-06
ENSG00000092964	DPYSL2	1808	A0A1C7CYX9	436	847	634	449	1028	547	829	551	436	1111	392	0.29225	0.379786	1073	1067	1099	1120	1402	1273	1404	1492	0.238024	2.92064e-09
ENSG00000092969	TGFB2	7042	P61812	73	246	88	87	91	61	103	67	47	261	60	0.462187	0.357411	131	134	133	113	160	155	148	162	0.175715	0.19778
ENSG00000092978	GPATCH2	55105	Q9NW75	53	78	52	54	60	60	84	57	43	84	44	0.00789001	0.984377	142	141	140	129	101	114	134	151	-0.260405	0.0583136
ENSG00000093000	NUP50	10762	A0A024R4X7	137	169	83	94	168	130	115	130	96	217	87	-0.0361919	0.911122	209	210	229	223	179	139	172	179	-0.496804	8.04238e-07
ENSG00000093009	CDC45	8318	O75419	0	1	1	0	1	1	0	0	1	5	0	-0.19871	NA	0	0	1	3	1	0	0	2	-0.578029	0.830835
ENSG00000093010	COMT	1312	A0A140VJG8	204	312	170	165	177	200	185	143	178	386	147	0.014519	0.966296	275	222	258	262	216	221	218	232	-0.312271	0.000874297
ENSG00000093072	ADA2	51816	Q9NZK5	33	82	60	42	48	24	34	24	30	62	41	0.716621	0.0475823	76	93	74	94	52	53	79	77	-0.487535	0.00650861
ENSG00000093100	NA	NA	NA	2	6	2	5	3	7	1	2	0	2	0	1.02264	0.421269	7	4	7	3	7	4	6	5	-0.044483	0.95979
ENSG00000093134	VNN3	55350	B2RBK8	1	5	2	0	0	0	0	2	1	0	0	1.40224	NA	1	3	3	1	0	0	0	0	-3.55615	0.0613846
ENSG00000093144	ECHDC1	55862	Q9NTX5	118	155	95	121	163	154	154	148	148	292	111	-0.260387	0.320772	301	335	349	330	245	310	261	315	-0.333427	9.06527e-05
[truncated: 56,737 more rows]

## Sheet: RNAseq information
Dataset EV1
RNA sequencing performed on patient and control muscle as described in the Materials and methods. Data shows counts for each identified gene together with the padj value and fold change
For the calculation of the padj p-value or padj we have employed the R package DESeq2 where the p-values obtained by the Wald test are corrected for multiple testing using the Benjamini and Hochberg method by default
Affected vs. Control						Recovered vs. Affected
ID	Patient (ID corresponding to Table EV1)					ID	Patient (ID corresponding to Table EV1)
BR-1_1	F2/1M					AD1	F6/ 1M
BS-1_1	F2/2F
P2GOT121201_1	F3/ 2M					1 biological replicate measured in 4 technical replicates
P3GOT030991_1	F4/ 1F
P4GOT050701_1	F5/ 1M
5 biological replicates
